# Supplementary material for: Independent transcriptional patterns reveal biological processes associated with disease-free survival in early colorectal cancer
Source: Commun Med (Lond). 2024 May 3;4:79. doi: 10.1038/s43856-024-00504-z (PMC11068726; doi:10.1038/s43856-024-00504-z)
Supplement: Supplementary file 4 — Supplementary Data 1 [file 43856_2024_504_MOESM4_ESM.xlsx]

## Sheet: Blad1
GSM_ID	GSE_ID_colorectal_cancer_samples	Disease_state	Primary_data_set	Secondary_data_set	Samples_with_DFS_data
GSM1012177		normal
GSM1012178		colitis
GSM1012179		normal
GSM1012180		colitis
GSM1014798		normal
GSM1014799		normal
GSM1014800		normal
GSM1014801		normal
GSM1014802		normal
GSM1014803	GSE41328	cancer
GSM1014804	GSE41328	cancer
GSM1014805	GSE41328	cancer
GSM1014806	GSE41328	cancer
GSM1014807	GSE41328	cancer
GSM1014808		normal
GSM1014809		normal
GSM1014810		normal
GSM1014811		normal
GSM1014812		normal
GSM1014813	GSE41328	cancer
GSM1014814	GSE41328	cancer
GSM1014815	GSE41328	cancer
GSM1014816	GSE41328	cancer
GSM1014817	GSE41328	cancer
GSM1019390	GSE41568 /// GSE51244	cancer
GSM1019391	GSE41568 /// GSE51244	cancer
GSM1019392	GSE41568 /// GSE51244	cancer
GSM1019393	GSE41568 /// GSE51244	cancer
GSM1019394	GSE41568 /// GSE51244	cancer
GSM1019395	GSE41568 /// GSE51244	cancer
GSM1019396	GSE41568 /// GSE51244	cancer
GSM1019397	GSE41568 /// GSE51244	cancer
GSM1019398	GSE41568 /// GSE51244	cancer
GSM1019399	GSE41568 /// GSE51244	cancer
GSM1019400	GSE41568 /// GSE51244	cancer
GSM1019401	GSE41568 /// GSE51244	cancer
GSM1019402	GSE41568 /// GSE51244	cancer
GSM1019403	GSE41568 /// GSE51244	cancer
GSM1019404	GSE41568 /// GSE51244	cancer
GSM1019405	GSE41568 /// GSE51244	cancer
GSM1019406	GSE41568 /// GSE51244	cancer
GSM1019407	GSE41568 /// GSE51244	cancer
GSM1019408	GSE41568 /// GSE51244	cancer
GSM1019409	GSE41568 /// GSE51244	cancer
GSM1019410	GSE41568 /// GSE51244	cancer
GSM1019411	GSE41568 /// GSE51244	cancer
GSM1019412	GSE41568 /// GSE51244	cancer
GSM1019413	GSE41568 /// GSE51244	cancer
GSM1019414	GSE41568 /// GSE51244	cancer
GSM1019415	GSE41568 /// GSE51244	cancer
GSM1019416	GSE41568 /// GSE51244	cancer
GSM1019417	GSE41568 /// GSE51244	cancer
GSM1019418	GSE41568 /// GSE51244	cancer
GSM1019419	GSE41568 /// GSE51244	cancer
GSM1019420	GSE41568 /// GSE51244	cancer
GSM1019421	GSE41568 /// GSE51244	cancer
GSM1019422	GSE41568 /// GSE51244	cancer
GSM1019423	GSE41568 /// GSE51244	cancer
GSM1019424	GSE41568 /// GSE51244	cancer
GSM1019425	GSE41568 /// GSE51244	cancer
GSM1019426	GSE41568 /// GSE51244	cancer
GSM1019427	GSE41568 /// GSE51244	cancer
GSM1019428	GSE41568 /// GSE51244	cancer
GSM1019429	GSE41568 /// GSE51244	cancer
GSM1019430	GSE41568 /// GSE51244	cancer
GSM1019431	GSE41568 /// GSE51244	cancer
GSM1019432	GSE41568 /// GSE51244	cancer
GSM1019433	GSE41568 /// GSE51244	cancer
GSM1019434	GSE41568 /// GSE51244	cancer
GSM1019435	GSE41568 /// GSE51244	cancer
GSM1019436	GSE41568 /// GSE51244	cancer
GSM1019437	GSE41568 /// GSE51244	cancer
GSM1019438	GSE41568 /// GSE51244	cancer
GSM1019439	GSE41568 /// GSE51244	cancer
GSM1019440	GSE41568 /// GSE51244	cancer
GSM1019441	GSE41568 /// GSE51244	cancer
GSM1019442	GSE41568 /// GSE51244	cancer
GSM1019443	GSE41568 /// GSE51244	cancer
GSM1019444	GSE41568 /// GSE51244	cancer
GSM1019445	GSE41568 /// GSE51244	cancer
GSM1019446	GSE41568 /// GSE51244	cancer
GSM1019447	GSE41568 /// GSE51244	cancer
GSM1019448	GSE41568 /// GSE51244	cancer
GSM1019449	GSE41568 /// GSE51244	cancer
GSM1019450	GSE41568 /// GSE51244	cancer
GSM1019451	GSE41568 /// GSE51244	cancer
GSM1019452	GSE41568 /// GSE51244	cancer
GSM1019453	GSE41568 /// GSE51244	cancer
GSM1019454	GSE41568 /// GSE51244	cancer
GSM1019455	GSE41568 /// GSE51244	cancer
GSM1019456	GSE41568 /// GSE51244	cancer
GSM1019457	GSE41568 /// GSE51244	cancer
GSM1019458	GSE41568 /// GSE51244	cancer
GSM1019459	GSE41568 /// GSE51244	cancer
GSM1019460	GSE41568 /// GSE51244	cancer
GSM1019461	GSE41568 /// GSE51244	cancer
GSM1019462	GSE41568 /// GSE51244	cancer
GSM1019463	GSE41568 /// GSE51244	cancer
GSM1019464	GSE41568 /// GSE51244	cancer
GSM1019465	GSE41568 /// GSE51244	cancer
GSM1019466	GSE41568 /// GSE51244	cancer
GSM1019467	GSE41568 /// GSE51244	cancer
GSM1019468	GSE41568 /// GSE51244	cancer
GSM1019469	GSE41568 /// GSE51244	cancer
GSM1019470	GSE41568 /// GSE51244	cancer
GSM1019471	GSE41568 /// GSE51244	cancer
GSM1019472	GSE41568 /// GSE51244	cancer
GSM1019473	GSE41568 /// GSE51244	cancer
GSM1019474	GSE41568 /// GSE51244	cancer
GSM1019475	GSE41568 /// GSE51244	cancer
GSM1019476	GSE41568 /// GSE51244	cancer
GSM1019477	GSE41568 /// GSE51244	cancer
GSM1019478	GSE41568 /// GSE51244	cancer
GSM1019479	GSE41568 /// GSE51244	cancer
GSM1019480	GSE41568 /// GSE51244	cancer
GSM1019481	GSE41568 /// GSE51244	cancer
GSM1019482	GSE41568 /// GSE51244	cancer
GSM1019483	GSE41568 /// GSE51244	cancer
GSM1019484	GSE41568 /// GSE51244	cancer
GSM1019485	GSE41568 /// GSE51244	cancer
GSM1019486	GSE41568 /// GSE51244	cancer
GSM1019487	GSE41568 /// GSE51244	cancer
GSM1019488	GSE41568 /// GSE51244	cancer
GSM1019489	GSE41568 /// GSE51244	cancer
GSM1019490	GSE41568 /// GSE51244	cancer
GSM1019491	GSE41568 /// GSE51244	cancer
GSM1019492	GSE41568 /// GSE51244	cancer
GSM1019493	GSE41568 /// GSE51244	cancer
GSM1019494	GSE41568 /// GSE51244	cancer
GSM1019495	GSE41568 /// GSE51244	cancer
GSM1019496	GSE41568 /// GSE51244	cancer
GSM1019497	GSE41568 /// GSE51244	cancer
GSM1019498	GSE41568 /// GSE51244	cancer
GSM1019499	GSE41568 /// GSE51244	cancer
GSM1019500	GSE41568 /// GSE51244	cancer
GSM1019501	GSE41568 /// GSE51244	cancer
GSM1019502	GSE41568 /// GSE51244	cancer
GSM1019503	GSE41568 /// GSE51244	cancer
GSM1019504	GSE41568 /// GSE51244	cancer
GSM1019505	GSE41568 /// GSE51244	cancer
GSM1019506	GSE41568 /// GSE51244	cancer
GSM1019507	GSE41568 /// GSE51244	cancer
GSM1019508	GSE41568 /// GSE51244	cancer
GSM1019509	GSE41568 /// GSE51244	cancer
GSM1019510	GSE41568 /// GSE51244	cancer
GSM1019511	GSE41568 /// GSE51244	cancer
GSM1019512	GSE41568 /// GSE51244	cancer
GSM1019513	GSE41568 /// GSE51244	cancer
GSM1019514	GSE41568 /// GSE51244	cancer
GSM1019515	GSE41568 /// GSE51244	cancer
GSM1019516	GSE41568 /// GSE51244	cancer
GSM1019517	GSE41568 /// GSE51244	cancer
GSM1019518	GSE41568 /// GSE51244	cancer
GSM1019519	GSE41568 /// GSE51244	cancer
GSM1019520	GSE41568 /// GSE51244	cancer
GSM1019521	GSE41568 /// GSE51244	cancer
GSM1019522	GSE41568 /// GSE51244	cancer
GSM1060740	GSE43346 /// GSE99316	normal
GSM1100477		normal adjacent to cancer
GSM1100478		normal adjacent to cancer
GSM1100479		normal adjacent to cancer
GSM1100480		normal adjacent to cancer
GSM1100482		normal adjacent to cancer
GSM1100483		adenoma
GSM1100484		adenoma
GSM1100485		adenoma
GSM1100486		adenoma
GSM1100487		adenoma
GSM1100488		adenoma
GSM1100489		adenoma
GSM1100490		adenoma
GSM1100491		adenoma
GSM1100492		adenoma
GSM1100493		adenoma
GSM1100494		adenoma
GSM1100495		adenoma
GSM1103623	GSE45404	cancer
GSM1103624	GSE45404	cancer
GSM1103625	GSE45404	cancer
GSM1103626	GSE45404	cancer
GSM1103627	GSE45404	cancer
GSM1103628	GSE45404	cancer
GSM1103629	GSE45404	cancer
GSM1103630	GSE45404	cancer
GSM1103631	GSE45404	cancer
GSM1103632	GSE45404	cancer
GSM1103633	GSE45404	cancer
GSM1103634	GSE45404	cancer
GSM1103635	GSE45404	cancer
GSM1103636	GSE45404	cancer
GSM1103637	GSE45404	cancer
GSM1103638	GSE45404	cancer
GSM1103639	GSE45404	cancer
GSM1103640	GSE45404	cancer
GSM1103641	GSE45404	cancer
GSM1103642	GSE45404	cancer
GSM1103643	GSE45404	cancer
GSM1103644	GSE45404	cancer
GSM1103645	GSE45404	cancer
GSM1103646	GSE45404	cancer
GSM1103647	GSE45404	cancer
GSM1103648	GSE45404	cancer
GSM1103649	GSE45404	cancer
GSM1103650	GSE45404	cancer
GSM1103651	GSE45404	cancer
GSM1103652	GSE45404	cancer
GSM1103653	GSE45404	cancer
GSM1103654	GSE45404	cancer
GSM1103655	GSE45404	cancer
GSM1103656	GSE45404	cancer
GSM1103657	GSE45404	cancer
GSM1103658	GSE45404	cancer
GSM1103659	GSE45404	cancer
GSM1103660	GSE45404	cancer
GSM1103661	GSE45404	cancer
GSM1103662	GSE45404	cancer
GSM1103663	GSE45404	cancer
GSM1103664	GSE45404	cancer
GSM1162227		normal
GSM1162228		normal
GSM1162229		normal
GSM1162230		normal
GSM1162231		normal
GSM1162232		normal
GSM1162233		normal
GSM1162234		normal
GSM1162235		normal
GSM1162236		normal
GSM1162237		normal
GSM1162238		normal
GSM1162239		normal
GSM1162240		normal
GSM1162241		normal
GSM1162242		dysplasia
GSM1162243		dysplasia
GSM1162244		dysplasia
GSM1162245		dysplasia
GSM1162246		dysplasia
GSM1162247		dysplasia
GSM1162248		colitis
GSM1162249		colitis
GSM1162250		colitis
GSM1162251		colitis
GSM1162252		colitis
GSM1162253		colitis
GSM1162254		colitis
GSM1162255		colitis
GSM1162256		colitis
GSM1162257		colitis
GSM1162258		colitis
GSM1162259		colitis
GSM1162260		colitis
GSM1162261		colitis
GSM1162262		colitis
GSM1162263		colitis
GSM1162264		colitis
GSM1162265		colitis
GSM1162266		colitis
GSM1162267		colitis
GSM1162268		colitis
GSM1162269		colitis
GSM1162270		colitis
GSM1162271		colitis
GSM1162272		colitis
GSM1162273		colitis
GSM1162274		colitis
GSM1162275		colitis
GSM1162276		colitis
GSM1162277		colitis
GSM1162278		colitis
GSM1162279		colitis
GSM1162280		colitis
GSM1162281		colitis
GSM1162282		colitis
GSM1162283		colitis
GSM1162284		colitis
GSM1162285		colitis
GSM1162286		colitis
GSM1275067	GSE52513 /// GSE52735	cancer
GSM1275068	GSE52513 /// GSE52735	cancer
GSM1275069	GSE52513 /// GSE52735	cancer
GSM1275070	GSE52513 /// GSE52735	cancer
GSM1275071	GSE52513 /// GSE52735	cancer
GSM1275072	GSE52513 /// GSE52735	cancer
GSM1275073	GSE52513 /// GSE52735	cancer
GSM1275074	GSE52513 /// GSE52735	cancer
GSM1275075	GSE52513 /// GSE52735	cancer
GSM1275076	GSE52513 /// GSE52735	cancer
GSM1275077	GSE52513 /// GSE52735	cancer
GSM1275078	GSE52513 /// GSE52735	cancer
GSM1275079	GSE52513 /// GSE52735	cancer
GSM1275080	GSE52513 /// GSE52735	cancer
GSM1275081	GSE52513 /// GSE52735	cancer
GSM1275082	GSE52513 /// GSE52735	cancer
GSM1275083	GSE52513 /// GSE52735	cancer
GSM1275084	GSE52513 /// GSE52735	cancer
GSM1275085	GSE52513 /// GSE52735	cancer
GSM1275086	GSE52513 /// GSE52735	cancer
GSM1275087	GSE52513 /// GSE52735	cancer
GSM1275088	GSE52513 /// GSE52735	cancer
GSM1275089	GSE52513 /// GSE52735	cancer
GSM1275090	GSE52513 /// GSE52735	cancer
GSM1275091	GSE52513 /// GSE52735	cancer
GSM1275092	GSE52513 /// GSE52735	cancer
GSM1275093	GSE52513 /// GSE52735	cancer
GSM1275094	GSE52513 /// GSE52735	cancer
GSM1275095	GSE52513 /// GSE52735	cancer
GSM1275096	GSE52513 /// GSE52735	cancer
GSM1275097	GSE52513 /// GSE52735	cancer
GSM1275098	GSE52513 /// GSE52735	cancer
GSM1275099	GSE52513 /// GSE52735	cancer
GSM1275100	GSE52513 /// GSE52735	cancer
GSM1275101	GSE52513 /// GSE52735	cancer
GSM1275102	GSE52513 /// GSE52735	cancer
GSM1275103	GSE52513 /// GSE52735	cancer
GSM1316659	GSE54483	cancer
GSM1316660	GSE54483	cancer
GSM1316661	GSE54483	cancer
GSM1316662	GSE54483	cancer
GSM1316663	GSE54483	cancer
GSM1316665	GSE54483	cancer
GSM1316666	GSE54483	cancer
GSM1316668	GSE54483	cancer
GSM1316669	GSE54483	cancer
GSM1486028	GSE60697	cancer
GSM1486029	GSE60697	cancer
GSM1486030	GSE60697	cancer
GSM1486031	GSE60697	cancer
GSM1486032	GSE60697	cancer
GSM1486033	GSE60697	cancer
GSM1486034	GSE60697	cancer
GSM1486035	GSE60697	cancer
GSM1486036	GSE60697	cancer
GSM1486037	GSE60697	cancer
GSM1486038	GSE60697	cancer
GSM1486039	GSE60697	cancer
GSM1486040	GSE60697	cancer
GSM1486041	GSE60697	cancer
GSM1486042	GSE60697	cancer
GSM1486043	GSE60697	cancer
GSM1486044	GSE60697	cancer
GSM1486045	GSE60697	cancer
GSM1486046	GSE60697	cancer
GSM1486047	GSE60697	cancer
GSM1519418	GSE62080	cancer
GSM1519419	GSE62080	cancer
GSM1519420	GSE62080	cancer
GSM1519421	GSE62080	cancer
GSM1519422	GSE62080	cancer
GSM1519423	GSE62080	cancer
GSM1519424	GSE62080	cancer
GSM1519425	GSE62080	cancer
GSM1519426	GSE62080	cancer
GSM1519427	GSE62080	cancer
GSM1519428	GSE62080	cancer
GSM1519429	GSE62080	cancer
GSM1519430	GSE62080	cancer
GSM1519431	GSE62080	cancer
GSM1519432	GSE62080	cancer
GSM1519433	GSE62080	cancer
GSM1519434	GSE62080	cancer
GSM1519435	GSE62080	cancer
GSM1519436	GSE62080	cancer
GSM1519437	GSE62080	cancer
GSM1519438	GSE62080	cancer
GSM1536549	GSE62932	cancer
GSM1536550	GSE62932	cancer
GSM1536551	GSE62932	cancer
GSM1536552	GSE62932	cancer
GSM1536553	GSE62932	cancer
GSM1536554	GSE62932	cancer
GSM1536555	GSE62932	cancer
GSM1536556	GSE62932	cancer
GSM1536557	GSE62932	cancer
GSM1536558	GSE62932	cancer
GSM1536559	GSE62932	cancer
GSM1536560	GSE62932	cancer
GSM1536561	GSE62932	cancer
GSM1536562	GSE62932	cancer
GSM1536563	GSE62932	cancer
GSM1536564	GSE62932	cancer
GSM1536565	GSE62932	cancer
GSM1536566	GSE62932	cancer
GSM1536567	GSE62932	cancer
GSM1536568	GSE62932	cancer
GSM1536569	GSE62932	cancer
GSM1536570	GSE62932	cancer
GSM1536571	GSE62932	cancer
GSM1536572	GSE62932	cancer
GSM1536573	GSE62932	cancer
GSM1536574	GSE62932	cancer
GSM1536575	GSE62932	cancer
GSM1536576	GSE62932	cancer
GSM1536577	GSE62932	cancer
GSM1536578	GSE62932	cancer
GSM1536579	GSE62932	cancer
GSM1536580	GSE62932	cancer
GSM1536581	GSE62932	cancer
GSM1536582	GSE62932	cancer
GSM1536583	GSE62932	cancer
GSM1536584	GSE62932	cancer
GSM1536585	GSE62932	cancer
GSM1536586	GSE62932	cancer
GSM1536587	GSE62932	cancer
GSM1536588	GSE62932	cancer
GSM1536589	GSE62932	cancer
GSM1536590	GSE62932	cancer
GSM1536591	GSE62932	cancer
GSM1536592	GSE62932	cancer
GSM1536593	GSE62932	cancer
GSM1536594	GSE62932	cancer
GSM1536595	GSE62932	cancer
GSM1536596	GSE62932	cancer
GSM1536597	GSE62932	cancer
GSM1536598	GSE62932	cancer
GSM1536599	GSE62932	cancer
GSM1536600	GSE62932	cancer
GSM1536601	GSE62932	cancer
GSM1536602	GSE62932	cancer
GSM1536603	GSE62932	cancer
GSM1536604	GSE62932	cancer
GSM1536605	GSE62932	cancer
GSM1536606	GSE62932	cancer
GSM1536607	GSE62932	cancer
GSM1536608	GSE62932	cancer
GSM1536609	GSE62932	cancer
GSM1536610	GSE62932	cancer
GSM1536611	GSE62932	cancer
GSM1536612	GSE62932	cancer
GSM1536614		normal adjacent to cancer
GSM1536616		normal adjacent to cancer
GSM1567092	GSE64256 /// GSE64257	cancer
GSM1567093	GSE64256 /// GSE64257	cancer
GSM1567094	GSE64256 /// GSE64257	cancer
GSM1567095	GSE64256 /// GSE64257	cancer
GSM1567096	GSE64256 /// GSE64257	cancer
GSM1567097	GSE64256 /// GSE64257	cancer
GSM1567098	GSE64256 /// GSE64257	cancer
GSM1567099	GSE64256 /// GSE64257	cancer
GSM1567100	GSE64256 /// GSE64257	cancer
GSM1567101	GSE64256 /// GSE64257	cancer
GSM1567102	GSE64256 /// GSE64257	cancer
GSM1567103	GSE64256 /// GSE64257	cancer
GSM1567104	GSE64256 /// GSE64257	cancer
GSM1567105	GSE64256 /// GSE64257	cancer
GSM1567106	GSE64256 /// GSE64257	cancer
GSM1567107	GSE64256 /// GSE64257	cancer
GSM1567108	GSE64256 /// GSE64257	cancer
GSM1567109	GSE64256 /// GSE64257	cancer
GSM1567110	GSE64256 /// GSE64257	cancer
GSM1567111	GSE64256 /// GSE64257	cancer
GSM1567112	GSE64256 /// GSE64257	cancer
GSM1567113	GSE64256 /// GSE64257	cancer
GSM1567114	GSE64256 /// GSE64257	cancer
GSM1567115	GSE64256 /// GSE64257	cancer
GSM1567116	GSE64256 /// GSE64257	cancer
GSM1567117	GSE64256 /// GSE64257	cancer
GSM1567118	GSE64256 /// GSE64257	cancer
GSM1567119	GSE64256 /// GSE64257	cancer
GSM1567120	GSE64256 /// GSE64257	cancer
GSM1567121	GSE64256 /// GSE64257	cancer
GSM1567122	GSE64256 /// GSE64257	cancer
GSM1567123	GSE64256 /// GSE64257	cancer
GSM1567124	GSE64256 /// GSE64257	cancer
GSM1567125	GSE64256 /// GSE64257	cancer
GSM1567126	GSE64256 /// GSE64257	cancer
GSM1567127	GSE64256 /// GSE64257	cancer
GSM1567128	GSE64256 /// GSE64257	cancer
GSM1567129	GSE64256 /// GSE64257	cancer
GSM1567130	GSE64256 /// GSE64257	cancer
GSM1567131	GSE64256 /// GSE64257	cancer
GSM1567132	GSE64256 /// GSE64257	cancer
GSM1567133	GSE64256 /// GSE64257	cancer
GSM1567134	GSE64256 /// GSE64257	cancer
GSM1567135	GSE64256 /// GSE64257	cancer
GSM1567136	GSE64256 /// GSE64257	cancer
GSM1567137	GSE64256 /// GSE64257	cancer
GSM1567138	GSE64256 /// GSE64257	cancer
GSM1567139	GSE64256 /// GSE64257	cancer
GSM1567140	GSE64256 /// GSE64257	cancer
GSM1567141	GSE64256 /// GSE64257	cancer
GSM1567143	GSE64256 /// GSE64257	cancer
GSM1567144	GSE64256 /// GSE64257	cancer
GSM1567145	GSE64256 /// GSE64257	cancer
GSM1567146	GSE64256 /// GSE64257	cancer
GSM1567147	GSE64256 /// GSE64257	cancer
GSM1567148	GSE64256 /// GSE64257	cancer
GSM1567149	GSE64256 /// GSE64257	cancer
GSM1567150	GSE64256 /// GSE64257	cancer
GSM1567151	GSE64256 /// GSE64257	cancer
GSM1567152	GSE64256 /// GSE64257	cancer
GSM1567153	GSE64256 /// GSE64257	cancer
GSM1567154	GSE64256 /// GSE64257	cancer
GSM1567155	GSE64256 /// GSE64257	cancer
GSM1567156	GSE64256 /// GSE64257	cancer
GSM1567157	GSE64256 /// GSE64257	cancer
GSM1567158	GSE64256 /// GSE64257	cancer
GSM1567159	GSE64256 /// GSE64257	cancer
GSM1567160	GSE64256 /// GSE64257	cancer
GSM1567161	GSE64256 /// GSE64257	cancer
GSM1567162	GSE64256 /// GSE64257	cancer
GSM1567163	GSE64256 /// GSE64257	cancer
GSM1567164	GSE64256 /// GSE64257	cancer
GSM1567165	GSE64256 /// GSE64257	cancer
GSM1567166	GSE64256 /// GSE64257	cancer
GSM1567167	GSE64256 /// GSE64257	cancer
GSM1567168	GSE64256 /// GSE64257	cancer
GSM1567169	GSE64256 /// GSE64257	cancer
GSM1567170	GSE64256 /// GSE64257	cancer
GSM1567171	GSE64256 /// GSE64257	cancer
GSM1567172	GSE64256 /// GSE64257	cancer
GSM1567173	GSE64256 /// GSE64257	cancer
GSM1567174	GSE64256 /// GSE64257	cancer
GSM1567175	GSE64256 /// GSE64257	cancer
GSM1567176	GSE64256 /// GSE64257	cancer
GSM1567177	GSE64256 /// GSE64257	cancer
GSM1567178	GSE64256 /// GSE64257	cancer
GSM1567179	GSE64256 /// GSE64257	cancer
GSM1567180	GSE64256 /// GSE64257	cancer
GSM1567181	GSE64256 /// GSE64257	cancer
GSM1567182	GSE64256 /// GSE64257	cancer
GSM1567183	GSE64256 /// GSE64257	cancer
GSM1567184	GSE64256 /// GSE64257	cancer
GSM1567185	GSE64256 /// GSE64257	cancer
GSM1567186	GSE64256 /// GSE64257	cancer
GSM1567187	GSE64256 /// GSE64257	cancer
GSM1567188	GSE64256 /// GSE64257	cancer
GSM1567189	GSE64256 /// GSE64257	cancer
GSM1567190	GSE64256 /// GSE64257	cancer
GSM1567191	GSE64256 /// GSE64257	cancer
GSM1567192	GSE64256 /// GSE64257	cancer
GSM1567193	GSE64256 /// GSE64257	cancer
GSM1567194	GSE64256 /// GSE64257	cancer
GSM1567195	GSE64256 /// GSE64257	cancer
GSM1567196	GSE64256 /// GSE64257	cancer
GSM1567197	GSE64256 /// GSE64257	cancer
GSM1567198	GSE64256 /// GSE64257	cancer
GSM1567199	GSE64256 /// GSE64257	cancer
GSM1567200	GSE64256 /// GSE64257	cancer
GSM1567201	GSE64256 /// GSE64257	cancer
GSM1567202	GSE64256 /// GSE64257	cancer
GSM1567203	GSE64256 /// GSE64257	cancer
GSM1567204	GSE64256 /// GSE64257	cancer
GSM1567205	GSE64256 /// GSE64257	cancer
GSM1567206	GSE64256 /// GSE64257	cancer
GSM1567207	GSE64256 /// GSE64257	cancer
GSM1567208	GSE64256 /// GSE64257	cancer
GSM1567209	GSE64256 /// GSE64257	cancer
GSM1567210	GSE64256 /// GSE64257	cancer
GSM1567211	GSE64256 /// GSE64257	cancer
GSM1567212	GSE64256 /// GSE64257	cancer
GSM1567213	GSE64256 /// GSE64257	cancer
GSM1567214	GSE64256 /// GSE64257	cancer
GSM1567215	GSE64256 /// GSE64257	cancer
GSM1567216	GSE64256 /// GSE64257	cancer
GSM1581684	GSE64857	cancer
GSM1581685	GSE64857	cancer
GSM1581686	GSE64857	cancer
GSM1581687	GSE64857	cancer
GSM1581688	GSE64857	cancer
GSM1581689	GSE64857	cancer
GSM1581690	GSE64857	cancer
GSM1581691	GSE64857	cancer
GSM1581692	GSE64857	cancer
GSM1581693	GSE64857	cancer
GSM1581694	GSE64857	cancer
GSM1581695	GSE64857	cancer
GSM1581696	GSE64857	cancer
GSM1581697	GSE64857	cancer
GSM1581698	GSE64857	cancer
GSM1581699	GSE64857	cancer
GSM1581700	GSE64857	cancer
GSM1581701	GSE64857	cancer
GSM1581702	GSE64857	cancer
GSM1581703	GSE64857	cancer
GSM1581704	GSE64857	cancer
GSM1581705	GSE64857	cancer
GSM1581706	GSE64857	cancer
GSM1581707	GSE64857	cancer
GSM1581708	GSE64857	cancer
GSM1581709	GSE64857	cancer
GSM1581710	GSE64857	cancer
GSM1581711	GSE64857	cancer
GSM1581712	GSE64857	cancer
GSM1581713	GSE64857	cancer
GSM1581714	GSE64857	cancer
GSM1581715	GSE64857	cancer
GSM1581716	GSE64857	cancer
GSM1581717	GSE64857	cancer
GSM1581718	GSE64857	cancer
GSM1581719	GSE64857	cancer
GSM1581720	GSE64857	cancer
GSM1581721	GSE64857	cancer
GSM1581722	GSE64857	cancer
GSM1581723	GSE64857	cancer
GSM1581724	GSE64857	cancer
GSM1581725	GSE64857	cancer
GSM1581726	GSE64857	cancer
GSM1581727	GSE64857	cancer
GSM1581728	GSE64857	cancer
GSM1581730	GSE64857	cancer
GSM1581731	GSE64857	cancer
GSM1581732	GSE64857	cancer
GSM1581733	GSE64857	cancer
GSM1581734	GSE64857	cancer
GSM1581735	GSE64857	cancer
GSM1581736	GSE64857	cancer
GSM1581737	GSE64857	cancer
GSM1581738	GSE64857	cancer
GSM1581739	GSE64857	cancer
GSM1581740	GSE64857	cancer
GSM1581741	GSE64857	cancer
GSM1581742	GSE64857	cancer
GSM1581743	GSE64857	cancer
GSM1581744	GSE64857	cancer
GSM1581745	GSE64857	cancer
GSM1581746	GSE64857	cancer
GSM1581747	GSE64857	cancer
GSM1581748	GSE64857	cancer
GSM1581749	GSE64857	cancer
GSM1581750	GSE64857	cancer
GSM1581751	GSE64857	cancer
GSM1581752	GSE64857	cancer
GSM1581753	GSE64857	cancer
GSM1581754	GSE64857	cancer
GSM1581755	GSE64857	cancer
GSM1581756	GSE64857	cancer
GSM1581757	GSE64857	cancer
GSM1581758	GSE64857	cancer
GSM1581759	GSE64857	cancer
GSM1581761	GSE64857	cancer
GSM1581762	GSE64857	cancer
GSM1581763	GSE64857	cancer
GSM1581764	GSE64857	cancer
GSM1590287	GSE65222	cancer
GSM1590288	GSE65222	cancer
GSM1590289	GSE65222	cancer
GSM1590290	GSE65222	cancer
GSM1590291	GSE65222	cancer
GSM1590292	GSE65222	cancer
GSM1681353		normal
GSM1681354		normal
GSM1681355		normal
GSM1681357		normal
GSM1681358		normal
GSM1681359		normal
GSM1681360		normal
GSM1681361		normal
GSM1681362		normal
GSM1681363		normal
GSM1681364		normal
GSM1681365		normal
GSM1681366		normal
GSM1681367		normal
GSM1681368		normal
GSM1681369		normal
GSM1681370		normal
GSM1681371		normal
GSM1705389	GSE69657	cancer
GSM1705392	GSE69657	cancer
GSM1705400	GSE69657	cancer
GSM1705401	GSE69657	cancer
GSM1705402	GSE69657	cancer
GSM1705404	GSE69657	cancer
GSM1830799	GSE71222	cancer
GSM1830802	GSE71222	cancer
GSM1830808	GSE71222	cancer
GSM1830813	GSE71222	cancer
GSM1830824	GSE71222	cancer
GSM1830830	GSE71222	cancer
GSM1830833	GSE71222	cancer
GSM1830837	GSE71222	cancer
GSM1830847	GSE71222	cancer
GSM1830848	GSE71222	cancer
GSM1830850	GSE71222	cancer
GSM1830851	GSE71222	cancer
GSM1830856	GSE71222	cancer
GSM1830873	GSE71222	cancer
GSM1830880	GSE71222	cancer
GSM1830881	GSE71222	cancer
GSM1830885	GSE71222	cancer
GSM1830888	GSE71222	cancer
GSM1830903	GSE71222	cancer
GSM1830907	GSE71222	cancer
GSM1830909	GSE71222	cancer
GSM1830918	GSE71222	cancer
GSM1830921	GSE71222	cancer
GSM1830927	GSE71222	cancer
GSM1830931	GSE71222	cancer
GSM1830935	GSE71222	cancer
GSM1838607		normal
GSM1838608		normal
GSM1838609		normal
GSM1838610		normal
GSM1838611		normal
GSM1838612		normal
GSM1838613		normal
GSM1838614		normal
GSM1838615		normal
GSM1838616		normal
GSM1838617		normal
GSM1838618		normal
GSM1838619		normal
GSM1838620		normal
GSM1838621		normal
GSM1838622		normal
GSM1838623		normal
GSM1838624		normal
GSM1838625		normal
GSM1838626		normal
GSM1838627		normal
GSM1838628		normal
GSM1838629		normal
GSM1838630		normal
GSM1838631		normal
GSM1838632		normal
GSM1838633		normal
GSM1838634		normal
GSM1838635		normal
GSM1838636		normal
GSM1838637		normal
GSM1838638		normal
GSM1838639		normal
GSM1838640		normal
GSM1838641		normal
GSM1838642		normal
GSM1838643		normal
GSM1838644		normal
GSM1838645		normal
GSM1838646		normal
GSM1838647		normal
GSM1838648		normal
GSM1838649		normal
GSM1838650		normal
GSM1838651		normal
GSM1838652		normal
GSM1838653		normal
GSM1838654		normal
GSM1838655		normal
GSM1838656		normal
GSM1838657		normal
GSM1838658		normal
GSM1838659		normal
GSM1838660		normal
GSM1838661		normal
GSM1838662		normal
GSM1838663		normal
GSM1838664		normal
GSM1838665		normal
GSM1838666		normal
GSM1838667		normal
GSM1838668		normal
GSM1838669		normal
GSM1838670		normal
GSM1838671		normal
GSM1838672		normal
GSM1838673		normal
GSM1838674		normal
GSM1838675		normal
GSM1838676		normal
GSM1838677		normal
GSM1838678		normal
GSM1838679		normal
GSM1838680		normal
GSM1838681		normal
GSM1838682		normal
GSM1838683		normal
GSM1838684		normal
GSM1838685		normal
GSM1838686		normal
GSM1838687		normal
GSM1838688		normal
GSM1838689		normal
GSM1838690		normal
GSM1838691		normal
GSM1838692		normal
GSM1838693		normal
GSM1838694		normal
GSM1838695		normal
GSM1838696		normal
GSM1838697		normal
GSM1838698		normal
GSM1838699		normal
GSM1838700		normal
GSM1838701		normal
GSM1838702		normal
GSM1838703		normal
GSM1838704		normal
GSM1838705		normal
GSM1838706		normal
GSM1838707		normal
GSM1838708		normal
GSM1838709		normal
GSM1838710		normal
GSM1838711		normal
GSM1838712		normal
GSM1838713		normal
GSM1838714		normal
GSM1838715		normal
GSM1838716		normal
GSM1838717		normal
GSM1838718		normal
GSM1838719		normal
GSM1838720		normal
GSM1838721		normal
GSM1838722		normal
GSM1838723		normal
GSM1838724		normal
GSM1838725		normal
GSM1838726		normal
GSM1838727		normal
GSM1838728		normal
GSM1838729		normal
GSM1838730		normal
GSM1838731		normal
GSM1838732		normal
GSM1838733		normal
GSM1838734		normal
GSM1838735		normal
GSM1838736		normal
GSM1838737		normal
GSM1838738		normal
GSM1838739		normal
GSM1838740		normal
GSM1838741		normal
GSM1838742		normal
GSM1838743		normal
GSM1838744		normal
GSM1838745		normal
GSM1838746		normal
GSM1838747		normal
GSM1838748		normal
GSM1838749		normal
GSM1838750		normal
GSM1838751		normal
GSM1838752		normal
GSM1838753		normal
GSM1838754		normal
GSM1838755		normal
GSM1838756		normal
GSM1838757		normal
GSM1838758		normal
GSM1838759		normal
GSM1838760		normal
GSM1838761		normal
GSM1838762		normal
GSM1838763		normal
GSM1838764		normal
GSM1838765		normal
GSM1838766		normal
GSM1838767		normal
GSM1838768		normal
GSM1838769		normal
GSM1838770		normal
GSM1838771		normal
GSM1838772		normal
GSM1838773		normal
GSM1838774		normal
GSM1838775		normal
GSM1838776		normal
GSM1838777		normal
GSM1838778		normal
GSM1838779		normal
GSM1838780		normal
GSM1838781		normal
GSM1838782		normal
GSM1875897	GSE72968 /// GSE72970	cancer
GSM1875898	GSE72968 /// GSE72970	cancer
GSM1875899	GSE72968 /// GSE72970	cancer
GSM1875900	GSE72968 /// GSE72970	cancer
GSM1875901	GSE72968 /// GSE72970	cancer
GSM1875902	GSE72968 /// GSE72970	cancer
GSM1875903	GSE72968 /// GSE72970	cancer
GSM1875904	GSE72968 /// GSE72970	cancer
GSM1875905	GSE72968 /// GSE72970	cancer
GSM1875906	GSE72968 /// GSE72970	cancer
GSM1875907	GSE72968 /// GSE72970	cancer
GSM1875908	GSE72968 /// GSE72970	cancer
GSM1875909	GSE72968 /// GSE72970	cancer
GSM1875910	GSE72968 /// GSE72970	cancer
GSM1875911	GSE72968 /// GSE72970	cancer
GSM1875912	GSE72968 /// GSE72970	cancer
GSM1875913	GSE72968 /// GSE72970	cancer
GSM1875914	GSE72968 /// GSE72970	cancer
GSM1875915	GSE72968 /// GSE72970	cancer
GSM1875916	GSE72968 /// GSE72970	cancer
GSM1875917	GSE72968 /// GSE72970	cancer
GSM1875918	GSE72968 /// GSE72970	cancer
GSM1875919	GSE72968 /// GSE72970	cancer
GSM1875920	GSE72968 /// GSE72970	cancer
GSM1875921	GSE72968 /// GSE72970	cancer
GSM1875922	GSE72968 /// GSE72970	cancer
GSM1875923	GSE72968 /// GSE72970	cancer
GSM1875924	GSE72968 /// GSE72970	cancer
GSM1875925	GSE72968 /// GSE72970	cancer
GSM1875926	GSE72968 /// GSE72970	cancer
GSM1875927	GSE72968 /// GSE72970	cancer
GSM1875928	GSE72968 /// GSE72970	cancer
GSM1875929	GSE72968 /// GSE72970	cancer
GSM1875930	GSE72968 /// GSE72970	cancer
GSM1875931	GSE72968 /// GSE72970	cancer
GSM1875932	GSE72968 /// GSE72970	cancer
GSM1875933	GSE72968 /// GSE72970	cancer
GSM1875934	GSE72968 /// GSE72970	cancer
GSM1875935	GSE72968 /// GSE72970	cancer
GSM1875936	GSE72968 /// GSE72970	cancer
GSM1875937	GSE72968 /// GSE72970	cancer
GSM1875938	GSE72968 /// GSE72970	cancer
GSM1875939	GSE72968 /// GSE72970	cancer
GSM1875940	GSE72968 /// GSE72970	cancer
GSM1875941	GSE72968 /// GSE72970	cancer
GSM1875942	GSE72968 /// GSE72970	cancer
GSM1875943	GSE72968 /// GSE72970	cancer
GSM1875944	GSE72968 /// GSE72970	cancer
GSM1875945	GSE72968 /// GSE72970	cancer
GSM1875946	GSE72968 /// GSE72970	cancer
GSM1875947	GSE72968 /// GSE72970	cancer
GSM1875948	GSE72968 /// GSE72970	cancer
GSM1875949	GSE72968 /// GSE72970	cancer
GSM1875950	GSE72968 /// GSE72970	cancer
GSM1875951	GSE72968 /// GSE72970	cancer
GSM1875952	GSE72968 /// GSE72970	cancer
GSM1875953	GSE72968 /// GSE72970	cancer
GSM1875954	GSE72968 /// GSE72970	cancer
GSM1875955	GSE72968 /// GSE72970	cancer
GSM1875956	GSE72968 /// GSE72970	cancer
GSM1875957	GSE72968 /// GSE72970	cancer
GSM1875958	GSE72968 /// GSE72970	cancer
GSM1875959	GSE72968 /// GSE72970	cancer
GSM1875960	GSE72968 /// GSE72970	cancer
GSM1875961	GSE72968 /// GSE72970	cancer
GSM1875962	GSE72968 /// GSE72970	cancer
GSM1875963	GSE72968 /// GSE72970	cancer
GSM1875964	GSE72968 /// GSE72970	cancer
GSM1875965	GSE72968 /// GSE72970	cancer
GSM1875966	GSE72968 /// GSE72970	cancer
GSM1875967	GSE72968 /// GSE72970	cancer
GSM1875968	GSE72968 /// GSE72970	cancer
GSM1875969	GSE72968 /// GSE72970	cancer
GSM1875970	GSE72968 /// GSE72970	cancer
GSM1875971	GSE72968 /// GSE72970	cancer
GSM1875972	GSE72968 /// GSE72970	cancer
GSM1875973	GSE72968 /// GSE72970	cancer
GSM1875974	GSE72968 /// GSE72970	cancer
GSM1875975	GSE72968 /// GSE72970	cancer
GSM1875976	GSE72968 /// GSE72970	cancer
GSM1875977	GSE72968 /// GSE72970	cancer
GSM1875978	GSE72968 /// GSE72970	cancer
GSM1875979	GSE72968 /// GSE72970	cancer
GSM1875980	GSE72968 /// GSE72970	cancer
GSM1875981	GSE72968 /// GSE72970	cancer
GSM1875982	GSE72968 /// GSE72970	cancer
GSM1875983	GSE72968 /// GSE72970	cancer
GSM1875984	GSE72968 /// GSE72970	cancer
GSM1875985	GSE72968 /// GSE72970	cancer
GSM1875986	GSE72968 /// GSE72970	cancer
GSM1875987	GSE72968 /// GSE72970	cancer
GSM1875988	GSE72968 /// GSE72970	cancer
GSM1875989	GSE72968 /// GSE72970	cancer
GSM1875990	GSE72968 /// GSE72970	cancer
GSM1875991	GSE72968 /// GSE72970	cancer
GSM1875992	GSE72968 /// GSE72970	cancer
GSM1875993	GSE72968 /// GSE72970	cancer
GSM1875994	GSE72968 /// GSE72970	cancer
GSM1875995	GSE72968 /// GSE72970	cancer
GSM1875996	GSE72968 /// GSE72970	cancer
GSM1875997	GSE72968 /// GSE72970	cancer
GSM1875998	GSE72968 /// GSE72970	cancer
GSM1875999	GSE72968 /// GSE72970	cancer
GSM1876000	GSE72968 /// GSE72970	cancer
GSM1876001	GSE72968 /// GSE72970	cancer
GSM1876002	GSE72968 /// GSE72970	cancer
GSM1876003	GSE72968 /// GSE72970	cancer
GSM1876004	GSE72968 /// GSE72970	cancer
GSM1876005	GSE72968 /// GSE72970	cancer
GSM1876006	GSE72968 /// GSE72970	cancer
GSM1876007	GSE72968 /// GSE72970	cancer
GSM1876008	GSE72968 /// GSE72970	cancer
GSM1876009	GSE72968 /// GSE72970	cancer
GSM1876010	GSE72968 /// GSE72970	cancer
GSM1876011	GSE72968 /// GSE72970	cancer
GSM1876012	GSE72968 /// GSE72970	cancer
GSM1876013	GSE72968 /// GSE72970	cancer
GSM1876014	GSE72968 /// GSE72970	cancer
GSM1876015	GSE72968 /// GSE72970	cancer
GSM1876016	GSE72968 /// GSE72970	cancer
GSM1876017	GSE72968 /// GSE72970	cancer
GSM1876018	GSE72968 /// GSE72970	cancer
GSM1876019	GSE72968 /// GSE72970	cancer
GSM1876020	GSE72968 /// GSE72970	cancer
GSM1904890	GSE73883	cancer
GSM1915850		colitis
GSM1915851		colitis
GSM1915852		colitis
GSM1915853		colitis
GSM1915854		colitis
GSM1915855		colitis
GSM1915856		colitis
GSM1915857		colitis
GSM1915858		colitis
GSM1915859		colitis
GSM1915860		colitis
GSM1915861		colitis
GSM1915862		colitis
GSM1915863		colitis
GSM1915864		colitis
GSM1915865		colitis
GSM1915866		colitis
GSM1915867		colitis
GSM1915868		colitis
GSM1915869		colitis
GSM1915870		colitis
GSM1915871		colitis
GSM1915872		colitis
GSM1915873		colitis
GSM1915874		colitis
GSM1915875		colitis
GSM1915876		colitis
GSM1915877		colitis
GSM1915878		colitis
GSM1915879		colitis
GSM1949449	GSE75316 /// GSE75317	cancer
GSM1949450	GSE75316 /// GSE75317	cancer
GSM1949451	GSE75316 /// GSE75317	cancer
GSM1949452	GSE75316 /// GSE75317	cancer
GSM1949453	GSE75316 /// GSE75317	cancer
GSM1949454	GSE75316 /// GSE75317	cancer
GSM1949455	GSE75316 /// GSE75317	cancer
GSM1949456	GSE75316 /// GSE75317	cancer
GSM1949457	GSE75316 /// GSE75317	cancer
GSM1949458	GSE75316 /// GSE75317	cancer
GSM1949459	GSE75316 /// GSE75317	cancer
GSM1949460	GSE75316 /// GSE75317	cancer
GSM1949461	GSE75316 /// GSE75317	cancer
GSM1949462	GSE75316 /// GSE75317	cancer
GSM1949463	GSE75316 /// GSE75317	cancer
GSM1949464	GSE75316 /// GSE75317	cancer
GSM1949465	GSE75316 /// GSE75317	cancer
GSM1949466	GSE75316 /// GSE75317	cancer
GSM1949467	GSE75316 /// GSE75317	cancer
GSM1949468	GSE75316 /// GSE75317	cancer
GSM1949469	GSE75316 /// GSE75317	cancer
GSM1949470	GSE75316 /// GSE75317	cancer
GSM1949471	GSE75316 /// GSE75317	cancer
GSM1949472	GSE75316 /// GSE75317	cancer
GSM1949473	GSE75316 /// GSE75317	cancer
GSM1949474	GSE75316 /// GSE75317	cancer
GSM1949475	GSE75316 /// GSE75317	cancer
GSM1949476	GSE75316 /// GSE75317	cancer
GSM1949477	GSE75316 /// GSE75317	cancer
GSM1949478	GSE75316 /// GSE75317	cancer
GSM1949479	GSE75316 /// GSE75317	cancer
GSM1949480	GSE75316 /// GSE75317	cancer
GSM1949481	GSE75316 /// GSE75317	cancer
GSM1949482	GSE75316 /// GSE75317	cancer
GSM1949483	GSE75316 /// GSE75317	cancer
GSM1949484	GSE75316 /// GSE75317	cancer
GSM1949485	GSE75316 /// GSE75317	cancer
GSM1949486	GSE75316 /// GSE75317	cancer
GSM1949487	GSE75316 /// GSE75317	cancer
GSM1949488	GSE75316 /// GSE75317	cancer
GSM1949489	GSE75316 /// GSE75317	cancer
GSM1949490	GSE75316 /// GSE75317	cancer
GSM1949491	GSE75316 /// GSE75317	cancer
GSM1949492	GSE75316 /// GSE75317	cancer
GSM1949493	GSE75316 /// GSE75317	cancer
GSM1949494	GSE75316 /// GSE75317	cancer
GSM1949495	GSE75316 /// GSE75317	cancer
GSM1949496	GSE75316 /// GSE75317	cancer
GSM1949497	GSE75316 /// GSE75317	cancer
GSM1949498	GSE75316 /// GSE75317	cancer
GSM1949499	GSE75316 /// GSE75317	cancer
GSM1949500	GSE75316 /// GSE75317	cancer
GSM1949501	GSE75316 /// GSE75317	cancer
GSM1949502	GSE75316 /// GSE75317	cancer
GSM1949503	GSE75316 /// GSE75317	cancer
GSM1949504	GSE75316 /// GSE75317	cancer
GSM1949505	GSE75316 /// GSE75317	cancer
GSM1949506	GSE75316 /// GSE75317	cancer
GSM1949507	GSE75316 /// GSE75317	cancer
GSM215051		normal adjacent to adenoma
GSM215052		normal adjacent to adenoma
GSM215053		normal adjacent to adenoma
GSM215054		normal adjacent to adenoma
GSM215055		normal adjacent to adenoma
GSM215056		normal adjacent to adenoma
GSM215057		normal adjacent to adenoma
GSM215058		normal adjacent to adenoma
GSM215059		normal adjacent to adenoma
GSM215060		normal adjacent to adenoma
GSM215061		normal adjacent to adenoma
GSM215062		normal adjacent to adenoma
GSM215063		normal adjacent to adenoma
GSM215064		normal adjacent to adenoma
GSM215065		normal adjacent to adenoma
GSM215066		normal adjacent to adenoma
GSM215067		normal adjacent to adenoma
GSM215068		normal adjacent to adenoma
GSM215069		normal adjacent to adenoma
GSM215070		normal adjacent to adenoma
GSM215071		normal adjacent to adenoma
GSM215072		normal adjacent to adenoma
GSM215073		normal adjacent to adenoma
GSM215074		normal adjacent to adenoma
GSM215075		normal adjacent to adenoma
GSM215076		normal adjacent to adenoma
GSM215077		normal adjacent to adenoma
GSM215078		normal adjacent to adenoma
GSM215079		normal adjacent to adenoma
GSM215080		normal adjacent to adenoma
GSM215081		normal adjacent to adenoma
GSM215082		normal adjacent to adenoma
GSM215083		adenoma
GSM215084		adenoma
GSM215085		adenoma
GSM215086		adenoma
GSM215087		adenoma
GSM215088		adenoma
GSM215089		adenoma
GSM215090		adenoma
GSM215091		adenoma
GSM215092		adenoma
GSM215093		adenoma
GSM215094		adenoma
GSM215095		adenoma
GSM215096		adenoma
GSM215097		adenoma
GSM215098		adenoma
GSM215099		adenoma
GSM215100		adenoma
GSM215101		adenoma
GSM215102		adenoma
GSM215103		adenoma
GSM215104		adenoma
GSM215105		adenoma
GSM215106		adenoma
GSM215107		adenoma
GSM215108		adenoma
GSM215109		adenoma
GSM215110		adenoma
GSM215111		adenoma
GSM215112		adenoma
GSM215113		adenoma
GSM215114		adenoma
GSM2179087	GSE81980 /// GSE81986	cancer
GSM2179088	GSE81980 /// GSE81986	cancer
GSM2179089	GSE81980 /// GSE81986	cancer
GSM2179090	GSE81980 /// GSE81986	cancer
GSM2179091	GSE81980 /// GSE81986	cancer
GSM2179092	GSE81980 /// GSE81986	cancer
GSM2179093	GSE81980 /// GSE81986	cancer
GSM2179094	GSE81980 /// GSE81986	cancer
GSM2179095	GSE81980 /// GSE81986	cancer
GSM2179096	GSE81980 /// GSE81986	cancer
GSM2179097	GSE81980 /// GSE81986	cancer
GSM2179098	GSE81980 /// GSE81986	cancer
GSM2179099	GSE81980 /// GSE81986	cancer
GSM2179100	GSE81980 /// GSE81986	cancer
GSM2179101	GSE81980 /// GSE81986	cancer
GSM2179102	GSE81980 /// GSE81986	cancer
GSM2179103	GSE81980 /// GSE81986	cancer
GSM2179104	GSE81980 /// GSE81986	cancer
GSM2179105	GSE81980 /// GSE81986	cancer
GSM2179106	GSE81980 /// GSE81986	cancer
GSM2179107	GSE81980 /// GSE81986	cancer
GSM2179108	GSE81980 /// GSE81986	cancer
GSM2179109	GSE81980 /// GSE81986	cancer
GSM2179110	GSE81980 /// GSE81986	cancer
GSM2179111	GSE81980 /// GSE81986	cancer
GSM2179112	GSE81980 /// GSE81986	cancer
GSM2179113	GSE81980 /// GSE81986	cancer
GSM2179114	GSE81980 /// GSE81986	cancer
GSM2179115	GSE81980 /// GSE81986	cancer
GSM2179116	GSE81980 /// GSE81986	cancer
GSM2179117	GSE81980 /// GSE81986	cancer
GSM2179118	GSE81980 /// GSE81986	cancer
GSM2179119	GSE81980 /// GSE81986	cancer
GSM2179120	GSE81980 /// GSE81986	cancer
GSM2179121	GSE81980 /// GSE81986	cancer
GSM2179122	GSE81980 /// GSE81986	cancer
GSM2179123	GSE81980 /// GSE81986	cancer
GSM2179124	GSE81980 /// GSE81986	cancer
GSM2179125	GSE81980 /// GSE81986	cancer
GSM2179126	GSE81980 /// GSE81986	cancer
GSM2179127	GSE81980 /// GSE81986	cancer
GSM2179128	GSE81980 /// GSE81986	cancer
GSM2179129	GSE81980 /// GSE81986	cancer
GSM2179130	GSE81980 /// GSE81986	cancer
GSM2179131	GSE81980 /// GSE81986	cancer
GSM2179132	GSE81980 /// GSE81986	cancer
GSM2179133	GSE81980 /// GSE81986	cancer
GSM2179134	GSE81980 /// GSE81986	cancer
GSM2179135	GSE81980 /// GSE81986	cancer
GSM2179136	GSE81980 /// GSE81986	cancer
GSM2179137	GSE81980 /// GSE81986	cancer
GSM2179138	GSE81980 /// GSE81986	cancer
GSM2179139	GSE81980 /// GSE81986	cancer
GSM2179140	GSE81980 /// GSE81986	cancer
GSM2179141	GSE81980 /// GSE81986	cancer
GSM2179142	GSE81980 /// GSE81986	cancer
GSM2179143	GSE81980 /// GSE81986	cancer
GSM2179144	GSE81980 /// GSE81986	cancer
GSM2179145	GSE81980 /// GSE81986	cancer
GSM2179146	GSE81980 /// GSE81986	cancer
GSM2179147	GSE81980 /// GSE81986	cancer
GSM2179148	GSE81980 /// GSE81986	cancer
GSM2179149	GSE81980 /// GSE81986	cancer
GSM2179150	GSE81980 /// GSE81986	cancer
GSM2179151	GSE81980 /// GSE81986	cancer
GSM2179152	GSE81980 /// GSE81986	cancer
GSM2179153	GSE81980 /// GSE81986	cancer
GSM2179154	GSE81980 /// GSE81986	cancer
GSM2179155	GSE81980 /// GSE81986	cancer
GSM2179156	GSE81980 /// GSE81986	cancer
GSM2179157	GSE81980 /// GSE81986	cancer
GSM2179158	GSE81980 /// GSE81986	cancer
GSM2179159	GSE81980 /// GSE81986	cancer
GSM2179160	GSE81980 /// GSE81986	cancer
GSM2179161	GSE81980 /// GSE81986	cancer
GSM2179162	GSE81980 /// GSE81986	cancer
GSM2179163	GSE81980 /// GSE81986	cancer
GSM2179164	GSE81980 /// GSE81986	cancer
GSM2179165	GSE81980 /// GSE81986	cancer
GSM2179166	GSE81980 /// GSE81986	cancer
GSM2179167	GSE81980 /// GSE81986	cancer
GSM2179168	GSE81980 /// GSE81986	cancer
GSM2179169	GSE81980 /// GSE81986	cancer
GSM2179170	GSE81980 /// GSE81986	cancer
GSM2179171	GSE81980 /// GSE81986	cancer
GSM2179172	GSE81980 /// GSE81986	cancer
GSM2179173	GSE81980 /// GSE81986	cancer
GSM2179174	GSE81980 /// GSE81986	cancer
GSM2179175	GSE81980 /// GSE81986	cancer
GSM2179176	GSE81980 /// GSE81986	cancer
GSM2179177	GSE81980 /// GSE81986	cancer
GSM2179178	GSE81980 /// GSE81986	cancer
GSM2179179	GSE81980 /// GSE81986	cancer
GSM2179180	GSE81980 /// GSE81986	cancer
GSM2179181	GSE81980 /// GSE81986	cancer
GSM2179182	GSE81980 /// GSE81986	cancer
GSM2179183	GSE81980 /// GSE81986	cancer
GSM2179184	GSE81980 /// GSE81986	cancer
GSM2179185	GSE81980 /// GSE81986	cancer
GSM2179186	GSE81980 /// GSE81986	cancer
GSM2179187	GSE81980 /// GSE81986	cancer
GSM2179188	GSE81980 /// GSE81986	cancer
GSM2179189	GSE81980 /// GSE81986	cancer
GSM2179190	GSE81980 /// GSE81986	cancer
GSM2179191	GSE81980 /// GSE81986	cancer
GSM2179192	GSE81980 /// GSE81986	cancer
GSM2179193	GSE81980 /// GSE81986	cancer
GSM2179194	GSE81980 /// GSE81986	cancer
GSM2179195	GSE81980 /// GSE81986	cancer
GSM2179196	GSE81980 /// GSE81986	cancer
GSM2179197	GSE81980 /// GSE81986	cancer
GSM2179198	GSE81980 /// GSE81986	cancer
GSM2179199	GSE81980 /// GSE81986	cancer
GSM2179200	GSE81980 /// GSE81986	cancer
GSM2179201	GSE81980 /// GSE81986	cancer
GSM2179202	GSE81980 /// GSE81986	cancer
GSM2179203	GSE81980 /// GSE81986	cancer
GSM2179204	GSE81980 /// GSE81986	cancer
GSM2179205	GSE81980 /// GSE81986	cancer
GSM2179206	GSE81980 /// GSE81986	cancer
GSM2179207	GSE81980 /// GSE81986	cancer
GSM2179208	GSE81980 /// GSE81986	cancer
GSM2179209	GSE81980 /// GSE81986	cancer
GSM2179210	GSE81980 /// GSE81986	cancer
GSM2179211	GSE81980 /// GSE81986	cancer
GSM2179212	GSE81980 /// GSE81986	cancer
GSM2179213	GSE81980 /// GSE81986	cancer
GSM2179214	GSE81980 /// GSE81986	cancer
GSM2179215	GSE81980 /// GSE81986	cancer
GSM2179216	GSE81980 /// GSE81986	cancer
GSM2179217	GSE81980 /// GSE81986	cancer
GSM2179218	GSE81980 /// GSE81986	cancer
GSM2179219	GSE81980 /// GSE81986	cancer
GSM2179220	GSE81980 /// GSE81986	cancer
GSM2179221	GSE81980 /// GSE81986	cancer
GSM2179222	GSE81980 /// GSE81986	cancer
GSM2179223	GSE81980 /// GSE81986	cancer
GSM2179224	GSE81980 /// GSE81986	cancer
GSM2179225	GSE81980 /// GSE81986	cancer
GSM2179226	GSE81980 /// GSE81986	cancer
GSM2179227	GSE81980 /// GSE81986	cancer
GSM2179228	GSE81980 /// GSE81986	cancer
GSM2179229	GSE81980 /// GSE81986	cancer
GSM2179230	GSE81980 /// GSE81986	cancer
GSM2179231	GSE81980 /// GSE81986	cancer
GSM2179232	GSE81980 /// GSE81986	cancer
GSM2179233	GSE81980 /// GSE81986	cancer
GSM2179234	GSE81980 /// GSE81986	cancer
GSM2179235	GSE81980 /// GSE81986	cancer
GSM2179236	GSE81980 /// GSE81986	cancer
GSM2256795	GSE85043	cancer
GSM2256796	GSE85043	cancer
GSM2256797	GSE85043	cancer
GSM2256798	GSE85043	cancer
GSM2256799	GSE85043	cancer
GSM2256800	GSE85043	cancer
GSM2256801	GSE85043	cancer
GSM2256802	GSE85043	cancer
GSM2256803	GSE85043	cancer
GSM2256804	GSE85043	cancer
GSM2256805	GSE85043	cancer
GSM2256806	GSE85043	cancer
GSM2256807	GSE85043	cancer
GSM2256808	GSE85043	cancer
GSM2256809	GSE85043	cancer
GSM2256810	GSE85043	cancer
GSM2256811	GSE85043	cancer
GSM2256812	GSE85043	cancer
GSM2256813	GSE85043	cancer
GSM2256814	GSE85043	cancer
GSM2256815	GSE85043	cancer
GSM2256816	GSE85043	cancer
GSM2256817	GSE85043	cancer
GSM2256818	GSE85043	cancer
GSM2256819	GSE85043	cancer
GSM2256820	GSE85043	cancer
GSM2256821	GSE85043	cancer
GSM2256822	GSE85043	cancer
GSM2256823	GSE85043	cancer
GSM234909		normal
GSM234913		normal
GSM234914		normal
GSM234915		normal
GSM234916		normal
GSM234922		normal
GSM237984		normal
GSM237985		normal
GSM237986		normal
GSM237987		normal
GSM237988		normal
GSM237989		normal
GSM237990		normal
GSM237991		normal
GSM237992		normal
GSM237993		normal
GSM237994		normal
GSM237995		normal
GSM239617		colitis
GSM239618		colitis
GSM239714		colitis
GSM239716		colitis
GSM239717		colitis
GSM239718		colitis
GSM239719		colitis
GSM239720		colitis
GSM239723		normal
GSM239725		normal
GSM239726		normal
GSM239727		normal
GSM239729		normal
GSM239730		normal
GSM239731		normal
GSM239732		normal
GSM240022		normal
GSM240023		normal
GSM240024		normal
GSM240025		normal
GSM240026		normal
GSM240027		normal
GSM240029		normal
GSM270781		adenoma
GSM270782		adenoma
GSM270783		adenoma
GSM270784		adenoma
GSM270785		adenoma
GSM270786		colitis
GSM270787		colitis
GSM270788		colitis
GSM270789		colitis
GSM270790	GSE10714	cancer
GSM270791	GSE10714	cancer
GSM270793	GSE10714	cancer
GSM270794	GSE10714	cancer
GSM270795	GSE10714	cancer
GSM270796	GSE10714	cancer
GSM270797		adenoma
GSM270798		adenoma
GSM270799		adenoma
GSM270800		adenoma
GSM270801		adenoma
GSM270802		adenoma
GSM270803		adenoma
GSM270804		adenoma
GSM270805		adenoma
GSM270806		adenoma
GSM270807		adenoma
GSM270808		normal
GSM270809		normal
GSM270810		normal
GSM270811		colitis
GSM270812		colitis
GSM270813		colitis
GSM2718069	GSE101896	cancer
GSM2718070	GSE101896	cancer
GSM2718071	GSE101896	cancer
GSM2718072	GSE101896	cancer
GSM2718073	GSE101896	cancer
GSM2718074	GSE101896	cancer
GSM2718075	GSE101896	cancer
GSM2718076	GSE101896	cancer
GSM2718077	GSE101896	cancer
GSM2718078	GSE101896	cancer
GSM2718079	GSE101896	cancer
GSM2718080	GSE101896	cancer
GSM2718081	GSE101896	cancer
GSM2718082	GSE101896	cancer
GSM2718083	GSE101896	cancer
GSM2718084	GSE101896	cancer
GSM2718085	GSE101896	cancer
GSM2718086	GSE101896	cancer
GSM2718087	GSE101896	cancer
GSM2718088	GSE101896	cancer
GSM2718089	GSE101896	cancer
GSM2718090	GSE101896	cancer
GSM2718091	GSE101896	cancer
GSM2718092	GSE101896	cancer
GSM2718093	GSE101896	cancer
GSM2718094	GSE101896	cancer
GSM2718095	GSE101896	cancer
GSM2718096	GSE101896	cancer
GSM2718097	GSE101896	cancer
GSM2718098	GSE101896	cancer
GSM2718099	GSE101896	cancer
GSM272418		normal
GSM272419		normal
GSM277231	GSE10961	cancer
GSM277236	GSE10961	cancer
GSM277238	GSE10961	cancer
GSM277239	GSE10961	cancer
GSM277246	GSE10961	cancer
GSM277248	GSE10961	cancer
GSM277253	GSE10961	cancer
GSM277256	GSE10961	cancer
GSM277466	GSE10961	cancer
GSM277469	GSE10961	cancer
GSM277477	GSE10961	cancer
GSM277478	GSE10961	cancer
GSM277479	GSE10961	cancer
GSM277481	GSE10961	cancer
GSM277494	GSE10961	cancer
GSM277646	GSE10961	cancer
GSM277647	GSE10961	cancer
GSM277648	GSE10961	cancer
GSM298776		normal
GSM298778		normal
GSM298782		normal
GSM298789		normal
GSM298798		normal
GSM298947		normal
GSM298948		normal
GSM298950		normal
GSM298951		normal
GSM298952		normal
GSM298953		normal
GSM298956		normal
GSM298958		normal
GSM298961		normal
GSM298962		normal
GSM298964		normal
GSM298967		normal
GSM307886		colitis
GSM307887		colitis
GSM307888		colitis
GSM307889		colitis
GSM307890		colitis
GSM307891		colitis
GSM307892		colitis
GSM307893		colitis
GSM307894		colitis
GSM307895		colitis
GSM307896		colitis
GSM307897		colitis
GSM307898		colitis
GSM307899		colitis
GSM307900		colitis
GSM307901		colitis
GSM307902		colitis
GSM307903		colitis
GSM307904		colitis
GSM307905		colitis
GSM307906		colitis
GSM307907		colitis
GSM307908		colitis
GSM327202	GSE13059	cancer
GSM327203	GSE13059	cultured cancer
GSM327204	GSE13059	cultured cancer
GSM327205	GSE13059	cultured cancer
GSM327206	GSE13059	cancer
GSM327207	GSE13059	cultured cancer
GSM327208	GSE13059	cultured cancer
GSM327209	GSE13059	cultured cancer
GSM327210	GSE13059	cancer
GSM327211	GSE13059	cultured cancer
GSM327212	GSE13059	cultured cancer
GSM327213	GSE13059	cultured cancer
GSM327214	GSE13059	cancer
GSM327215	GSE13059	cultured cancer
GSM327216	GSE13059	cultured cancer
GSM327217	GSE13059	cultured cancer
GSM327218	GSE13059	cancer
GSM327219	GSE13059	cultured cancer
GSM327220	GSE13059	cultured cancer
GSM327221	GSE13059	cancer
GSM327222	GSE13059	cultured cancer
GSM327223	GSE13059	cultured cancer
GSM327224	GSE13059	cultured cancer
GSM327225	GSE13059	cancer
GSM327226	GSE13059	cultured cancer
GSM327227	GSE13059	cultured cancer
GSM327228	GSE13059	cultured cancer
GSM327282	GSE13067	cancer
GSM327283	GSE13067	cancer
GSM327285	GSE13067	cancer
GSM327286	GSE13067	cancer
GSM327289	GSE13067	cancer
GSM327290	GSE13067	cancer
GSM327292	GSE13067	cancer
GSM327294	GSE13067	cancer
GSM327305	GSE13067	cancer
GSM327306	GSE13067	cancer
GSM327314	GSE13067	cancer
GSM327317	GSE13067	cancer
GSM327322	GSE13067	cancer
GSM327327	GSE13067	cancer
GSM327330	GSE13067	cancer
GSM327332	GSE13067	cancer
GSM327333	GSE13067	cancer
GSM327335	GSE13067	cancer
GSM327338	GSE13067	cancer
GSM327345	GSE13067	cancer
GSM327347	GSE13067	cancer
GSM327349	GSE13067	cancer
GSM335510	GSE13294	cancer
GSM335511	GSE13294	cancer
GSM335512	GSE13294	cancer
GSM335513	GSE13294	cancer
GSM335514	GSE13294	cancer
GSM335515	GSE13294	cancer
GSM335516	GSE13294	cancer
GSM335517	GSE13294	cancer
GSM335518	GSE13294	cancer
GSM335519	GSE13294	cancer
GSM335520	GSE13294	cancer
GSM335521	GSE13294	cancer
GSM335522	GSE13294	cancer
GSM335523	GSE13294	cancer
GSM335524	GSE13294	cancer
GSM335525	GSE13294	cancer
GSM335526	GSE13294	cancer
GSM335527	GSE13294	cancer
GSM335528	GSE13294	cancer
GSM335529	GSE13294	cancer
GSM335530	GSE13294	cancer
GSM335531	GSE13294	cancer
GSM335532	GSE13294	cancer
GSM335533	GSE13294	cancer
GSM335534	GSE13294	cancer
GSM335535	GSE13294	cancer
GSM335536	GSE13294	cancer
GSM335537	GSE13294	cancer
GSM335538	GSE13294	cancer
GSM335539	GSE13294	cancer
GSM335540	GSE13294	cancer
GSM335541	GSE13294	cancer
GSM335542	GSE13294	cancer
GSM335543	GSE13294	cancer
GSM335544	GSE13294	cancer
GSM335545	GSE13294	cancer
GSM335546	GSE13294	cancer
GSM335547	GSE13294	cancer
GSM335548	GSE13294	cancer
GSM335549	GSE13294	cancer
GSM335550	GSE13294	cancer
GSM335551	GSE13294	cancer
GSM335552	GSE13294	cancer
GSM335553	GSE13294	cancer
GSM335554	GSE13294	cancer
GSM335555	GSE13294	cancer
GSM335556	GSE13294	cancer
GSM335557	GSE13294	cancer
GSM335558	GSE13294	cancer
GSM335559	GSE13294	cancer
GSM335560	GSE13294	cancer
GSM335561	GSE13294	cancer
GSM335562	GSE13294	cancer
GSM335563	GSE13294	cancer
GSM335564	GSE13294	cancer
GSM335565	GSE13294	cancer
GSM335566	GSE13294	cancer
GSM335567	GSE13294	cancer
GSM335568	GSE13294	cancer
GSM335569	GSE13294	cancer
GSM335570	GSE13294	cancer
GSM335571	GSE13294	cancer
GSM335572	GSE13294	cancer
GSM335573	GSE13294	cancer
GSM335574	GSE13294	cancer
GSM335575	GSE13294	cancer
GSM335576	GSE13294	cancer
GSM335577	GSE13294	cancer
GSM335578	GSE13294	cancer
GSM335579	GSE13294	cancer
GSM335580	GSE13294	cancer
GSM335581	GSE13294	cancer
GSM335582	GSE13294	cancer
GSM335583	GSE13294	cancer
GSM335584	GSE13294	cancer
GSM335585	GSE13294	cancer
GSM335586	GSE13294	cancer
GSM335587	GSE13294	cancer
GSM335588	GSE13294	cancer
GSM335589	GSE13294	cancer
GSM335590	GSE13294	cancer
GSM335591	GSE13294	cancer
GSM335592	GSE13294	cancer
GSM335593	GSE13294	cancer
GSM335594	GSE13294	cancer
GSM335595	GSE13294	cancer
GSM335596	GSE13294	cancer
GSM335597	GSE13294	cancer
GSM335598	GSE13294	cancer
GSM335599	GSE13294	cancer
GSM335600	GSE13294	cancer
GSM335601	GSE13294	cancer
GSM335602	GSE13294	cancer
GSM335603	GSE13294	cancer
GSM335604	GSE13294	cancer
GSM335605	GSE13294	cancer
GSM335606	GSE13294	cancer
GSM335607	GSE13294	cancer
GSM335608	GSE13294	cancer
GSM335609	GSE13294	cancer
GSM335610	GSE13294	cancer
GSM335611	GSE13294	cancer
GSM335612	GSE13294	cancer
GSM335613	GSE13294	cancer
GSM335614	GSE13294	cancer
GSM335615	GSE13294	cancer
GSM335616	GSE13294	cancer
GSM335617	GSE13294	cancer
GSM335618	GSE13294	cancer
GSM335619	GSE13294	cancer
GSM335620	GSE13294	cancer
GSM335621	GSE13294	cancer
GSM335622	GSE13294	cancer
GSM335623	GSE13294	cancer
GSM335624	GSE13294	cancer
GSM335625	GSE13294	cancer
GSM335626	GSE13294	cancer
GSM335627	GSE13294	cancer
GSM335628	GSE13294	cancer
GSM335629	GSE13294	cancer
GSM335630	GSE13294	cancer
GSM335631	GSE13294	cancer
GSM335632	GSE13294	cancer
GSM335633	GSE13294	cancer
GSM335634	GSE13294	cancer
GSM335635	GSE13294	cancer
GSM335636	GSE13294	cancer
GSM335637	GSE13294	cancer
GSM335638	GSE13294	cancer
GSM335639	GSE13294	cancer
GSM335640	GSE13294	cancer
GSM335641	GSE13294	cancer
GSM335642	GSE13294	cancer
GSM335643	GSE13294	cancer
GSM335644	GSE13294	cancer
GSM335645	GSE13294	cancer
GSM335646	GSE13294	cancer
GSM335647	GSE13294	cancer
GSM335648	GSE13294	cancer
GSM335649	GSE13294	cancer
GSM335650	GSE13294	cancer
GSM335651	GSE13294	cancer
GSM335652	GSE13294	cancer
GSM335653	GSE13294	cancer
GSM335654	GSE13294	cancer
GSM335655	GSE13294	cancer
GSM335656	GSE13294	cancer
GSM335657	GSE13294	cancer
GSM335658	GSE13294	cancer
GSM335659	GSE13294	cancer
GSM335660	GSE13294	cancer
GSM335661	GSE13294	cancer
GSM335662	GSE13294	cancer
GSM335663	GSE13294	cancer
GSM335664	GSE13294	cancer
GSM337490		colitis
GSM337491		colitis
GSM337492		normal
GSM337493		colitis
GSM337494		colitis
GSM337495		colitis
GSM337496		colitis
GSM337497		colitis
GSM337498		normal
GSM337499		colitis
GSM337500		colitis
GSM337502		normal
GSM337503		colitis
GSM337504		normal
GSM337505		normal
GSM337506		colitis
GSM337507		colitis
GSM337508		colitis
GSM337509		normal
GSM337510		colitis
GSM337511		normal
GSM337512		normal
GSM337513		colitis
GSM337514		colitis
GSM337515		colitis
GSM337516		normal
GSM337517		colitis
GSM337518		colitis
GSM337519		colitis
GSM337520		normal
GSM337521		colitis
GSM337522		colitis
GSM337523		colitis
GSM337524		colitis
GSM337525		colitis
GSM337526		normal
GSM337527		colitis
GSM337528		colitis
GSM337529		normal
GSM337530		normal
GSM337531		colitis
GSM337532		normal
GSM337533		normal
GSM337534		colitis
GSM337535		colitis
GSM337536		colitis
GSM337537		normal
GSM337538		colitis
GSM337539		normal
GSM337540		normal
GSM337541		colitis
GSM337542		colitis
GSM337543		colitis
GSM337544		normal
GSM337545		colitis
GSM339562	GSE13471	cancer
GSM339564		normal
GSM339565	GSE13471	cancer
GSM339566	GSE13471	cancer
GSM339567	GSE13471	cancer
GSM339568		normal
GSM339569		normal
GSM358341	GSE14333	cancer
GSM358342	GSE14333	cancer
GSM358343	GSE14333	cancer
GSM358344	GSE14333	cancer
GSM358345	GSE14333	cancer
GSM358346	GSE14333	cancer
GSM358347	GSE14333	cancer
GSM358348	GSE14333	cancer
GSM358349	GSE14333	cancer
GSM358350	GSE14333	cancer
GSM358351	GSE14333	cancer
GSM358352	GSE14333	cancer
GSM358353	GSE14333	cancer
GSM358354	GSE14333	cancer
GSM358355	GSE14333	cancer
GSM358356	GSE14333	cancer
GSM358357	GSE14333	cancer
GSM358358	GSE14333	cancer
GSM358359	GSE14333	cancer
GSM358360	GSE14333	cancer
GSM358361	GSE14333	cancer
GSM358362	GSE14333	cancer
GSM358363	GSE14333	cancer
GSM358364	GSE14333	cancer
GSM358365	GSE14333	cancer
GSM358366	GSE14333	cancer
GSM358367	GSE14333	cancer
GSM358368	GSE14333	cancer
GSM358369	GSE14333	cancer
GSM358376	GSE14333	cancer
GSM358377	GSE14333	cancer
GSM358378	GSE14333	cancer
GSM358379	GSE14333	cancer
GSM358380	GSE14333	cancer
GSM358381	GSE14333	cancer
GSM358382	GSE14333	cancer
GSM358383	GSE14333	cancer
GSM358384	GSE14333	cancer
GSM358385	GSE14333	cancer
GSM358386	GSE14333	cancer
GSM358387	GSE14333	cancer
GSM358388	GSE14333	cancer
GSM358389	GSE14333	cancer
GSM358390	GSE14333	cancer
GSM358391	GSE14333	cancer
GSM358392	GSE14333	cancer
GSM358393	GSE14333	cancer
GSM358394	GSE14333	cancer
GSM358395	GSE14333	cancer
GSM358396	GSE14333	cancer
GSM358397	GSE14333	cancer
GSM358398	GSE14333	cancer
GSM358399	GSE14333	cancer
GSM358400	GSE14333	cancer
GSM358401	GSE14333	cancer
GSM358402	GSE14333	cancer
GSM358403	GSE14333	cancer
GSM358404	GSE14333	cancer
GSM358405	GSE14333	cancer
GSM358406	GSE14333	cancer
GSM358407	GSE14333	cancer
GSM358408	GSE14333	cancer
GSM358409	GSE14333	cancer
GSM358410	GSE14333	cancer
GSM358411	GSE14333	cancer
GSM358412	GSE14333	cancer
GSM358413	GSE14333	cancer
GSM358414	GSE14333	cancer
GSM358415	GSE14333	cancer
GSM358416	GSE14333	cancer
GSM358417	GSE14333	cancer
GSM358418	GSE14333	cancer
GSM358419	GSE14333	cancer
GSM358420	GSE14333	cancer
GSM358421	GSE14333	cancer
GSM358422	GSE14333	cancer
GSM358423	GSE14333	cancer
GSM358424	GSE14333	cancer
GSM358425	GSE14333	cancer
GSM358426	GSE14333	cancer
GSM358427	GSE14333	cancer
GSM358428	GSE14333	cancer
GSM358429	GSE14333	cancer
GSM358430	GSE14333	cancer
GSM358431	GSE14333	cancer
GSM358432	GSE14333	cancer
GSM358433	GSE14333	cancer
GSM358434	GSE14333	cancer
GSM358435	GSE14333	cancer
GSM358436	GSE14333	cancer
GSM358437	GSE14333	cancer
GSM358438	GSE14333	cancer
GSM358439	GSE14333	cancer
GSM358440	GSE14333	cancer
GSM358441	GSE14333	cancer
GSM358462	GSE14333	cancer
GSM358468	GSE14333	cancer
GSM358469	GSE14333	cancer
GSM358470	GSE14333	cancer
GSM358471	GSE14333	cancer
GSM358472	GSE14333	cancer
GSM358473	GSE14333	cancer
GSM358474	GSE14333	cancer
GSM358475	GSE14333	cancer
GSM358476	GSE14333	cancer
GSM358477	GSE14333	cancer
GSM358478	GSE14333	cancer
GSM358479	GSE14333	cancer
GSM358480	GSE14333	cancer
GSM358481	GSE14333	cancer
GSM358482	GSE14333	cancer
GSM358483	GSE14333	cancer
GSM358484	GSE14333	cancer
GSM358485	GSE14333	cancer
GSM358486	GSE14333	cancer
GSM358487	GSE14333	cancer
GSM358488	GSE14333	cancer
GSM358489	GSE14333	cancer
GSM358490	GSE14333	cancer
GSM358491	GSE14333	cancer
GSM358492	GSE14333	cancer
GSM358493	GSE14333	cancer
GSM358494	GSE14333	cancer
GSM358495	GSE14333	cancer
GSM358496	GSE14333	cancer
GSM358497	GSE14333	cancer
GSM358498	GSE14333	cancer
GSM358499	GSE14333	cancer
GSM358500	GSE14333	cancer
GSM358501	GSE14333	cancer
GSM358502	GSE14333	cancer
GSM358503	GSE14333	cancer
GSM358504	GSE14333	cancer
GSM358505	GSE14333	cancer
GSM358506	GSE14333	cancer
GSM358507	GSE14333	cancer
GSM358508	GSE14333	cancer
GSM358509	GSE14333	cancer
GSM358510	GSE14333	cancer
GSM358511	GSE14333	cancer
GSM358512	GSE14333	cancer
GSM358513	GSE14333	cancer
GSM358514	GSE14333	cancer
GSM358515	GSE14333	cancer
GSM358516	GSE14333	cancer
GSM358517	GSE14333	cancer
GSM358518	GSE14333	cancer
GSM358519	GSE14333	cancer
GSM358520	GSE14333	cancer
GSM358521	GSE14333	cancer
GSM358522	GSE14333	cancer
GSM358523	GSE14333	cancer
GSM358524	GSE14333	cancer
GSM358525	GSE14333	cancer
GSM358526	GSE14333	cancer
GSM358527	GSE14333	cancer
GSM358528	GSE14333	cancer
GSM358529	GSE14333	cancer
GSM358530	GSE14333	cancer
GSM358531	GSE14333	cancer
GSM358532	GSE14333	cancer
GSM358533	GSE14333	cancer
GSM358534	GSE14333	cancer
GSM358535	GSE14333	cancer
GSM358536	GSE14333	cancer
GSM358537	GSE14333	cancer
GSM358538	GSE14333	cancer
GSM358539	GSE14333	cancer
GSM358565	GSE14333	cancer
GSM358566	GSE14333	cancer
GSM358567	GSE14333	cancer
GSM358569	GSE14333	cancer
GSM358570	GSE14333	cancer
GSM358571	GSE14333	cancer
GSM358572	GSE14333	cancer
GSM358573	GSE14333	cancer
GSM358574	GSE14333	cancer
GSM358575	GSE14333	cancer
GSM358576	GSE14333	cancer
GSM358577	GSE14333	cancer
GSM358578	GSE14333	cancer
GSM358579	GSE14333	cancer
GSM358580	GSE14333	cancer
GSM358581	GSE14333	cancer
GSM358582	GSE14333	cancer
GSM358583	GSE14333	cancer
GSM358584	GSE14333	cancer
GSM358585	GSE14333	cancer
GSM358586	GSE14333	cancer
GSM358587	GSE14333	cancer
GSM358588	GSE14333	cancer
GSM358589	GSE14333	cancer
GSM358590	GSE14333	cancer
GSM358591	GSE14333	cancer
GSM358592	GSE14333	cancer
GSM358593	GSE14333	cancer
GSM358594	GSE14333	cancer
GSM358595	GSE14333	cancer
GSM358596	GSE14333	cancer
GSM358597	GSE14333	cancer
GSM358598	GSE14333	cancer
GSM358599	GSE14333	cancer
GSM358600	GSE14333	cancer
GSM358601	GSE14333	cancer
GSM358602	GSE14333	cancer
GSM358603	GSE14333	cancer
GSM358604	GSE14333	cancer
GSM358605	GSE14333	cancer
GSM358606	GSE14333	cancer
GSM358607	GSE14333	cancer
GSM358608	GSE14333	cancer
GSM358609	GSE14333	cancer
GSM358610	GSE14333	cancer
GSM358611	GSE14333	cancer
GSM358626	GSE14333	cancer
GSM358628	GSE14333	cancer
GSM358629	GSE14333	cancer
GSM358630	GSE14333	cancer
GSM364627		normal
GSM364628		normal
GSM364629		normal
GSM364630		normal
GSM364631		normal
GSM364632		normal
GSM364633		colitis
GSM364634		colitis
GSM364635		colitis
GSM364636		colitis
GSM364637		colitis
GSM364638		colitis
GSM364639		colitis
GSM364640		colitis
GSM364641		colitis
GSM364642		colitis
GSM364643		colitis
GSM364644		colitis
GSM364645		colitis
GSM364646		colitis
GSM364647		colitis
GSM364648		colitis
GSM364649		colitis
GSM364650		colitis
GSM364651		colitis
GSM364652		colitis
GSM364653		colitis
GSM364654		colitis
[truncated: 2,229 more rows]
