# Supplementary material for: Independent transcriptional patterns reveal biological processes associated with disease-free survival in early colorectal cancer
Source: Commun Med (Lond). 2024 May 3;4:79. doi: 10.1038/s43856-024-00504-z (PMC11068726; doi:10.1038/s43856-024-00504-z)
Supplement: Supplementary file 5 — Supplementary Data 2 [file 43856_2024_504_MOESM5_ESM.xlsx]

## Sheet: Fig2 Left panel GSEA
	TC.208	TC.117	TC.193	TC.202	TC.149	TC.21	TC.189	TC.148	TC.80	TC.55	TC.61	TC.111	TC.18	TC.116	TC.153	TC.131	TC.113	TC.123	TC.58	TC.136	TC.17	TC.22	TC.77	TC.44	TC.56	TC.65	TC.126	TC.171	TC.31	TC.69	TC.135	TC.103	TC.157	TC.35	TC.216	TC.74	TC.25	TC.59	TC.125	TC.121	TC.212	TC.5	TC.137	TC.88	TC.52	TC.106	TC.27	TC.38	TC.180
ESTROGEN RESPONSE LATE	4.30823	0.744072	0.766647	1.32035	-0.349224	-1.39e-16	0	-0.475945	-2.6412	-1.39e-16	-0.823803	0.297693	1.99356	0.295753	0.724991	-0.467746	-0.556976	-0.283354	-1.54273	0	-0.322574	-6.70858	2.92976	-1.60817	-0.926939	-2.78e-16	-0.823803	2.23465	-1.39e-16	-1.37206	-1.72707	-1.09052	-1.58278	-1.39e-16	-0.422397	-1.88319	-1.43279	2.78E-16	-1.56453	-0.618996	2.78E-16	-1.32347	-0.516655	-0.803938	-0.441623	-5.44651	-1.39e-16	2.78E-16	1.58278
COAGULATION	4.30467	-1.73485	2.66948	4.42231	-0.825896	0	1.39E-16	-0.590978	-1.33746	-0.563875	2.78E-16	-2.20547	-1.49134	9.57617	-2.80555	-0.55089	-1.34458	-1.34458	1.82058	-4.82816	-1.10958	-1.75235	2.68468	0	2.78E-16	-2.78e-16	-0.48214	-1.39e-16	-0.812955	-0.836848	-1.34489	-1.39e-16	-1.39e-16	-1.09135	-0.480408	-2.34956	-0.514022	-0.621664	-2.04803	0	-0.624659	-0.800938	0	-0.475336	-0.482449	-0.896732	-1.43337	2.78E-16	1.39E-16
KRAS SIGNALING UP	5.00694	2.40727	-1.23715	2.88209	0	2.78E-16	0	-0.475498	-1.93097	-3.17547	-0.823418	3.39254	-2.3508	7.64703	5.1981	1.08669	-1.72246	-1.72246	0.84277	-3.77533	-0.632503	-3.45723	4.47652	1.39E-16	2.25489	0.820831	-0.823418	1.50306	1.39E-16	1.61865	-1.10487	0.902925	2.78E-16	0	1.39E-16	-3.38559	0	-1.39e-16	-2.52438	-1.39e-16	-0.480012	-0.635692	-1.39e-16	-0.40005	-1.33911	1.66093	0.856374	2.78E-16	-2.78e-16
APICAL JUNCTION	5.00694	-2.79414	-2.78e-16	4.43271	-1.42111	-0.676672	1.35121	2.78E-16	-1.93097	-0.93664	2.78E-16	3.01023	1.50154	5.48405	2.79091	-0.467074	-1.10479	-1.72246	2.50257	1.19578	-1.5589	-3.81152	0.636017	1.39E-16	-0.922551	0.820831	-0.823418	2.78E-16	-1.02668	-0.630604	-0.28315	0	2.78E-16	-1.52386	-1.24996	-1.39e-16	0	-0.251038	0	-1.39e-16	-1.03443	-0.635692	-0.513982	-0.40005	-0.440506	0.823802	-1.986	2.78E-16	0.972938
EPITHELIAL MESENCHYMAL TRANSITION	2.74485	-6.0031	4.75506	15.8935	-1.082	-2.78e-16	1.34499	-0.474567	-1.09795	2.78E-16	-0.822556	1.22224	-2.34377	21.3606	7.24435	-0.465694	-1.9329	-1.9329	6.81963	-5.99207	-1.55863	-0.550753	2.90122	-0.376646	-0.466807	-1.39e-16	-0.822556	0.712951	-1.39e-16	-0.625132	-1.10443	-0.349212	2.16141	-1.39e-16	2.78E-16	-1.8636	2.78E-16	-1.28138	1.32479	-0.615108	-0.479446	1.32479	-4.17e-16	0.873659	-0.824614	-2.03381	-0.350407	1.57334	0
MYC TARGETS V1	1.55732	1.09288	-2.78e-16	1.31827	-1.42111	-5.56309	1.35121	2.78E-16	-5.35788	1.96496	2.78E-16	1.53595	1.09884	1.53272	1.08212	1.39E-16	-3.45046	-9.96528	0.45357	-1.39e-16	-1.9788	-1.72421	0	1.39E-16	-1.51319	1.27893	-0.823418	2.78E-16	1.39E-16	-1.36778	-1.43255	0.902925	-0.474699	-4.07439	-1.24996	-1.39e-16	0	-6.69319	0	-1.84044	1.64544	-1.32152	-1.83746	0.879176	-1.39e-16	-1.10368	-0.755446	-1.11791	0.474699
MITOTIC SPINDLE	1.92514	0.349597	-1.39e-16	1.31612	-1.41434	2.78E-16	1.80968	-0.976014	-11.055	0	1.39E-16	0.294859	-1.39e-16	1.22058	1.08049	0	-1.10456	1.92688	0.838434	1.39E-16	-0.956766	-0.553357	0.997167	-0.378325	-0.918186	1.27328	-0.823003	-0.968564	-0.337584	-2.70748	-0.853421	-1.39e-16	-0.474214	-0.602913	-1.2443	-1.32578	0	-1.01692	-1.1033	-1.24387	0.810576	0	-3.02927	-1.16153	-1.87902	-4.17e-16	-0.753253	-2.93192	0.474214
SPERMATOGENESIS	1.10543	0.846867	0.977793	-1.2301	-0.448818	-2.78e-16	0.437665	1.41375	-5.66933	-0.57182	-1.10197	0.755284	-1.39e-16	1.39E-16	0.825969	2.78E-16	-0.344131	-1.34589	-1.39e-16	-1.04701	-0.388708	-0.683348	0	-0.470297	-0.563104	1.39E-16	-0.48236	3.31864	-1.39e-16	-1.39e-16	1.92455	1.11359	1.37571	0	-2.78e-16	-1.39e-16	-1.39e-16	1.39E-16	-0.466077	-0.764164	-2.78e-16	-0.402185	1.39E-16	-1.39e-16	-2.78e-16	-0.466077	-1.39e-16	-0.685219	1.39E-16
DNA REPAIR	0	0.823156	1.39E-16	1.10371	-0.426139	0	-2.78e-16	1.36442	-5.43367	-1.84623	1.36442	0.347401	0.825095	1.06898	0.818861	1.39E-16	-1.3235	0	0.482253	2.78E-16	-1.50462	0	-0.828755	-0.852054	0	0.992754	-0.478559	1.39E-16	-0.388	-1.61002	-1.62261	0	-1.22495	1.39E-16	0	-0.479789	-0.482419	-1.50931	-1.39e-16	-2.32864	-1.96488	-0.77397	-0.670915	1.03741	2.78E-16	-0.825829	1.01503	2.78E-16	1.89053
G2M CHECKPOINT	0.628942	1.09288	-2.78e-16	1.31827	-1.42111	-0.676672	1.81732	2.78E-16	-21.3802	3.29286	-1.30863	1.53595	1.09884	1.53272	1.08212	1.39E-16	-1.72246	-2.71712	0	-1.39e-16	-0.321521	-1.10487	-0.668698	-1.60144	-1.51319	0.427751	-0.823418	-0.972938	-1.02668	-2.06574	-1.43255	-1.44079	-0.474699	-0.289348	-1.24996	-0.438964	-0.855528	-2.99505	0	-1.24784	-1.03443	-0.329901	-0.513982	-1.68502	-1.33911	-1.10368	-0.354045	-1.11791	0.474699
E2F TARGETS	2.78E-16	1.09402	0	1.32035	-2.81646	-1.39e-16	2.72591	-2.78e-16	-23.8339	-0.470775	-1.3143	1.53818	1.09963	1.53511	1.08371	-1.39e-16	-1.10492	-4.83372	0.454498	0	-2.41153	-1.72707	-0.671472	0	-1.51878	1.2846	-0.823803	-0.977333	-1.02962	-1.39e-16	-0.558498	-0.349532	2.78E-16	-1.21442	-0.422397	-0.825031	-1.99373	-3.68153	-1.104	-0.897499	-1.66022	-0.635862	-1.84284	-1.17288	-1.34477	0	-1.39e-16	-1.1223	0.977333
ANGIOGENESIS	-2.78e-16	1.9442	0	3.26435	-2.78e-16	0	-1.39e-16	0	-1.39e-16	-1.39e-16	0	3.76346	-2.78e-16	7.00232	1.91408	0	1.39E-16	1.39E-16	1.39E-16	-2.88305	0	0	1.39E-16	2.78E-16	-2.78e-16	-1.39e-16	0	0	2.78E-16	1.39E-16	0	0	-2.78e-16	0	1.39E-16	-1.18555	-2.2409	2.78E-16	2.78E-16	-1.39e-16	0	-0.901249	2.78E-16	0	2.78E-16	2.87104	0	0	0
APOPTOSIS	1.83215	1.7439	-1.39e-16	1.92567	1.39E-16	-2.78e-16	0.388541	1.39E-16	-1.25462	-0.482496	-2.12285	0	-1.41201	5.30899	0.401704	-1.1005	-0.628433	1.12306	1.02732	-2.63935	-0.348604	-1.28531	5.67334	-1.33557	-1.74554	0.925132	-0.471615	0.835795	-2.01818	-0.747432	-0.937919	2.78E-16	-0.49987	-0.644962	-0.90279	-2.69994	-1.04018	-1.10602	-2.36001	-1.34383	-1.21882	1.43593	0	0.995368	-0.474448	-1.29885	0	1.39E-16	0.49987
HYPOXIA	1.28615	1.94038	0.763856	2.03838	-0.34908	-1.43917	0	-0.980388	-1.10014	-1.53115	-0.434244	2.21544	1.39E-16	5.80941	2.34337	1.39E-16	-0.854255	2.74243	1.41066	-1.67668	-0.632503	-0.28315	6.86377	1.39E-16	-0.922551	0.427751	-0.823418	-0.474699	1.39E-16	1.39E-16	1.6152	0.902925	-1.57722	2.17076	1.03889	-1.33141	-1.98726	-1.39e-16	-1.10368	-0.893019	0.813351	1.32987	-0.513982	-2.78e-16	-0.440506	-1.55778	-0.354045	-1.11791	1.57722
TNFA SIGNALING VIA NFKB	3.1631	1.46076	-1.23715	2.03838	-0.34908	2.78E-16	0.346447	-0.475498	-1.93097	-0.93664	2.78E-16	0.883815	1.39E-16	3.75	-1.6927	-0.467074	-1.72246	-1.10479	0	-6.50589	-4.17e-16	-0.555938	16.4562	-1.10479	-1.39e-16	-1.39e-16	-0.823418	-0.972938	-0.651852	-0.630604	-0.28315	0.902925	2.78E-16	0	1.39E-16	-8.44614	0	-0.76014	-2.04874	-1.39e-16	-1.65472	3.28647	-1.39e-16	-2.78e-16	-1.39e-16	-2.04874	-0.755446	2.78E-16	0.972938
INFLAMMATORY RESPONSE	2.75447	-1.42265	-1.23454	2.87254	-1.08357	2.78E-16	1.34493	-0.475039	-1.93	-0.469566	-0.823003	0.610554	-2.34728	5.13997	1.87377	-0.911232	-1.71939	-1.10456	1.40505	-3.76947	-0.320455	-1.1047	4.82911	0	1.23454	0.820238	-0.823003	-0.968564	-1.0237	0	-1.1047	-1.08785	-0.474214	-0.882349	-2.78e-16	-3.83903	-0.455355	-0.250913	-5.04625	-1.39e-16	-1.03005	0	-1.39e-16	0	-0.824883	-0.36716	1.39E-16	-0.482681	0.474214
MYOGENESIS	0.315674	2.85879	0.763856	-2.76769	-1.0851	2.78E-16	1.06659	-0.475498	-1.93097	0	-0.823418	2.21544	-3.24491	6.44238	2.34337	1.39E-16	-1.10479	-1.72246	7.92415	-1.39e-16	-1.5589	0	2.07229	1.39E-16	-1.39e-16	0.820831	-0.823418	-0.474699	-0.338272	1.39E-16	0	-1.08921	2.78E-16	0	1.39E-16	-0.824781	0	-0.251038	-1.10368	-0.30206	-0.480012	1.32987	1.30527	-2.78e-16	-0.440506	-2.04874	-1.39e-16	-0.48269	-2.78e-16
COMPLEMENT	0.931407	-1.41844	1.56331	-1.9442	-1.082	-2.78e-16	0.345692	2.78E-16	-1.92886	2.78E-16	-0.822556	1.22224	0.350407	5.12778	-0.839777	-2.60685	-1.9329	-1.9329	0.834122	-2.42878	-1.29594	-0.550753	4.45465	1.39E-16	-0.913844	0.819615	-0.822556	-0.473716	-1.39e-16	-1.35926	0.78748	0.897418	0	-1.7534	2.78E-16	-4.27466	1.53553	-0.250761	-5.41475	-0.299343	2.78E-16	-0.635229	-4.17e-16	-1.15589	-0.438246	0	-1.97097	2.78E-16	0.964213
UV RESPONSE DN	-1.56793	1.34341	-1.40175	3.48022	1.39E-16	0	-5.57e-16	0	-1.32093	-0.537094	-1.39e-16	2.79909	-2.78e-16	7.91499	0.432299	-2.78e-16	-1.3349	-0.336112	2.37484	-1.39e-16	0	-0.642985	2.60505	-0.881701	-1.8654	-2.78e-16	-0.4805	-0.559397	-0.80179	1.39E-16	-0.642985	-0.438023	-1.92667	-1.39e-16	-0.477281	-2.78e-16	-1.39e-16	-0.607752	-0.455781	-1.9193	1.39E-16	-0.786085	2.78E-16	1.39E-16	-1.0692	-1.98394	1.03354	1.39E-16	1.25446
INTERFERON ALPHA RESPONSE	-1.75083	-1.39e-16	0	0.471216	-1.74953	-2.01648	1.06512	-1.39e-16	-0.806535	-1.39e-16	-1.39e-16	0.826932	0.50238	-1.39e-16	0.482635	-4.69488	-0.815102	2.78E-16	1.39E-16	-1.39e-16	-0.911471	-1.39e-16	0.959691	-0.54201	-2.78e-16	0	-2.78e-16	-0.776628	1.39E-16	-1.39e-16	-1.22918	-1.12296	1.39E-16	-0.444557	-0.615573	-1.40509	-0.702073	-1.39e-16	-16.6972	-2.50311	1.39E-16	-2.78e-16	2.78E-16	2.78E-16	-1.41087	-1.39e-16	1.24338	-2.78e-16	0
FATTY ACID METABOLISM	1.08802	0.426868	0.909164	-1.16447	-0.816327	-1.6572	0.806227	1.39E-16	-0.630127	0	-0.476585	1.34571	2.37328	2.78E-16	-0.989733	-2.4032	-10.2842	-0.325561	-1.66396	-0.979032	-0.744611	-0.635027	0	-1.39287	-1.80052	2.70604	-0.476585	-1.202	-0.379272	2.78E-16	-2.44423	-0.81851	1.31239	-2.2102	-0.947221	-1.01026	-2.78e-16	-1.48979	-0.443839	-1.35944	1.85578	-1.10181	-2.76492	1.02306	-0.478596	1.87066	1.00063	-1.34497	0.526898
ADIPOGENESIS	1.55786	-0.671472	0.766647	0.63558	-0.729858	-0.679448	0.702428	-2.78e-16	-1.10109	-0.470775	-0.823803	2.22476	2.46477	2.61419	1.88901	-0.467746	-13.7999	1.01179	2.5097	0	-1.30413	-1.10494	2.08079	-1.60817	-2.09251	-2.78e-16	1.58046	2.78E-16	-1.39e-16	-0.633362	-3.10562	-1.09052	2.78E-16	-3.35247	-0.422397	-0.440101	-0.859894	-3.3476	2.78E-16	-0.303404	-0.480276	-0.995771	-2.78e-16	-0.803938	-1.34477	0.82659	-1.09963	-1.1223	-2.78e-16
OXIDATIVE PHOSPHORYLATION	0.630454	1.0951	0	1.32236	-0.732379	-1.44768	1.39E-16	1.22136	-1.93241	-0.945445	-1.32	1.54031	1.10036	1.5374	1.08525	-0.924391	-28.0559	-0.858256	0.455414	-2.78e-16	-0.968359	-0.284116	0	-0.383348	-3.16631	1.8289	-0.824155	0	-2.78e-16	1.62337	-0.561035	-1.45441	-2.78e-16	-3.36327	-1.7952	0	-0.864284	-2.67105	-2.78e-16	-1.85777	-1.66575	-1.32534	-1.84824	-0.805155	-1.35046	-1.10426	-2.78e-16	-1.76983	0
MYC TARGETS V2	0	1.39E-16	-1.39e-16	0	-0.742032	1.39E-16	1.49578	-1.05551	-2.34769	0	-0.920056	-2.78e-16	-2.78e-16	0	2.78E-16	-2.78e-16	-2.39801	-15.4595	1.39E-16	-1.39e-16	-2.68812	-0.486828	1.394	-1.39e-16	-1.94317	0.905579	0	-2.78e-16	-0.669611	0	-0.486828	-1.55104	-1.05091	-1.90994	2.78E-16	-0.931156	0	0	-2.78e-16	0	-2.04085	-2.78e-16	-1.39e-16	0	-2.61018	-1.39e-16	2.78E-16	0	1.05091
MTORC1 SIGNALING	0.62727	1.09046	1.39E-16	-1.01836	-2.79023	-1.43073	2.69942	-2.1576	-2.97588	-2.09401	-2.78e-16	-2.78e-16	1.09711	1.77529	0.348329	-0.465694	-1.41904	-3.78117	1.39E-16	-0.82892	-1.96179	-1.10443	2.05542	-0.780793	-2.78e-16	0.425189	-0.822556	-0.964213	-0.33688	-2.78e-16	-1.42221	-1.08644	0	-2.15256	-1.23867	-0.436664	2.78E-16	-3.64378	1.39E-16	-1.23986	-1.0257	1.32479	-4.17e-16	2.78E-16	-0.438246	0	-2.78e-16	-2.35411	0
UNFOLDED PROTEIN RESPONSE	0.823184	1.00213	0	2.78E-16	-0.475121	0	0.469511	-1.39e-16	-0.351918	-2.13568	-0.560755	0.812361	0.479611	-1.39e-16	0.474201	-0.655812	0	-6.17529	-2.78e-16	1.48222	-1.87308	-1.10505	1.38992	-0.48233	-2.11915	0.546601	0	-2.17801	-0.862353	1.39E-16	1.10248	-0.476413	-2.78e-16	-2.70555	-1.21174	1.39E-16	-1.3472	-3.05951	1.60654	-2.28151	1.12207	1.60654	-1.39e-16	2.17667	-1.95788	-2.78e-16	-0.479611	-1.59972	2.78E-16
IL6 JAK STAT3 SIGNALING	1.39E-16	-1.1411	-1.39e-16	-1.47001	-0.547452	-1.39e-16	0.519795	0	-0.827087	-0.833555	0	1.54752	1.39E-16	2.11812	-2.78e-16	-0.820206	-1.39e-16	-0.827618	0	-4.71567	0	-0.450908	2.32302	-4.17e-16	1.39E-16	2.78E-16	0	0	-2.78e-16	-1.10416	-0.450908	-1.24852	0	-0.469473	-0.694883	-4.13215	0	5.57E-16	-5.81388	-0.474554	-0.895321	-1.39e-16	0	0	2.78E-16	-1.39e-16	1.31756	-1.39e-16	0
ESTROGEN RESPONSE EARLY	3.56172	-0.671472	0	2.78E-16	2.78E-16	-1.39e-16	1.35802	-2.78e-16	-1.93177	-1.53673	-0.823803	0.613476	0.757618	1.22922	0.348932	-0.467746	-1.10492	-1.43462	-1.54273	0	-0.964518	-6.10753	3.33596	-0.381676	-1.51878	-2.78e-16	-0.823803	-0.475171	-1.39e-16	-0.633362	-1.10494	-1.09052	-1.58278	-0.883136	-0.422397	-1.88319	1.39E-16	-0.760769	-1.56453	0	-1.66022	1.33243	-0.516655	-0.803938	-1.34477	-3.43443	-1.39e-16	-1.76437	2.71919
P53 PATHWAY	3.18343	-0.674261	0	4.17E-16	-0.732379	2.26214	0.705242	-0.989203	-1.10194	-2.78e-16	-2.78e-16	0.614881	0.357685	0.297179	0.727568	-0.924391	-0.283841	1.93853	0.455414	-2.78e-16	-1.56242	-1.9757	4.49857	-0.383348	0	0.430283	-0.824155	0.724065	-0.339597	2.78E-16	-0.561035	-0.349601	-2.78e-16	-0.292314	-0.423731	1.4767	-2.78e-16	-1.29074	-0.776296	1.96921	-2.26037	2.39243	-1.39e-16	-0.805155	-0.825499	-1.57131	0.861953	2.78E-16	0.475631
TGF BETA SIGNALING	2.74103	1.62201	2.78E-16	0	1.99763	-2.78e-16	0	2.78E-16	0	1.39E-16	-2.78e-16	0.59931	0.814334	2.00313	0.775937	0	0	0	1.00835	2.78E-16	-0.655291	-1.20053	4.58021	-1.70722	-2.78e-16	0	-2.78e-16	2.78E-16	2.78E-16	-1.32648	-1.20053	-0.789349	2.78E-16	-1.29985	0	-1.39e-16	0	-1.02475	1.39E-16	-0.610787	-1.12655	-1.44405	-1.39e-16	-0.890145	-0.973678	-4.38124	-0.814334	-1.1771	-2.78e-16
IL2 STAT5 SIGNALING	2.3633	1.09402	-1.23976	1.60896	2.78E-16	-1.39e-16	0	-0.475945	-0.538719	-0.470775	-1.39e-16	2.22476	1.50831	2.61419	-1.69677	-1.39e-16	-1.7254	-1.43462	-2.78e-16	-1.68077	-1.30413	-1.96616	3.33596	-1.10475	-0.468787	0.429021	-0.823803	2.78E-16	-0.338943	1.62101	-0.283644	-1.09052	-1.58278	-2.18048	2.78E-16	-3.85615	1.39E-16	1.30784	-1.56453	0	-0.480276	1.33243	-2.78e-16	-0.803938	0	-1.56453	-1.09963	2.78E-16	0.977333
INTERFERON GAMMA RESPONSE	1.55863	0.349684	1.39E-16	-1.96354	-1.4416	-1.45196	0.708043	-0.4768	-1.93287	-0.471935	-0.437805	0	1.10104	2.63404	0.34924	-3.65806	-1.73089	-0.860165	1.39E-16	-3.14923	-1.39e-16	-0.284566	1.65561	-0.789186	0	0.822421	-0.824475	-2.78e-16	-4.17e-16	-0.638926	-0.563547	-0.741889	-1.59396	-0.609441	-1.26709	-4.74984	0	1.31302	-17.3028	-0.30606	0	-0.636074	-1.39e-16	-4.17e-16	-0.443829	-0.778146	0.864764	-1.13113	0.986193
PI3K AKT MTOR SIGNALING	-1.39e-16	0.481305	0	0.458303	-1.65239	1.55135	0.987305	-0.732102	5.57E-16	-1.39e-16	0	0.429297	0.482205	0	0.479379	2.78E-16	1.39E-16	0	2.78E-16	-1.39e-16	-2.49065	0	-1.01587	-0.494772	0	0.581147	0	-0.727387	2.78E-16	0	1.13661	-1.39e-16	-1.39e-16	0	-2.78e-16	-1.32917	-1.39e-16	-4.00619	-0.482617	-1.3089	-1.39e-16	0	-0.859449	-0.527989	-0.610159	-1.1211	-1.0846	-2.78e-16	1.39E-16
ANDROGEN RESPONSE	0.853128	-1.04209	0	0.465928	-0.481994	-1.04991	0.479818	2.78E-16	0	-2.2497	-0.621835	-1.39e-16	1.12688	-1.39e-16	1.69497	-0.717846	0	-0.403543	-2.78e-16	1.39E-16	-1.39e-16	2.8011	2.63679	-0.520388	-0.722257	2.02001	-1.39e-16	2.04331	-1.39e-16	-1.92091	-0.404446	-0.482335	2.78E-16	-0.82469	-0.593505	-2.06823	2.78E-16	-4.10431	0	-0.826699	1.1816	-2.0745	-1.75039	-0.553919	-1.37641	-0.503108	-4.17e-16	-2.45396	0.754191
PROTEIN SECRETION	0.464461	-1.39e-16	1.39E-16	0.472413	-1.76081	-1.39e-16	-1.39e-16	-0.787104	2.78E-16	-1.56341	0	0.451572	0.507871	0.826937	2.78E-16	-1.54338	-0.816942	-0.816942	-1.39e-16	0	-1.39e-16	-1.24098	0.474505	-1.23577	-0.750428	2.07292	0	1.11783	-0.478056	-1.0321	-2.28904	0	-0.782384	-0.826986	-1.35252	-0.660833	-1.39e-16	-4.20655	0	-0.85	1.20829	-0.958209	-1.79106	-0.581398	1.59845	0	-1.39e-16	-2.50301	0.782384
ALLOGRAFT REJECTION	-1.41321	-2.14261	0	2.78E-16	2.78E-16	-3.43003	0.702428	-2.78e-16	-1.10109	-0.470775	-1.39e-16	0.883846	1.09963	3.38864	-0.848091	-1.5099	-1.10492	-1.39e-16	-2.78e-16	-2.4433	-0.633046	-1.10494	1.00392	-0.381676	1.23976	0.821393	-0.823803	-0.475171	-1.02962	-1.39e-16	-2.78e-16	-2.3913	-0.977333	-1.39e-16	-0.818149	-3.39378	-0.457131	-0.513499	-8.51735	-0.303404	-0.480276	-1.32347	-2.78e-16	-2.78e-16	-0.825326	-1.104	0.859157	-0.482686	-2.78e-16
[truncated: 4 more columns]

## Sheet: Fig2 DFS Univariate Gray Panel
	coef	exp(coef)	se(coef)	z	Pr(>|z|)	exp(coef)	exp(-coef)	lower .95	upper .95	mlogpva	MVP_reject_H0 nPerm= 10000 FDR= 0.01 conf= 0.99	MVP_reject_H0 nPerm= 10000 FDR= 0.01 conf= 0.95	MVP_reject_H0 nPerm= 10000 FDR= 0.01 conf= 0.9	MVP_reject_H0 nPerm= 10000 FDR= 0.01 conf= 0.85	MVP_reject_H0 nPerm= 10000 FDR= 0.01 conf= 0.8	MVP_reject_H0 nPerm= 10000 FDR= 0.05 conf= 0.99	MVP_reject_H0 nPerm= 10000 FDR= 0.05 conf= 0.95	MVP_reject_H0 nPerm= 10000 FDR= 0.05 conf= 0.9	MVP_reject_H0 nPerm= 10000 FDR= 0.05 conf= 0.85	MVP_reject_H0 nPerm= 10000 FDR= 0.05 conf= 0.8	MVP_reject_H0 nPerm= 10000 FDR= 0.1 conf= 0.99	MVP_reject_H0 nPerm= 10000 FDR= 0.1 conf= 0.95	MVP_reject_H0 nPerm= 10000 FDR= 0.1 conf= 0.9	MVP_reject_H0 nPerm= 10000 FDR= 0.1 conf= 0.85	MVP_reject_H0 nPerm= 10000 FDR= 0.1 conf= 0.8	MVP_reject_H0 nPerm= 10000 FDR= 0.2 conf= 0.99	MVP_reject_H0 nPerm= 10000 FDR= 0.2 conf= 0.95	MVP_reject_H0 nPerm= 10000 FDR= 0.2 conf= 0.9	MVP_reject_H0 nPerm= 10000 FDR= 0.2 conf= 0.85	MVP_reject_H0 nPerm= 10000 FDR= 0.2 conf= 0.8
TC1	2.40405	11.0679	3.22854	0.744623	0.4565	11.0679	0.0903517	0.0197662	6197.32	0.340559	FALSE	FALSE	FALSE	FALSE	FALSE	FALSE	FALSE	FALSE	FALSE	FALSE	FALSE	FALSE	FALSE	FALSE	FALSE	FALSE	FALSE	FALSE	FALSE	FALSE
TC2	1.11129	3.03829	3.20991	0.346208	0.729187	3.03829	0.329132	0.00562795	1640.24	0.137161	FALSE	FALSE	FALSE	FALSE	FALSE	FALSE	FALSE	FALSE	FALSE	FALSE	FALSE	FALSE	FALSE	FALSE	FALSE	FALSE	FALSE	FALSE	FALSE	FALSE
TC3	0.755793	2.1293	4.64088	0.162856	0.870632	2.1293	0.469638	0.000238733	18991.6	0.0601653	FALSE	FALSE	FALSE	FALSE	FALSE	FALSE	FALSE	FALSE	FALSE	FALSE	FALSE	FALSE	FALSE	FALSE	FALSE	FALSE	FALSE	FALSE	FALSE	FALSE
TC4	6.16642	476.479	3.15799	1.95264	0.0508623	476.479	0.00209873	0.977135	232344	1.2936	FALSE	FALSE	FALSE	FALSE	FALSE	FALSE	FALSE	FALSE	FALSE	FALSE	FALSE	FALSE	FALSE	FALSE	FALSE	FALSE	FALSE	FALSE	FALSE	TRUE
TC5	6.59598	732.149	2.22439	2.9653	0.00302393	732.149	0.00136584	9.35819	57280.5	2.51943	FALSE	FALSE	FALSE	FALSE	FALSE	FALSE	FALSE	FALSE	FALSE	TRUE	FALSE	FALSE	TRUE	TRUE	TRUE	TRUE	TRUE	TRUE	TRUE	TRUE
TC6	9.24958	10400.2	3.49405	2.64723	0.0081153	10400.2	9.6152199778721e-05	11.0382	9.79905e+06	2.0907	FALSE	FALSE	FALSE	FALSE	FALSE	FALSE	FALSE	FALSE	FALSE	FALSE	FALSE	FALSE	TRUE	TRUE	TRUE	FALSE	TRUE	TRUE	TRUE	TRUE
TC7	3.41182	30.3203	3.31457	1.02934	0.303321	30.3203	0.0329812	0.0457472	20095.6	0.518098	FALSE	FALSE	FALSE	FALSE	FALSE	FALSE	FALSE	FALSE	FALSE	FALSE	FALSE	FALSE	FALSE	FALSE	FALSE	FALSE	FALSE	FALSE	FALSE	FALSE
TC8	1.05265	2.86523	1.99063	0.528801	0.596943	2.86523	0.349013	0.0579071	141.77	0.224067	FALSE	FALSE	FALSE	FALSE	FALSE	FALSE	FALSE	FALSE	FALSE	FALSE	FALSE	FALSE	FALSE	FALSE	FALSE	FALSE	FALSE	FALSE	FALSE	FALSE
TC9	5.87442	355.817	2.72935	2.15231	0.0313728	355.817	0.00281043	1.69044	74895.4	1.50345	FALSE	FALSE	FALSE	FALSE	FALSE	FALSE	FALSE	FALSE	FALSE	FALSE	FALSE	FALSE	FALSE	FALSE	FALSE	FALSE	FALSE	FALSE	TRUE	TRUE
TC10	4.34762	77.2946	1.90685	2.28001	0.0226072	77.2946	0.0129375	1.84094	3245.34	1.64575	FALSE	FALSE	FALSE	FALSE	FALSE	FALSE	FALSE	FALSE	FALSE	FALSE	FALSE	FALSE	FALSE	FALSE	FALSE	FALSE	FALSE	TRUE	TRUE	TRUE
TC11	1.45604	4.28896	1.48992	0.977262	0.32844	4.28896	0.233157	0.231274	79.5384	0.483545	FALSE	FALSE	FALSE	FALSE	FALSE	FALSE	FALSE	FALSE	FALSE	FALSE	FALSE	FALSE	FALSE	FALSE	FALSE	FALSE	FALSE	FALSE	FALSE	FALSE
TC12	1.44281	4.23256	2.05117	0.703405	0.481803	4.23256	0.236264	0.0759697	235.812	0.31713	FALSE	FALSE	FALSE	FALSE	FALSE	FALSE	FALSE	FALSE	FALSE	FALSE	FALSE	FALSE	FALSE	FALSE	FALSE	FALSE	FALSE	FALSE	FALSE	FALSE
TC13	7.79259	2422.59	3.3425	2.33137	0.0197341	2422.59	0.000412781	3.46049	1.69599e+06	1.70478	FALSE	FALSE	FALSE	FALSE	FALSE	FALSE	FALSE	FALSE	FALSE	FALSE	FALSE	FALSE	FALSE	FALSE	FALSE	FALSE	FALSE	TRUE	TRUE	TRUE
TC14	6.95326	1046.56	2.68794	2.58684	0.00968613	1046.56	0.000955513	5.39244	203115	2.01385	FALSE	FALSE	FALSE	FALSE	FALSE	FALSE	FALSE	FALSE	FALSE	FALSE	FALSE	FALSE	FALSE	TRUE	TRUE	FALSE	TRUE	TRUE	TRUE	TRUE
TC15	3.93402	51.1118	4.71059	0.835142	0.403638	51.1118	0.019565	0.0049987	522619	0.394008	FALSE	FALSE	FALSE	FALSE	FALSE	FALSE	FALSE	FALSE	FALSE	FALSE	FALSE	FALSE	FALSE	FALSE	FALSE	FALSE	FALSE	FALSE	FALSE	FALSE
TC16	4.96222	142.91	2.13596	2.32317	0.0201698	142.91	0.00699739	2.17234	9401.55	1.6953	FALSE	FALSE	FALSE	FALSE	FALSE	FALSE	FALSE	FALSE	FALSE	FALSE	FALSE	FALSE	FALSE	FALSE	FALSE	FALSE	FALSE	TRUE	TRUE	TRUE
TC17	6.1557	471.398	1.67704	3.67057	0.000242007	471.398	0.00212135	17.6152	12615	3.61617	FALSE	FALSE	TRUE	TRUE	TRUE	FALSE	FALSE	TRUE	TRUE	TRUE	FALSE	TRUE	TRUE	TRUE	TRUE	TRUE	TRUE	TRUE	TRUE	TRUE
TC18	37.3526	16673725147676606	8.78871	4.25007	2.13705098114023e-05	16673725147676606	5.99746002253938e-17	5.50898e+08	5.0465462157354e+23	4.67019	FALSE	TRUE	TRUE	TRUE	TRUE	FALSE	TRUE	TRUE	TRUE	TRUE	TRUE	TRUE	TRUE	TRUE	TRUE	TRUE	TRUE	TRUE	TRUE	TRUE
TC19	6.41065	608.29	3.1383	2.04271	0.0410808	608.29	0.00164395	1.29653	285389	1.38636	FALSE	FALSE	FALSE	FALSE	FALSE	FALSE	FALSE	FALSE	FALSE	FALSE	FALSE	FALSE	FALSE	FALSE	FALSE	FALSE	FALSE	FALSE	TRUE	TRUE
TC20	0.667376	1.94912	1.60937	0.414681	0.678375	1.94912	0.513053	0.0831646	45.6812	0.16853	FALSE	FALSE	FALSE	FALSE	FALSE	FALSE	FALSE	FALSE	FALSE	FALSE	FALSE	FALSE	FALSE	FALSE	FALSE	FALSE	FALSE	FALSE	FALSE	FALSE
TC21	23.3048	1.32179e+10	4.19788	5.55157	2.83115633125251e-08	1.32179e+10	7.56551422430381e-11	3.53116e+06	4.94772e+13	7.54804	TRUE	TRUE	TRUE	TRUE	TRUE	TRUE	TRUE	TRUE	TRUE	TRUE	TRUE	TRUE	TRUE	TRUE	TRUE	TRUE	TRUE	TRUE	TRUE	TRUE
TC22	4.41251	82.4762	1.20577	3.65949	0.000252723	82.4762	0.0121247	7.76198	876.365	3.59736	FALSE	FALSE	TRUE	TRUE	TRUE	FALSE	FALSE	TRUE	TRUE	TRUE	FALSE	TRUE	TRUE	TRUE	TRUE	TRUE	TRUE	TRUE	TRUE	TRUE
TC23	7.6299	2058.84	2.92921	2.60476	0.00919379	2058.84	0.00048571	6.61111	641167	2.03651	FALSE	FALSE	FALSE	FALSE	FALSE	FALSE	FALSE	FALSE	FALSE	FALSE	FALSE	FALSE	FALSE	TRUE	TRUE	FALSE	TRUE	TRUE	TRUE	TRUE
TC24	2.17141	8.77061	2.39887	0.905178	0.365371	8.77061	0.114017	0.0796354	965.948	0.437266	FALSE	FALSE	FALSE	FALSE	FALSE	FALSE	FALSE	FALSE	FALSE	FALSE	FALSE	FALSE	FALSE	FALSE	FALSE	FALSE	FALSE	FALSE	FALSE	FALSE
TC25	7.59379	1985.82	2.51312	3.02165	0.00251398	1985.82	0.000503571	14.4134	273598	2.59964	FALSE	FALSE	FALSE	FALSE	FALSE	FALSE	FALSE	FALSE	TRUE	TRUE	FALSE	TRUE	TRUE	TRUE	TRUE	TRUE	TRUE	TRUE	TRUE	TRUE
TC26	0.87474	2.39825	1.83198	0.477484	0.633018	2.39825	0.41697	0.0661472	86.9517	0.198584	FALSE	FALSE	FALSE	FALSE	FALSE	FALSE	FALSE	FALSE	FALSE	FALSE	FALSE	FALSE	FALSE	FALSE	FALSE	FALSE	FALSE	FALSE	FALSE	FALSE
TC27	7.71364	2238.69	2.74057	2.81461	0.00488364	2238.69	0.00044669	10.4043	481696	2.31126	FALSE	FALSE	FALSE	FALSE	FALSE	FALSE	FALSE	FALSE	FALSE	TRUE	FALSE	FALSE	TRUE	TRUE	TRUE	FALSE	TRUE	TRUE	TRUE	TRUE
TC28	3.22334	25.1118	3.54076	0.910352	0.362637	25.1118	0.0398219	0.0243208	25928.6	0.440528	FALSE	FALSE	FALSE	FALSE	FALSE	FALSE	FALSE	FALSE	FALSE	FALSE	FALSE	FALSE	FALSE	FALSE	FALSE	FALSE	FALSE	FALSE	FALSE	FALSE
TC29	2.51032	12.3089	2.1302	1.17844	0.23862	12.3089	0.0812422	0.189229	800.663	0.622293	FALSE	FALSE	FALSE	FALSE	FALSE	FALSE	FALSE	FALSE	FALSE	FALSE	FALSE	FALSE	FALSE	FALSE	FALSE	FALSE	FALSE	FALSE	FALSE	FALSE
TC30	0.997218	2.71073	1.71657	0.580938	0.561282	2.71073	0.368904	0.0937436	78.3847	0.250819	FALSE	FALSE	FALSE	FALSE	FALSE	FALSE	FALSE	FALSE	FALSE	FALSE	FALSE	FALSE	FALSE	FALSE	FALSE	FALSE	FALSE	FALSE	FALSE	FALSE
TC31	8.02206	3047.46	2.44913	3.27547	0.00105487	3047.46	0.000328143	25.0744	370377	2.9768	FALSE	FALSE	FALSE	FALSE	TRUE	FALSE	FALSE	TRUE	TRUE	TRUE	FALSE	TRUE	TRUE	TRUE	TRUE	TRUE	TRUE	TRUE	TRUE	TRUE
TC32	9.69238	16193.8	3.61726	2.67949	0.00737354	16193.8	6.17519972879325e-05	13.5	1.94251e+07	2.13232	FALSE	FALSE	FALSE	FALSE	FALSE	FALSE	FALSE	FALSE	FALSE	FALSE	FALSE	FALSE	TRUE	TRUE	TRUE	FALSE	TRUE	TRUE	TRUE	TRUE
TC33	2.94072	18.9295	1.09275	2.69113	0.00712107	18.9295	0.0528277	2.22327	161.171	2.14745	FALSE	FALSE	FALSE	FALSE	FALSE	FALSE	FALSE	FALSE	FALSE	FALSE	FALSE	FALSE	TRUE	TRUE	TRUE	FALSE	TRUE	TRUE	TRUE	TRUE
TC34	0.00214875	1.00215	2.78033	0.000772838	0.999383	1.00215	0.997854	0.00430834	233.108	0.000267884	FALSE	FALSE	FALSE	FALSE	FALSE	FALSE	FALSE	FALSE	FALSE	FALSE	FALSE	FALSE	FALSE	FALSE	FALSE	FALSE	FALSE	FALSE	FALSE	FALSE
TC35	5.38389	217.868	1.74246	3.08981	0.00200283	217.868	0.00458994	7.16151	6627.97	2.69836	FALSE	FALSE	FALSE	FALSE	FALSE	FALSE	FALSE	FALSE	TRUE	TRUE	FALSE	TRUE	TRUE	TRUE	TRUE	TRUE	TRUE	TRUE	TRUE	TRUE
TC36	1.1487	3.15408	1.72869	0.664492	0.506375	3.15408	0.317049	0.106516	93.3971	0.295527	FALSE	FALSE	FALSE	FALSE	FALSE	FALSE	FALSE	FALSE	FALSE	FALSE	FALSE	FALSE	FALSE	FALSE	FALSE	FALSE	FALSE	FALSE	FALSE	FALSE
TC37	3.32107	27.69	3.23858	1.02547	0.30514	27.69	0.0361141	0.0484889	15812.6	0.515501	FALSE	FALSE	FALSE	FALSE	FALSE	FALSE	FALSE	FALSE	FALSE	FALSE	FALSE	FALSE	FALSE	FALSE	FALSE	FALSE	FALSE	FALSE	FALSE	FALSE
TC38	8.00878	3007.23	2.8787	2.78208	0.00540114	3007.23	0.000332532	10.6614	848242	2.26751	FALSE	FALSE	FALSE	FALSE	FALSE	FALSE	FALSE	FALSE	FALSE	TRUE	FALSE	FALSE	TRUE	TRUE	TRUE	FALSE	TRUE	TRUE	TRUE	TRUE
TC39	1.70483	5.50043	2.86351	0.595363	0.551601	5.50043	0.181804	0.0200898	1505.98	0.258375	FALSE	FALSE	FALSE	FALSE	FALSE	FALSE	FALSE	FALSE	FALSE	FALSE	FALSE	FALSE	FALSE	FALSE	FALSE	FALSE	FALSE	FALSE	FALSE	FALSE
TC40	9.79626	17966.5	3.60425	2.71798	0.00656826	17966.5	5.56592006155717e-05	15.3646	2.1009e+07	2.18255	FALSE	FALSE	FALSE	FALSE	FALSE	FALSE	FALSE	FALSE	FALSE	FALSE	FALSE	FALSE	TRUE	TRUE	TRUE	FALSE	TRUE	TRUE	TRUE	TRUE
TC41	1.17362	3.23367	1.87744	0.625118	0.531894	3.23367	0.309246	0.0815868	128.166	0.274175	FALSE	FALSE	FALSE	FALSE	FALSE	FALSE	FALSE	FALSE	FALSE	FALSE	FALSE	FALSE	FALSE	FALSE	FALSE	FALSE	FALSE	FALSE	FALSE	FALSE
TC42	9.93513	20642.9	8.67332	1.14548	0.25201	20642.9	4.8442751175318e-05	0.000855114	4.98331e+11	0.598582	FALSE	FALSE	FALSE	FALSE	FALSE	FALSE	FALSE	FALSE	FALSE	FALSE	FALSE	FALSE	FALSE	FALSE	FALSE	FALSE	FALSE	FALSE	FALSE	FALSE
TC43	1.5312	4.6237	2.38124	0.643024	0.520208	4.6237	0.216277	0.0434584	491.934	0.283823	FALSE	FALSE	FALSE	FALSE	FALSE	FALSE	FALSE	FALSE	FALSE	FALSE	FALSE	FALSE	FALSE	FALSE	FALSE	FALSE	FALSE	FALSE	FALSE	FALSE
TC44	6.91687	1009.16	1.91653	3.60906	0.000307311	1009.16	0.000990923	23.5834	43183.2	3.51242	FALSE	FALSE	TRUE	TRUE	TRUE	FALSE	FALSE	TRUE	TRUE	TRUE	FALSE	TRUE	TRUE	TRUE	TRUE	TRUE	TRUE	TRUE	TRUE	TRUE
TC45	2.82684	16.8921	3.5392	0.798723	0.424451	16.8921	0.0591994	0.0164099	17388.4	0.372172	FALSE	FALSE	FALSE	FALSE	FALSE	FALSE	FALSE	FALSE	FALSE	FALSE	FALSE	FALSE	FALSE	FALSE	FALSE	FALSE	FALSE	FALSE	FALSE	FALSE
TC46	2.93964	18.909	2.10639	1.39558	0.16284	18.909	0.0528847	0.304586	1173.89	0.78824	FALSE	FALSE	FALSE	FALSE	FALSE	FALSE	FALSE	FALSE	FALSE	FALSE	FALSE	FALSE	FALSE	FALSE	FALSE	FALSE	FALSE	FALSE	FALSE	FALSE
TC47	2.92002	18.5417	3.66905	0.795853	0.426118	18.5417	0.0539326	0.0139653	24617.6	0.37047	FALSE	FALSE	FALSE	FALSE	FALSE	FALSE	FALSE	FALSE	FALSE	FALSE	FALSE	FALSE	FALSE	FALSE	FALSE	FALSE	FALSE	FALSE	FALSE	FALSE
TC48	7.58329	1965.09	2.82233	2.68689	0.00721212	1965.09	0.000508884	7.7805	496313	2.14194	FALSE	FALSE	FALSE	FALSE	FALSE	FALSE	FALSE	FALSE	FALSE	FALSE	FALSE	FALSE	TRUE	TRUE	TRUE	FALSE	TRUE	TRUE	TRUE	TRUE
TC49	0.128994	1.13768	2.68186	0.0480987	0.961638	1.13768	0.878979	0.00593226	218.184	0.0169886	FALSE	FALSE	FALSE	FALSE	FALSE	FALSE	FALSE	FALSE	FALSE	FALSE	FALSE	FALSE	FALSE	FALSE	FALSE	FALSE	FALSE	FALSE	FALSE	FALSE
TC50	8.02033	3042.17	3.3498	2.39427	0.0166536	3042.17	0.000328713	4.28377	2.16043e+06	1.77849	FALSE	FALSE	FALSE	FALSE	FALSE	FALSE	FALSE	FALSE	FALSE	FALSE	FALSE	FALSE	FALSE	FALSE	TRUE	FALSE	TRUE	TRUE	TRUE	TRUE
TC51	3.84008	46.5294	4.6204	0.831115	0.405909	46.5294	0.0214918	0.00543045	398675	0.391572	FALSE	FALSE	FALSE	FALSE	FALSE	FALSE	FALSE	FALSE	FALSE	FALSE	FALSE	FALSE	FALSE	FALSE	FALSE	FALSE	FALSE	FALSE	FALSE	FALSE
TC52	7.08665	1195.89	2.50765	2.82601	0.00471312	1195.89	0.000836196	8.77361	163007	2.32669	FALSE	FALSE	FALSE	FALSE	FALSE	FALSE	FALSE	FALSE	FALSE	TRUE	FALSE	FALSE	TRUE	TRUE	TRUE	FALSE	TRUE	TRUE	TRUE	TRUE
TC53	3.81276	45.2753	2.24272	1.70006	0.0891189	45.2753	0.0220871	0.558287	3671.69	1.05003	FALSE	FALSE	FALSE	FALSE	FALSE	FALSE	FALSE	FALSE	FALSE	FALSE	FALSE	FALSE	FALSE	FALSE	FALSE	FALSE	FALSE	FALSE	FALSE	FALSE
TC54	1.20952	3.35189	2.36059	0.512383	0.608383	3.35189	0.298339	0.0328061	342.472	0.215823	FALSE	FALSE	FALSE	FALSE	FALSE	FALSE	FALSE	FALSE	FALSE	FALSE	FALSE	FALSE	FALSE	FALSE	FALSE	FALSE	FALSE	FALSE	FALSE	FALSE
TC55	10.148	25539.9	2.15885	4.70064	2.59343604155328e-06	25539.9	3.91544108618144e-05	371.193	1.75727e+06	5.58612	TRUE	TRUE	TRUE	TRUE	TRUE	TRUE	TRUE	TRUE	TRUE	TRUE	TRUE	TRUE	TRUE	TRUE	TRUE	TRUE	TRUE	TRUE	TRUE	TRUE
TC56	9.716	16580.8	2.7527	3.52963	0.000416145	16580.8	6.03106814580696e-05	75.2496	3.65348e+06	3.38076	FALSE	FALSE	TRUE	TRUE	TRUE	FALSE	FALSE	TRUE	TRUE	TRUE	FALSE	TRUE	TRUE	TRUE	TRUE	TRUE	TRUE	TRUE	TRUE	TRUE
TC57	0.662419	1.93948	1.96516	0.337081	0.736055	1.93948	0.515603	0.0412039	91.2918	0.133089	FALSE	FALSE	FALSE	FALSE	FALSE	FALSE	FALSE	FALSE	FALSE	FALSE	FALSE	FALSE	FALSE	FALSE	FALSE	FALSE	FALSE	FALSE	FALSE	FALSE
TC58	6.86117	954.48	1.8252	3.75913	0.000170508	954.48	0.00104769	26.6779	34149.3	3.76825	FALSE	TRUE	TRUE	TRUE	TRUE	FALSE	TRUE	TRUE	TRUE	TRUE	TRUE	TRUE	TRUE	TRUE	TRUE	TRUE	TRUE	TRUE	TRUE	TRUE
TC59	3.83027	46.075	1.27092	3.01377	0.00258024	46.075	0.0217037	3.8164	556.26	2.58834	FALSE	FALSE	FALSE	FALSE	FALSE	FALSE	FALSE	FALSE	TRUE	TRUE	FALSE	TRUE	TRUE	TRUE	TRUE	TRUE	TRUE	TRUE	TRUE	TRUE
TC60	0.679786	1.97346	1.50746	0.450948	0.652027	1.97346	0.506725	0.10282	37.8773	0.185735	FALSE	FALSE	FALSE	FALSE	FALSE	FALSE	FALSE	FALSE	FALSE	FALSE	FALSE	FALSE	FALSE	FALSE	FALSE	FALSE	FALSE	FALSE	FALSE	FALSE
TC61	13.5481	765332	3.12927	4.32947	1.49468016787689e-05	765332	1.30662224811076e-06	1660.41	3.52765e+08	4.82545	TRUE	TRUE	TRUE	TRUE	TRUE	TRUE	TRUE	TRUE	TRUE	TRUE	TRUE	TRUE	TRUE	TRUE	TRUE	TRUE	TRUE	TRUE	TRUE	TRUE
TC62	4.67825	107.581	3.15609	1.48229	0.138263	107.581	0.0092953	0.221444	52264.7	0.859294	FALSE	FALSE	FALSE	FALSE	FALSE	FALSE	FALSE	FALSE	FALSE	FALSE	FALSE	FALSE	FALSE	FALSE	FALSE	FALSE	FALSE	FALSE	FALSE	FALSE
TC63	7.05821	1162.36	4.71614	1.49661	0.134495	1162.36	0.000860317	0.11245	1.2015e+07	0.871293	FALSE	FALSE	FALSE	FALSE	FALSE	FALSE	FALSE	FALSE	FALSE	FALSE	FALSE	FALSE	FALSE	FALSE	FALSE	FALSE	FALSE	FALSE	FALSE	FALSE
TC64	0.278958	1.32175	1.76457	0.158089	0.874387	1.32175	0.756572	0.0416053	41.9905	0.0582963	FALSE	FALSE	FALSE	FALSE	FALSE	FALSE	FALSE	FALSE	FALSE	FALSE	FALSE	FALSE	FALSE	FALSE	FALSE	FALSE	FALSE	FALSE	FALSE	FALSE
TC65	7.65978	2121.29	2.17046	3.5291	0.000416972	2121.29	0.00047141	30.137	149314	3.37989	FALSE	FALSE	TRUE	TRUE	TRUE	FALSE	FALSE	TRUE	TRUE	TRUE	FALSE	TRUE	TRUE	TRUE	TRUE	TRUE	TRUE	TRUE	TRUE	TRUE
TC66	5.88721	360.398	2.70321	2.17786	0.0294167	360.398	0.00277471	1.8022	72071.1	1.53141	FALSE	FALSE	FALSE	FALSE	FALSE	FALSE	FALSE	FALSE	FALSE	FALSE	FALSE	FALSE	FALSE	FALSE	FALSE	FALSE	FALSE	TRUE	TRUE	TRUE
TC67	4.83526	125.871	2.99099	1.61661	0.105963	125.871	0.00794465	0.358086	44244.9	0.974844	FALSE	FALSE	FALSE	FALSE	FALSE	FALSE	FALSE	FALSE	FALSE	FALSE	FALSE	FALSE	FALSE	FALSE	FALSE	FALSE	FALSE	FALSE	FALSE	FALSE
TC68	0.248136	1.28163	2.82394	0.0878686	0.929981	1.28163	0.780254	0.00505849	324.719	0.0315259	FALSE	FALSE	FALSE	FALSE	FALSE	FALSE	FALSE	FALSE	FALSE	FALSE	FALSE	FALSE	FALSE	FALSE	FALSE	FALSE	FALSE	FALSE	FALSE	FALSE
TC69	11.1673	70777.1	3.47711	3.21166	0.00131971	70777.1	1.41288629102438e-05	77.6552	6.45082e+07	2.87952	FALSE	FALSE	FALSE	FALSE	TRUE	FALSE	FALSE	TRUE	TRUE	TRUE	FALSE	TRUE	TRUE	TRUE	TRUE	TRUE	TRUE	TRUE	TRUE	TRUE
TC70	2.12749	8.39377	2.19581	0.968885	0.332603	8.39377	0.119136	0.113469	620.92	0.478074	FALSE	FALSE	FALSE	FALSE	FALSE	FALSE	FALSE	FALSE	FALSE	FALSE	FALSE	FALSE	FALSE	FALSE	FALSE	FALSE	FALSE	FALSE	FALSE	FALSE
TC71	1.17374	3.23406	2.69968	0.43477	0.663729	3.23406	0.309209	0.0162847	642.269	0.178009	FALSE	FALSE	FALSE	FALSE	FALSE	FALSE	FALSE	FALSE	FALSE	FALSE	FALSE	FALSE	FALSE	FALSE	FALSE	FALSE	FALSE	FALSE	FALSE	FALSE
TC72	1.47084	4.35291	1.8379	0.800284	0.423546	4.35291	0.229731	0.118674	159.663	0.373099	FALSE	FALSE	FALSE	FALSE	FALSE	FALSE	FALSE	FALSE	FALSE	FALSE	FALSE	FALSE	FALSE	FALSE	FALSE	FALSE	FALSE	FALSE	FALSE	FALSE
TC73	0.776687	2.17426	4.21349	0.184333	0.853752	2.17426	0.459927	0.000563355	8391.49	0.0686683	FALSE	FALSE	FALSE	FALSE	FALSE	FALSE	FALSE	FALSE	FALSE	FALSE	FALSE	FALSE	FALSE	FALSE	FALSE	FALSE	FALSE	FALSE	FALSE	FALSE
TC74	8.39713	4434.33	2.76118	3.04114	0.00235681	4434.33	0.000225513	19.793	993447	2.62768	FALSE	FALSE	FALSE	FALSE	FALSE	FALSE	FALSE	FALSE	TRUE	TRUE	FALSE	TRUE	TRUE	TRUE	TRUE	TRUE	TRUE	TRUE	TRUE	TRUE
TC75	3.06019	21.3315	2.21719	1.38021	0.167521	21.3315	0.0468789	0.276535	1645.49	0.775929	FALSE	FALSE	FALSE	FALSE	FALSE	FALSE	FALSE	FALSE	FALSE	FALSE	FALSE	FALSE	FALSE	FALSE	FALSE	FALSE	FALSE	FALSE	FALSE	FALSE
TC76	1.50108	4.48653	1.00219	1.4978	0.134186	4.48653	0.22289	0.62928	31.9872	0.872293	FALSE	FALSE	FALSE	FALSE	FALSE	FALSE	FALSE	FALSE	FALSE	FALSE	FALSE	FALSE	FALSE	FALSE	FALSE	FALSE	FALSE	FALSE	FALSE	FALSE
TC77	9.84529	18869.2	2.71874	3.62127	0.000293157	18869.2	5.29963934517256e-05	91.5295	3.88997e+06	3.5329	FALSE	FALSE	TRUE	TRUE	TRUE	FALSE	FALSE	TRUE	TRUE	TRUE	FALSE	TRUE	TRUE	TRUE	TRUE	TRUE	TRUE	TRUE	TRUE	TRUE
TC78	2.20922	9.10859	2.49585	0.885156	0.376073	9.10859	0.109786	0.0683876	1213.18	0.424728	FALSE	FALSE	FALSE	FALSE	FALSE	FALSE	FALSE	FALSE	FALSE	FALSE	FALSE	FALSE	FALSE	FALSE	FALSE	FALSE	FALSE	FALSE	FALSE	FALSE
TC79	0.231775	1.26084	2.68451	0.0863378	0.931198	1.26084	0.793125	0.00654027	243.065	0.030958	FALSE	FALSE	FALSE	FALSE	FALSE	FALSE	FALSE	FALSE	FALSE	FALSE	FALSE	FALSE	FALSE	FALSE	FALSE	FALSE	FALSE	FALSE	FALSE	FALSE
TC80	6.44976	632.553	1.26238	5.10921	3.23516351012789e-07	632.553	0.00158089	53.279	7509.97	6.4901	TRUE	TRUE	TRUE	TRUE	TRUE	TRUE	TRUE	TRUE	TRUE	TRUE	TRUE	TRUE	TRUE	TRUE	TRUE	TRUE	TRUE	TRUE	TRUE	TRUE
TC81	3.07048	21.5523	7.3162	0.419683	0.674717	21.5523	0.0463987	1.27623363751306e-05	3.63964e+07	0.170878	FALSE	FALSE	FALSE	FALSE	FALSE	FALSE	FALSE	FALSE	FALSE	FALSE	FALSE	FALSE	FALSE	FALSE	FALSE	FALSE	FALSE	FALSE	FALSE	FALSE
TC82	11.9736	158515	7.65049	1.56508	0.117565	158515	6.3085487948218e-06	0.0487489	5.15438e+11	0.929723	FALSE	FALSE	FALSE	FALSE	FALSE	FALSE	FALSE	FALSE	FALSE	FALSE	FALSE	FALSE	FALSE	FALSE	FALSE	FALSE	FALSE	FALSE	FALSE	FALSE
TC83	2.89502	18.0838	1.92204	1.50622	0.132011	18.0838	0.0552981	0.418066	782.231	0.879391	FALSE	FALSE	FALSE	FALSE	FALSE	FALSE	FALSE	FALSE	FALSE	FALSE	FALSE	FALSE	FALSE	FALSE	FALSE	FALSE	FALSE	FALSE	FALSE	FALSE
TC84	3.14832	23.297	2.75179	1.1441	0.252582	23.297	0.0429241	0.105918	5124.21	0.597597	FALSE	FALSE	FALSE	FALSE	FALSE	FALSE	FALSE	FALSE	FALSE	FALSE	FALSE	FALSE	FALSE	FALSE	FALSE	FALSE	FALSE	FALSE	FALSE	FALSE
TC85	3.13233	22.9274	2.59289	1.20805	0.227028	22.9274	0.0436159	0.142327	3693.37	0.64392	FALSE	FALSE	FALSE	FALSE	FALSE	FALSE	FALSE	FALSE	FALSE	FALSE	FALSE	FALSE	FALSE	FALSE	FALSE	FALSE	FALSE	FALSE	FALSE	FALSE
TC86	2.52419	12.4808	3.93401	0.641634	0.521111	12.4808	0.0801228	0.00559256	27853.3	0.28307	FALSE	FALSE	FALSE	FALSE	FALSE	FALSE	FALSE	FALSE	FALSE	FALSE	FALSE	FALSE	FALSE	FALSE	FALSE	FALSE	FALSE	FALSE	FALSE	FALSE
TC87	1.59232	4.91514	2.06364	0.771607	0.440347	4.91514	0.203453	0.0860918	280.615	0.356205	FALSE	FALSE	FALSE	FALSE	FALSE	FALSE	FALSE	FALSE	FALSE	FALSE	FALSE	FALSE	FALSE	FALSE	FALSE	FALSE	FALSE	FALSE	FALSE	FALSE
TC88	3.99728	54.4501	1.41133	2.83229	0.00462158	54.4501	0.0183655	3.42512	865.607	2.33521	FALSE	FALSE	FALSE	FALSE	FALSE	FALSE	FALSE	FALSE	FALSE	TRUE	FALSE	FALSE	TRUE	TRUE	TRUE	FALSE	TRUE	TRUE	TRUE	TRUE
TC89	0.061421	1.06335	3.13487	0.0195928	0.984368	1.06335	0.940427	0.00228175	495.544	0.00684243	FALSE	FALSE	FALSE	FALSE	FALSE	FALSE	FALSE	FALSE	FALSE	FALSE	FALSE	FALSE	FALSE	FALSE	FALSE	FALSE	FALSE	FALSE	FALSE	FALSE
TC90	8.48218	4827.96	4.29698	1.97398	0.0483835	4827.96	0.000207127	1.0621	2.19464e+07	1.3153	FALSE	FALSE	FALSE	FALSE	FALSE	FALSE	FALSE	FALSE	FALSE	FALSE	FALSE	FALSE	FALSE	FALSE	FALSE	FALSE	FALSE	FALSE	FALSE	TRUE
TC91	3.32641	27.8384	1.54188	2.15738	0.0309764	27.8384	0.0359217	1.35579	571.603	1.50897	FALSE	FALSE	FALSE	FALSE	FALSE	FALSE	FALSE	FALSE	FALSE	FALSE	FALSE	FALSE	FALSE	FALSE	FALSE	FALSE	FALSE	FALSE	TRUE	TRUE
TC92	4.35732	78.0479	2.20609	1.97513	0.0482533	78.0479	0.0128126	1.03403	5891.03	1.31647	FALSE	FALSE	FALSE	FALSE	FALSE	FALSE	FALSE	FALSE	FALSE	FALSE	FALSE	FALSE	FALSE	FALSE	FALSE	FALSE	FALSE	FALSE	FALSE	TRUE
TC93	1.932	6.90332	2.25588	0.85643	0.39176	6.90332	0.144858	0.0829566	574.468	0.40698	FALSE	FALSE	FALSE	FALSE	FALSE	FALSE	FALSE	FALSE	FALSE	FALSE	FALSE	FALSE	FALSE	FALSE	FALSE	FALSE	FALSE	FALSE	FALSE	FALSE
TC94	0.817832	2.26558	1.47535	0.554332	0.579352	2.26558	0.441387	0.125708	40.8317	0.237058	FALSE	FALSE	FALSE	FALSE	FALSE	FALSE	FALSE	FALSE	FALSE	FALSE	FALSE	FALSE	FALSE	FALSE	FALSE	FALSE	FALSE	FALSE	FALSE	FALSE
TC95	1.05765	2.87959	1.9342	0.546814	0.584507	2.87959	0.347271	0.065003	127.564	0.23321	FALSE	FALSE	FALSE	FALSE	FALSE	FALSE	FALSE	FALSE	FALSE	FALSE	FALSE	FALSE	FALSE	FALSE	FALSE	FALSE	FALSE	FALSE	FALSE	FALSE
TC96	3.008	20.247	2.04894	1.46808	0.142083	20.247	0.0493902	0.365004	1123.11	0.847457	FALSE	FALSE	FALSE	FALSE	FALSE	FALSE	FALSE	FALSE	FALSE	FALSE	FALSE	FALSE	FALSE	FALSE	FALSE	FALSE	FALSE	FALSE	FALSE	FALSE
TC97	6.03054	415.94	3.41191	1.7675	0.077145	415.94	0.00240419	0.51857	333622	1.11269	FALSE	FALSE	FALSE	FALSE	FALSE	FALSE	FALSE	FALSE	FALSE	FALSE	FALSE	FALSE	FALSE	FALSE	FALSE	FALSE	FALSE	FALSE	FALSE	FALSE
TC98	3.70712	40.7363	1.57453	2.35443	0.0185513	40.7363	0.0245481	1.86096	891.714	1.73163	FALSE	FALSE	FALSE	FALSE	FALSE	FALSE	FALSE	FALSE	FALSE	FALSE	FALSE	FALSE	FALSE	FALSE	TRUE	FALSE	FALSE	TRUE	TRUE	TRUE
TC99	1.60389	4.97235	1.72653	0.928967	0.352906	4.97235	0.201112	0.168629	146.619	0.452341	FALSE	FALSE	FALSE	FALSE	FALSE	FALSE	FALSE	FALSE	FALSE	FALSE	FALSE	FALSE	FALSE	FALSE	FALSE	FALSE	FALSE	FALSE	FALSE	FALSE
TC100	4.46505	86.9251	4.40763	1.01303	0.311047	86.9251	0.0115042	0.0153946	490820	0.507174	FALSE	FALSE	FALSE	FALSE	FALSE	FALSE	FALSE	FALSE	FALSE	FALSE	FALSE	FALSE	FALSE	FALSE	FALSE	FALSE	FALSE	FALSE	FALSE	FALSE
TC101	3.91193	49.9952	2.28223	1.71408	0.0865141	49.9952	0.0200019	0.570544	4380.94	1.06291	FALSE	FALSE	FALSE	FALSE	FALSE	FALSE	FALSE	FALSE	FALSE	FALSE	FALSE	FALSE	FALSE	FALSE	FALSE	FALSE	FALSE	FALSE	FALSE	FALSE
TC102	3.06046	21.3373	2.14181	1.42891	0.15303	21.3373	0.0468664	0.320646	1419.88	0.815223	FALSE	FALSE	FALSE	FALSE	FALSE	FALSE	FALSE	FALSE	FALSE	FALSE	FALSE	FALSE	FALSE	FALSE	FALSE	FALSE	FALSE	FALSE	FALSE	FALSE
TC103	7.52092	1846.26	2.39541	3.13972	0.00169111	1846.26	0.000541637	16.8777	201962	2.77183	FALSE	FALSE	FALSE	FALSE	FALSE	FALSE	FALSE	FALSE	TRUE	TRUE	FALSE	TRUE	TRUE	TRUE	TRUE	TRUE	TRUE	TRUE	TRUE	TRUE
TC104	0.054224	1.05572	4.68006	0.0115862	0.990756	1.05572	0.94722	0.000109615	10167.8	0.00403339	FALSE	FALSE	FALSE	FALSE	FALSE	FALSE	FALSE	FALSE	FALSE	FALSE	FALSE	FALSE	FALSE	FALSE	FALSE	FALSE	FALSE	FALSE	FALSE	FALSE
TC105	1.90025	6.68758	4.02105	0.472576	0.636516	6.68758	0.149531	0.00252664	17700.8	0.196191	FALSE	FALSE	FALSE	FALSE	FALSE	FALSE	FALSE	FALSE	FALSE	FALSE	FALSE	FALSE	FALSE	FALSE	FALSE	FALSE	FALSE	FALSE	FALSE	FALSE
TC106	7.86839	2613.36	2.79309	2.81709	0.0048461	2613.36	0.000382649	10.9576	623281	2.31461	FALSE	FALSE	FALSE	FALSE	FALSE	FALSE	FALSE	FALSE	FALSE	TRUE	FALSE	FALSE	TRUE	TRUE	TRUE	FALSE	TRUE	TRUE	TRUE	TRUE
TC107	1.38104	3.97903	2.17796	0.634099	0.526016	3.97903	0.251317	0.0557055	284.222	0.279001	FALSE	FALSE	FALSE	FALSE	FALSE	FALSE	FALSE	FALSE	FALSE	FALSE	FALSE	FALSE	FALSE	FALSE	FALSE	FALSE	FALSE	FALSE	FALSE	FALSE
TC108	1.87825	6.54206	2.28163	0.823206	0.410391	6.54206	0.152857	0.074746	572.587	0.386803	FALSE	FALSE	FALSE	FALSE	FALSE	FALSE	FALSE	FALSE	FALSE	FALSE	FALSE	FALSE	FALSE	FALSE	FALSE	FALSE	FALSE	FALSE	FALSE	FALSE
TC109	1.54892	4.7064	1.38551	1.11794	0.263592	4.7064	0.212476	0.311413	71.1281	0.579068	FALSE	FALSE	FALSE	FALSE	FALSE	FALSE	FALSE	FALSE	FALSE	FALSE	FALSE	FALSE	FALSE	FALSE	FALSE	FALSE	FALSE	FALSE	FALSE	FALSE
TC110	4.75859	116.581	2.74126	1.73591	0.0825797	116.581	0.00857773	0.541079	25118.5	1.08313	FALSE	FALSE	FALSE	FALSE	FALSE	FALSE	FALSE	FALSE	FALSE	FALSE	FALSE	FALSE	FALSE	FALSE	FALSE	FALSE	FALSE	FALSE	FALSE	FALSE
TC111	6.98605	1081.44	1.63942	4.2613	2.03245660123686e-05	1081.44	0.000924695	43.5037	26883	4.69198	TRUE	TRUE	TRUE	TRUE	TRUE	TRUE	TRUE	TRUE	TRUE	TRUE	TRUE	TRUE	TRUE	TRUE	TRUE	TRUE	TRUE	TRUE	TRUE	TRUE
TC112	0.995651	2.70649	4.60526	0.216199	0.828833	2.70649	0.369483	0.000325388	22511.8	0.081533	FALSE	FALSE	FALSE	FALSE	FALSE	FALSE	FALSE	FALSE	FALSE	FALSE	FALSE	FALSE	FALSE	FALSE	FALSE	FALSE	FALSE	FALSE	FALSE	FALSE
TC113	6.34082	567.259	1.65186	3.83859	0.000123744	567.259	0.00176286	22.2697	14449.3	3.90748	FALSE	TRUE	TRUE	TRUE	TRUE	FALSE	TRUE	TRUE	TRUE	TRUE	TRUE	TRUE	TRUE	TRUE	TRUE	TRUE	TRUE	TRUE	TRUE	TRUE
TC114	0.415422	1.51501	3.22824	0.128684	0.897608	1.51501	0.660061	0.00270727	847.813	0.0469134	FALSE	FALSE	FALSE	FALSE	FALSE	FALSE	FALSE	FALSE	FALSE	FALSE	FALSE	FALSE	FALSE	FALSE	FALSE	FALSE	FALSE	FALSE	FALSE	FALSE
TC115	11.8753	143679	4.54557	2.61251	0.00898813	143679	6.95996674787417e-06	19.4175	1.06314e+09	2.04633	FALSE	FALSE	FALSE	FALSE	FALSE	FALSE	FALSE	FALSE	FALSE	FALSE	FALSE	FALSE	TRUE	TRUE	TRUE	FALSE	TRUE	TRUE	TRUE	TRUE
TC116	7.37593	1597.08	1.74916	4.21685	2.47740711924142e-05	1597.08	0.000626141	51.8133	49228.2	4.606	FALSE	TRUE	TRUE	TRUE	TRUE	FALSE	TRUE	TRUE	TRUE	TRUE	TRUE	TRUE	TRUE	TRUE	TRUE	TRUE	TRUE	TRUE	TRUE	TRUE
TC117	15.6658	6.3614e+06	2.49092	6.28915	3.19209262813947e-10	6.3614e+06	1.57198053911496e-07	48225.8	8.39125e+08	9.49592	TRUE	TRUE	TRUE	TRUE	TRUE	TRUE	TRUE	TRUE	TRUE	TRUE	TRUE	TRUE	TRUE	TRUE	TRUE	TRUE	TRUE	TRUE	TRUE	TRUE
TC118	1.48346	4.40815	1.5286	0.970469	0.331813	4.40815	0.226852	0.22035	88.186	0.479107	FALSE	FALSE	FALSE	FALSE	FALSE	FALSE	FALSE	FALSE	FALSE	FALSE	FALSE	FALSE	FALSE	FALSE	FALSE	FALSE	FALSE	FALSE	FALSE	FALSE
TC119	6.00755	406.487	4.38737	1.36928	0.170911	406.487	0.0024601	0.0749048	2.20589e+06	0.76723	FALSE	FALSE	FALSE	FALSE	FALSE	FALSE	FALSE	FALSE	FALSE	FALSE	FALSE	FALSE	FALSE	FALSE	FALSE	FALSE	FALSE	FALSE	FALSE	FALSE
TC120	5.01138	150.112	2.82881	1.77155	0.0764696	150.112	0.00666171	0.586846	38397.6	1.11651	FALSE	FALSE	FALSE	FALSE	FALSE	FALSE	FALSE	FALSE	FALSE	FALSE	FALSE	FALSE	FALSE	FALSE	FALSE	FALSE	FALSE	FALSE	FALSE	FALSE
TC121	5.15896	173.984	1.7229	2.99435	0.00275027	173.984	0.00574767	5.9426	5093.78	2.56063	FALSE	FALSE	FALSE	FALSE	FALSE	FALSE	FALSE	FALSE	FALSE	TRUE	FALSE	TRUE	TRUE	TRUE	TRUE	TRUE	TRUE	TRUE	TRUE	TRUE
TC122	1.32369	3.75727	2.06258	0.641765	0.521026	3.75727	0.266151	0.065948	214.063	0.283141	FALSE	FALSE	FALSE	FALSE	FALSE	FALSE	FALSE	FALSE	FALSE	FALSE	FALSE	FALSE	FALSE	FALSE	FALSE	FALSE	FALSE	FALSE	FALSE	FALSE
TC123	4.24124	69.4939	1.10497	3.83832	0.00012388	69.4939	0.0143898	7.96877	606.041	3.907	FALSE	TRUE	TRUE	TRUE	TRUE	FALSE	TRUE	TRUE	TRUE	TRUE	TRUE	TRUE	TRUE	TRUE	TRUE	TRUE	TRUE	TRUE	TRUE	TRUE
TC124	4.80231	121.792	2.51538	1.90918	0.0562386	121.792	0.00821073	0.880086	16854.3	1.24997	FALSE	FALSE	FALSE	FALSE	FALSE	FALSE	FALSE	FALSE	FALSE	FALSE	FALSE	FALSE	FALSE	FALSE	FALSE	FALSE	FALSE	FALSE	FALSE	FALSE
TC125	6.69989	812.319	2.23371	2.99944	0.00270473	812.319	0.00123104	10.195	64724	2.56788	FALSE	FALSE	FALSE	FALSE	FALSE	FALSE	FALSE	FALSE	TRUE	TRUE	FALSE	TRUE	TRUE	TRUE	TRUE	TRUE	TRUE	TRUE	TRUE	TRUE
TC126	6.89959	991.872	2.04783	3.36922	0.000753825	991.872	0.00100819	17.9199	54900.3	3.12273	FALSE	FALSE	TRUE	TRUE	TRUE	FALSE	FALSE	TRUE	TRUE	TRUE	FALSE	TRUE	TRUE	TRUE	TRUE	TRUE	TRUE	TRUE	TRUE	TRUE
TC127	1.59704	4.93841	1.87006	0.854006	0.393101	4.93841	0.202494	0.126412	192.923	0.405495	FALSE	FALSE	FALSE	FALSE	FALSE	FALSE	FALSE	FALSE	FALSE	FALSE	FALSE	FALSE	FALSE	FALSE	FALSE	FALSE	FALSE	FALSE	FALSE	FALSE
TC128	1.28382	3.61041	4.36764	0.293939	0.768805	3.61041	0.276977	0.000691531	18849.5	0.114184	FALSE	FALSE	FALSE	FALSE	FALSE	FALSE	FALSE	FALSE	FALSE	FALSE	FALSE	FALSE	FALSE	FALSE	FALSE	FALSE	FALSE	FALSE	FALSE	FALSE
TC129	2.50573	12.2525	2.28232	1.09789	0.272254	12.2525	0.0816158	0.1398	1073.85	0.565025	FALSE	FALSE	FALSE	FALSE	FALSE	FALSE	FALSE	FALSE	FALSE	FALSE	FALSE	FALSE	FALSE	FALSE	FALSE	FALSE	FALSE	FALSE	FALSE	FALSE
TC130	3.14181	23.1458	1.88333	1.66822	0.0952716	23.1458	0.0432043	0.57727	928.039	1.02104	FALSE	FALSE	FALSE	FALSE	FALSE	FALSE	FALSE	FALSE	FALSE	FALSE	FALSE	FALSE	FALSE	FALSE	FALSE	FALSE	FALSE	FALSE	FALSE	FALSE
TC131	10.5002	36322.8	2.59377	4.04825	5.16029422783125e-05	36322.8	2.75309026824319e-05	225.093	5.86134e+06	4.28733	FALSE	TRUE	TRUE	TRUE	TRUE	FALSE	TRUE	TRUE	TRUE	TRUE	TRUE	TRUE	TRUE	TRUE	TRUE	TRUE	TRUE	TRUE	TRUE	TRUE
TC132	1.13442	3.10937	0.674271	1.68244	0.0924839	3.10937	0.321609	0.829338	11.6577	1.03393	FALSE	FALSE	FALSE	FALSE	FALSE	FALSE	FALSE	FALSE	FALSE	FALSE	FALSE	FALSE	FALSE	FALSE	FALSE	FALSE	FALSE	FALSE	FALSE	FALSE
TC133	4.24886	70.0253	3.24708	1.30851	0.190699	70.0253	0.0142806	0.120596	40661	0.719652	FALSE	FALSE	FALSE	FALSE	FALSE	FALSE	FALSE	FALSE	FALSE	FALSE	FALSE	FALSE	FALSE	FALSE	FALSE	FALSE	FALSE	FALSE	FALSE	FALSE
TC134	8.38035	4360.52	4.86024	1.72427	0.08466	4360.52	0.000229331	0.318048	5.97839e+07	1.07232	FALSE	FALSE	FALSE	FALSE	FALSE	FALSE	FALSE	FALSE	FALSE	FALSE	FALSE	FALSE	FALSE	FALSE	FALSE	FALSE	FALSE	FALSE	FALSE	FALSE
TC135	4.1222	61.6951	1.30741	3.15296	0.00161625	61.6951	0.0162087	4.75754	800.053	2.79149	FALSE	FALSE	FALSE	FALSE	FALSE	FALSE	FALSE	TRUE	TRUE	TRUE	FALSE	TRUE	TRUE	TRUE	TRUE	TRUE	TRUE	TRUE	TRUE	TRUE
TC136	15.3481	4.63027e+06	4.13311	3.71346	0.000204445	4.63027e+06	2.15969977466438e-07	1404.43	1.52656e+10	3.68942	FALSE	TRUE	TRUE	TRUE	TRUE	FALSE	TRUE	TRUE	TRUE	TRUE	FALSE	TRUE	TRUE	TRUE	TRUE	TRUE	TRUE	TRUE	TRUE	TRUE
TC137	6.7742	874.978	2.32409	2.91478	0.0035594	874.978	0.00114289	9.19881	83226.7	2.44862	FALSE	FALSE	FALSE	FALSE	FALSE	FALSE	FALSE	FALSE	FALSE	TRUE	FALSE	FALSE	TRUE	TRUE	TRUE	TRUE	TRUE	TRUE	TRUE	TRUE
TC138	0.180782	1.19815	0.375312	0.481684	0.630031	1.19815	0.834617	0.574177	2.50022	0.200638	FALSE	FALSE	FALSE	FALSE	FALSE	FALSE	FALSE	FALSE	FALSE	FALSE	FALSE	FALSE	FALSE	FALSE	FALSE	FALSE	FALSE	FALSE	FALSE	FALSE
TC139	17.5228	4.07452e+07	7.49435	2.33814	0.0193799	4.07452e+07	2.45427547153615e-08	17.0168	9.75611e+13	1.71265	FALSE	FALSE	FALSE	FALSE	FALSE	FALSE	FALSE	FALSE	FALSE	FALSE	FALSE	FALSE	FALSE	FALSE	FALSE	FALSE	FALSE	TRUE	TRUE	TRUE
TC140	3.35676	28.6961	1.44879	2.31693	0.0205074	28.6961	0.034848	1.67728	490.951	1.68809	FALSE	FALSE	FALSE	FALSE	FALSE	FALSE	FALSE	FALSE	FALSE	FALSE	FALSE	FALSE	FALSE	FALSE	FALSE	FALSE	FALSE	TRUE	TRUE	TRUE
TC141	0.234246	1.26395	1.40562	0.166649	0.867646	1.26395	0.791168	0.0804014	19.8701	0.0616573	FALSE	FALSE	FALSE	FALSE	FALSE	FALSE	FALSE	FALSE	FALSE	FALSE	FALSE	FALSE	FALSE	FALSE	FALSE	FALSE	FALSE	FALSE	FALSE	FALSE
TC142	6.18066	483.311	2.75386	2.24437	0.0248089	483.311	0.00206906	2.18847	106737	1.60539	FALSE	FALSE	FALSE	FALSE	FALSE	FALSE	FALSE	FALSE	FALSE	FALSE	FALSE	FALSE	FALSE	FALSE	FALSE	FALSE	FALSE	TRUE	TRUE	TRUE
TC143	1.35386	3.87236	0.68226	1.98438	0.0472132	3.87236	0.25824	1.0168	14.7474	1.32594	FALSE	FALSE	FALSE	FALSE	FALSE	FALSE	FALSE	FALSE	FALSE	FALSE	FALSE	FALSE	FALSE	FALSE	FALSE	FALSE	FALSE	FALSE	FALSE	TRUE
TC144	1.13036	3.09679	0.721365	1.56698	0.117119	3.09679	0.322915	0.753155	12.7332	0.931373	FALSE	FALSE	FALSE	FALSE	FALSE	FALSE	FALSE	FALSE	FALSE	FALSE	FALSE	FALSE	FALSE	FALSE	FALSE	FALSE	FALSE	FALSE	FALSE	FALSE
TC145	3.82416	45.7941	1.81134	2.11123	0.0347524	45.7941	0.0218369	1.31521	1594.5	1.45901	FALSE	FALSE	FALSE	FALSE	FALSE	FALSE	FALSE	FALSE	FALSE	FALSE	FALSE	FALSE	FALSE	FALSE	FALSE	FALSE	FALSE	FALSE	TRUE	TRUE
TC146	1.27914	3.59353	6.20338	0.2062	0.836635	3.59353	0.278278	1.88450463816467e-05	685245	0.0774641	FALSE	FALSE	FALSE	FALSE	FALSE	FALSE	FALSE	FALSE	FALSE	FALSE	FALSE	FALSE	FALSE	FALSE	FALSE	FALSE	FALSE	FALSE	FALSE	FALSE
TC147	1.22293	3.39714	0.44441	2.75182	0.00592655	3.39714	0.294365	1.42178	8.11701	2.2272	FALSE	FALSE	FALSE	FALSE	FALSE	FALSE	FALSE	FALSE	FALSE	TRUE	FALSE	FALSE	TRUE	TRUE	TRUE	FALSE	TRUE	TRUE	TRUE	TRUE
TC148	3.90069	49.4366	0.738912	5.27897	1.29914647352172e-07	49.4366	0.0202279	11.6168	210.383	6.88634	TRUE	TRUE	TRUE	TRUE	TRUE	TRUE	TRUE	TRUE	TRUE	TRUE	TRUE	TRUE	TRUE	TRUE	TRUE	TRUE	TRUE	TRUE	TRUE	TRUE
TC149	4.68682	108.507	0.814265	5.75588	8.61891048033082e-09	108.507	0.00921599	21.9965	535.256	8.06455	TRUE	TRUE	TRUE	TRUE	TRUE	TRUE	TRUE	TRUE	TRUE	TRUE	TRUE	TRUE	TRUE	TRUE	TRUE	TRUE	TRUE	TRUE	TRUE	TRUE
TC150	0.106534	1.11242	0.387329	0.275047	0.78328	1.11242	0.898945	0.520681	2.37663	0.106083	FALSE	FALSE	FALSE	FALSE	FALSE	FALSE	FALSE	FALSE	FALSE	FALSE	FALSE	FALSE	FALSE	FALSE	FALSE	FALSE	FALSE	FALSE	FALSE	FALSE
TC151	3.73752	41.9939	4.79811	0.778958	0.436004	41.9939	0.023813	0.00345964	509731	0.360509	FALSE	FALSE	FALSE	FALSE	FALSE	FALSE	FALSE	FALSE	FALSE	FALSE	FALSE	FALSE	FALSE	FALSE	FALSE	FALSE	FALSE	FALSE	FALSE	FALSE
TC152	1.0028	2.72591	0.372406	2.69277	0.00708602	2.72591	0.366849	1.31377	5.65594	2.1496	FALSE	FALSE	FALSE	FALSE	FALSE	FALSE	FALSE	FALSE	FALSE	FALSE	FALSE	FALSE	TRUE	TRUE	TRUE	FALSE	TRUE	TRUE	TRUE	TRUE
TC153	5.71606	303.706	1.36818	4.17786	2.94258393451557e-05	303.706	0.00329266	20.7902	4436.58	4.53127	FALSE	TRUE	TRUE	TRUE	TRUE	FALSE	TRUE	TRUE	TRUE	TRUE	TRUE	TRUE	TRUE	TRUE	TRUE	TRUE	TRUE	TRUE	TRUE	TRUE
TC154	3.71174	40.9249	4.84921	0.765431	0.444015	40.9249	0.024435	0.00305021	549093	0.352603	FALSE	FALSE	FALSE	FALSE	FALSE	FALSE	FALSE	FALSE	FALSE	FALSE	FALSE	FALSE	FALSE	FALSE	FALSE	FALSE	FALSE	FALSE	FALSE	FALSE
TC155	7.27035	1437.06	3.68173	1.97471	0.0483009	1437.06	0.000695866	1.0558	1.956e+06	1.31604	FALSE	FALSE	FALSE	FALSE	FALSE	FALSE	FALSE	FALSE	FALSE	FALSE	FALSE	FALSE	FALSE	FALSE	FALSE	FALSE	FALSE	FALSE	FALSE	TRUE
TC156	3.00223	20.1303	1.88405	1.5935	0.111048	20.1303	0.0496763	0.501357	808.265	0.954488	FALSE	FALSE	FALSE	FALSE	FALSE	FALSE	FALSE	FALSE	FALSE	FALSE	FALSE	FALSE	FALSE	FALSE	FALSE	FALSE	FALSE	FALSE	FALSE	FALSE
TC157	1.42735	4.16762	0.461416	3.09341	0.00197873	4.16762	0.239945	1.68706	10.2955	2.70361	FALSE	FALSE	FALSE	FALSE	FALSE	FALSE	FALSE	FALSE	TRUE	TRUE	FALSE	TRUE	TRUE	TRUE	TRUE	TRUE	TRUE	TRUE	TRUE	TRUE
TC158	1.05103	2.8606	2.77613	0.378595	0.704989	2.8606	0.349577	0.0123996	659.943	0.151818	FALSE	FALSE	FALSE	FALSE	FALSE	FALSE	FALSE	FALSE	FALSE	FALSE	FALSE	FALSE	FALSE	FALSE	FALSE	FALSE	FALSE	FALSE	FALSE	FALSE
TC159	0.224096	1.25119	0.337295	0.66439	0.506441	1.25119	0.799239	0.645978	2.42342	0.295472	FALSE	FALSE	FALSE	FALSE	FALSE	FALSE	FALSE	FALSE	FALSE	FALSE	FALSE	FALSE	FALSE	FALSE	FALSE	FALSE	FALSE	FALSE	FALSE	FALSE
TC160	0.571737	1.77134	4.04437	0.141366	0.887581	1.77134	0.564544	0.000639331	4907.7	0.0517921	FALSE	FALSE	FALSE	FALSE	FALSE	FALSE	FALSE	FALSE	FALSE	FALSE	FALSE	FALSE	FALSE	FALSE	FALSE	FALSE	FALSE	FALSE	FALSE	FALSE
TC161	0.299047	1.34857	0.312463	0.957064	0.338535	1.34857	0.741524	0.73098	2.48796	0.470396	FALSE	FALSE	FALSE	FALSE	FALSE	FALSE	FALSE	FALSE	FALSE	FALSE	FALSE	FALSE	FALSE	FALSE	FALSE	FALSE	FALSE	FALSE	FALSE	FALSE
TC162	4.40188	81.6045	3.39583	1.29626	0.194885	81.6045	0.0122542	0.104997	63423.4	0.710221	FALSE	FALSE	FALSE	FALSE	FALSE	FALSE	FALSE	FALSE	FALSE	FALSE	FALSE	FALSE	FALSE	FALSE	FALSE	FALSE	FALSE	FALSE	FALSE	FALSE
TC163	0.515376	1.67427	0.369996	1.39292	0.163643	1.67427	0.597276	0.810744	3.45753	0.786103	FALSE	FALSE	FALSE	FALSE	FALSE	FALSE	FALSE	FALSE	FALSE	FALSE	FALSE	FALSE	FALSE	FALSE	FALSE	FALSE	FALSE	FALSE	FALSE	FALSE
TC164	0.562669	1.75535	0.55255	1.01831	0.308529	1.75535	0.569687	0.594337	5.18436	0.510703	FALSE	FALSE	FALSE	FALSE	FALSE	FALSE	FALSE	FALSE	FALSE	FALSE	FALSE	FALSE	FALSE	FALSE	FALSE	FALSE	FALSE	FALSE	FALSE	FALSE
TC165	0.4559	1.57759	0.550213	0.828588	0.407337	1.57759	0.633877	0.536603	4.63806	0.390046	FALSE	FALSE	FALSE	FALSE	FALSE	FALSE	FALSE	FALSE	FALSE	FALSE	FALSE	FALSE	FALSE	FALSE	FALSE	FALSE	FALSE	FALSE	FALSE	FALSE
TC166	7.44214	1706.39	2.89149	2.57381	0.0100586	1706.39	0.000586032	5.89983	493536	1.99746	FALSE	FALSE	FALSE	FALSE	FALSE	FALSE	FALSE	FALSE	FALSE	FALSE	FALSE	FALSE	FALSE	TRUE	TRUE	FALSE	TRUE	TRUE	TRUE	TRUE
TC167	4.60311	99.794	3.06313	1.50275	0.132904	99.794	0.0100206	0.24647	40405.9	0.876461	FALSE	FALSE	FALSE	FALSE	FALSE	FALSE	FALSE	FALSE	FALSE	FALSE	FALSE	FALSE	FALSE	FALSE	FALSE	FALSE	FALSE	FALSE	FALSE	FALSE
TC168	1.83881	6.28905	0.838686	2.19249	0.0283443	6.28905	0.159007	1.21533	32.5444	1.54753	FALSE	FALSE	FALSE	FALSE	FALSE	FALSE	FALSE	FALSE	FALSE	FALSE	FALSE	FALSE	FALSE	FALSE	FALSE	FALSE	FALSE	TRUE	TRUE	TRUE
TC169	7.50503	1817.17	5.0688	1.48063	0.138705	1817.17	0.000550307	0.0880686	3.74946e+07	0.857909	FALSE	FALSE	FALSE	FALSE	FALSE	FALSE	FALSE	FALSE	FALSE	FALSE	FALSE	FALSE	FALSE	FALSE	FALSE	FALSE	FALSE	FALSE	FALSE	FALSE
TC170	0.398245	1.48921	0.500451	0.795774	0.426164	1.48921	0.671497	0.558433	3.97137	0.370424	FALSE	FALSE	FALSE	FALSE	FALSE	FALSE	FALSE	FALSE	FALSE	FALSE	FALSE	FALSE	FALSE	FALSE	FALSE	FALSE	FALSE	FALSE	FALSE	FALSE
TC171	10.0395	22912.8	3.04052	3.30189	0.000960368	22912.8	4.36437358242021e-05	59.1539	8.87509e+06	3.01756	FALSE	FALSE	FALSE	TRUE	TRUE	FALSE	FALSE	TRUE	TRUE	TRUE	FALSE	TRUE	TRUE	TRUE	TRUE	TRUE	TRUE	TRUE	TRUE	TRUE
TC172	0.115096	1.12198	0.41852	0.275006	0.783311	1.12198	0.891281	0.494015	2.54818	0.106066	FALSE	FALSE	FALSE	FALSE	FALSE	FALSE	FALSE	FALSE	FALSE	FALSE	FALSE	FALSE	FALSE	FALSE	FALSE	FALSE	FALSE	FALSE	FALSE	FALSE
TC173	0.163538	1.17767	0.284692	0.57444	0.56567	1.17767	0.849134	0.674052	2.05757	0.247437	FALSE	FALSE	FALSE	FALSE	FALSE	FALSE	FALSE	FALSE	FALSE	FALSE	FALSE	FALSE	FALSE	FALSE	FALSE	FALSE	FALSE	FALSE	FALSE	FALSE
TC174	1.84219	6.31037	1.62472	1.13385	0.256857	6.31037	0.158469	0.261269	152.413	0.590309	FALSE	FALSE	FALSE	FALSE	FALSE	FALSE	FALSE	FALSE	FALSE	FALSE	FALSE	FALSE	FALSE	FALSE	FALSE	FALSE	FALSE	FALSE	FALSE	FALSE
TC175	8.33654	4173.64	6.99583	1.19164	0.233401	4173.64	0.000239599	0.00463078	3.76163e+09	0.631898	FALSE	FALSE	FALSE	FALSE	FALSE	FALSE	FALSE	FALSE	FALSE	FALSE	FALSE	FALSE	FALSE	FALSE	FALSE	FALSE	FALSE	FALSE	FALSE	FALSE
TC176	0.113838	1.12057	0.394873	0.28829	0.773125	1.12057	0.892403	0.5168	2.42972	0.11175	FALSE	FALSE	FALSE	FALSE	FALSE	FALSE	FALSE	FALSE	FALSE	FALSE	FALSE	FALSE	FALSE	FALSE	FALSE	FALSE	FALSE	FALSE	FALSE	FALSE
TC177	0.0218751	1.02212	0.57655	0.0379414	0.969734	1.02212	0.978362	0.330172	3.16418	0.0133472	FALSE	FALSE	FALSE	FALSE	FALSE	FALSE	FALSE	FALSE	FALSE	FALSE	FALSE	FALSE	FALSE	FALSE	FALSE	FALSE	FALSE	FALSE	FALSE	FALSE
TC178	0.505539	1.65788	0.427077	1.18372	0.236525	1.65788	0.603181	0.717834	3.82896	0.626123	FALSE	FALSE	FALSE	FALSE	FALSE	FALSE	FALSE	FALSE	FALSE	FALSE	FALSE	FALSE	FALSE	FALSE	FALSE	FALSE	FALSE	FALSE	FALSE	FALSE
TC179	3.29188	26.8934	4.37729	0.752036	0.452029	26.8934	0.0371839	0.00505465	143087	0.344834	FALSE	FALSE	FALSE	FALSE	FALSE	FALSE	FALSE	FALSE	FALSE	FALSE	FALSE	FALSE	FALSE	FALSE	FALSE	FALSE	FALSE	FALSE	FALSE	FALSE
TC180	0.848774	2.33678	0.305639	2.77705	0.00548552	2.33678	0.427939	1.28368	4.25381	2.26078	FALSE	FALSE	FALSE	FALSE	FALSE	FALSE	FALSE	FALSE	FALSE	TRUE	FALSE	FALSE	TRUE	TRUE	TRUE	FALSE	TRUE	TRUE	TRUE	TRUE
TC181	0.304617	1.35611	0.683383	0.445748	0.655779	1.35611	0.737406	0.355301	5.17595	0.183243	FALSE	FALSE	FALSE	FALSE	FALSE	FALSE	FALSE	FALSE	FALSE	FALSE	FALSE	FALSE	FALSE	FALSE	FALSE	FALSE	FALSE	FALSE	FALSE	FALSE
TC182	0.0326008	1.03314	0.501033	0.0650672	0.94812	1.03314	0.967925	0.386971	2.75828	0.0231365	FALSE	FALSE	FALSE	FALSE	FALSE	FALSE	FALSE	FALSE	FALSE	FALSE	FALSE	FALSE	FALSE	FALSE	FALSE	FALSE	FALSE	FALSE	FALSE	FALSE
TC183	0.018512	1.01868	0.521521	0.0354962	0.971684	1.01868	0.981658	0.366539	2.83112	0.0124749	FALSE	FALSE	FALSE	FALSE	FALSE	FALSE	FALSE	FALSE	FALSE	FALSE	FALSE	FALSE	FALSE	FALSE	FALSE	FALSE	FALSE	FALSE	FALSE	FALSE
TC184	4.73383	113.731	3.29181	1.43806	0.150417	113.731	0.0087927	0.179424	72090.1	0.822704	FALSE	FALSE	FALSE	FALSE	FALSE	FALSE	FALSE	FALSE	FALSE	FALSE	FALSE	FALSE	FALSE	FALSE	FALSE	FALSE	FALSE	FALSE	FALSE	FALSE
TC185	7.02779	1127.53	2.78941	2.51945	0.0117537	1127.53	0.000886893	4.76189	266980	1.92982	FALSE	FALSE	FALSE	FALSE	FALSE	FALSE	FALSE	FALSE	FALSE	FALSE	FALSE	FALSE	FALSE	TRUE	TRUE	FALSE	TRUE	TRUE	TRUE	TRUE
TC186	4.06699	58.3809	2.12988	1.90949	0.0561989	58.3809	0.0171289	0.898074	3795.15	1.25027	FALSE	FALSE	FALSE	FALSE	FALSE	FALSE	FALSE	FALSE	FALSE	FALSE	FALSE	FALSE	FALSE	FALSE	FALSE	FALSE	FALSE	FALSE	FALSE	FALSE
TC187	1.30986	3.70564	1.7521	0.747592	0.454706	3.70564	0.269859	0.119529	114.882	0.342269	FALSE	FALSE	FALSE	FALSE	FALSE	FALSE	FALSE	FALSE	FALSE	FALSE	FALSE	FALSE	FALSE	FALSE	FALSE	FALSE	FALSE	FALSE	FALSE	FALSE
TC188	10.7862	48348	4.2607	2.53155	0.0113558	48348	2.06833625806025e-05	11.4201	2.04687e+08	1.94478	FALSE	FALSE	FALSE	FALSE	FALSE	FALSE	FALSE	FALSE	FALSE	FALSE	FALSE	FALSE	FALSE	TRUE	TRUE	FALSE	TRUE	TRUE	TRUE	TRUE
TC189	3.18067	24.0629	0.593613	5.35816	8.40724019544612e-08	24.0629	0.0415577	7.51735	77.0252	7.07535	TRUE	TRUE	TRUE	TRUE	TRUE	TRUE	TRUE	TRUE	TRUE	TRUE	TRUE	TRUE	TRUE	TRUE	TRUE	TRUE	TRUE	TRUE	TRUE	TRUE
TC190	4.1329	62.3583	3.82778	1.07971	0.280271	62.3583	0.0160364	0.0344095	113008	0.552421	FALSE	FALSE	FALSE	FALSE	FALSE	FALSE	FALSE	FALSE	FALSE	FALSE	FALSE	FALSE	FALSE	FALSE	FALSE	FALSE	FALSE	FALSE	FALSE	FALSE
TC191	7.3679	1584.3	6.35793	1.15885	0.246516	1584.3	0.000631192	0.00613709	4.08992e+08	0.608155	FALSE	FALSE	FALSE	FALSE	FALSE	FALSE	FALSE	FALSE	FALSE	FALSE	FALSE	FALSE	FALSE	FALSE	FALSE	FALSE	FALSE	FALSE	FALSE	FALSE
TC192	0.831503	2.29677	3.41807	0.243267	0.807799	2.29677	0.435394	0.00282909	1864.61	0.0926967	FALSE	FALSE	FALSE	FALSE	FALSE	FALSE	FALSE	FALSE	FALSE	FALSE	FALSE	FALSE	FALSE	FALSE	FALSE	FALSE	FALSE	FALSE	FALSE	FALSE
TC193	18.1202	7.40426e+07	2.94444	6.15403	7.55371818874397e-10	7.40426e+07	1.35057304207789e-08	230767	2.37569e+10	9.12184	TRUE	TRUE	TRUE	TRUE	TRUE	TRUE	TRUE	TRUE	TRUE	TRUE	TRUE	TRUE	TRUE	TRUE	TRUE	TRUE	TRUE	TRUE	TRUE	TRUE
TC194	3.19089	24.3101	3.47429	0.918431	0.358393	24.3101	0.0411351	0.0268206	22034.6	0.44564	FALSE	FALSE	FALSE	FALSE	FALSE	FALSE	FALSE	FALSE	FALSE	FALSE	FALSE	FALSE	FALSE	FALSE	FALSE	FALSE	FALSE	FALSE	FALSE	FALSE
TC195	1.42818	4.1711	1.47498	0.968269	0.33291	4.1711	0.239745	0.231602	75.1206	0.477673	FALSE	FALSE	FALSE	FALSE	FALSE	FALSE	FALSE	FALSE	FALSE	FALSE	FALSE	FALSE	FALSE	FALSE	FALSE	FALSE	FALSE	FALSE	FALSE	FALSE
TC196	0.381096	1.46389	1.98577	0.191914	0.84781	1.46389	0.683112	0.0298688	71.746	0.0717015	FALSE	FALSE	FALSE	FALSE	FALSE	FALSE	FALSE	FALSE	FALSE	FALSE	FALSE	FALSE	FALSE	FALSE	FALSE	FALSE	FALSE	FALSE	FALSE	FALSE
TC197	0.00432717	1.00434	0.854734	0.00506259	0.995961	1.00434	0.995682	0.188074	5.36328	0.00175782	FALSE	FALSE	FALSE	FALSE	FALSE	FALSE	FALSE	FALSE	FALSE	FALSE	FALSE	FALSE	FALSE	FALSE	FALSE	FALSE	FALSE	FALSE	FALSE	FALSE
TC198	0.118486	1.12579	1.66559	0.0711375	0.943288	1.12579	0.888265	0.0430237	29.4583	0.0253555	FALSE	FALSE	FALSE	FALSE	FALSE	FALSE	FALSE	FALSE	FALSE	FALSE	FALSE	FALSE	FALSE	FALSE	FALSE	FALSE	FALSE	FALSE	FALSE	FALSE
TC199	0.0166843	1.01682	1.03486	0.0161223	0.987137	1.01682	0.983454	0.133775	7.72887	0.00562266	FALSE	FALSE	FALSE	FALSE	FALSE	FALSE	FALSE	FALSE	FALSE	FALSE	FALSE	FALSE	FALSE	FALSE	FALSE	FALSE	FALSE	FALSE	FALSE	FALSE
TC200	0.21844	1.24413	1.17726	0.18555	0.852798	1.24413	0.803771	0.123817	12.5013	0.0691539	FALSE	FALSE	FALSE	FALSE	FALSE	FALSE	FALSE	FALSE	FALSE	FALSE	FALSE	FALSE	FALSE	FALSE	FALSE	FALSE	FALSE	FALSE	FALSE	FALSE
TC201	0.177332	1.19403	2.58019	0.0687284	0.945206	1.19403	0.837501	0.00759889	187.62	0.0244736	FALSE	FALSE	FALSE	FALSE	FALSE	FALSE	FALSE	FALSE	FALSE	FALSE	FALSE	FALSE	FALSE	FALSE	FALSE	FALSE	FALSE	FALSE	FALSE	FALSE
TC202	7.30014	1480.51	1.20013	6.08277	1.18123555631321e-09	1480.51	0.000675442	140.882	15558.5	8.92766	TRUE	TRUE	TRUE	TRUE	TRUE	TRUE	TRUE	TRUE	TRUE	TRUE	TRUE	TRUE	TRUE	TRUE	TRUE	TRUE	TRUE	TRUE	TRUE	TRUE
TC203	3.3541	28.6198	4.4394	0.75553	0.449931	28.6198	0.0349408	0.00476258	171985	0.346854	FALSE	FALSE	FALSE	FALSE	FALSE	FALSE	FALSE	FALSE	FALSE	FALSE	FALSE	FALSE	FALSE	FALSE	FALSE	FALSE	FALSE	FALSE	FALSE	FALSE
TC204	7.28062	1451.89	4.40008	1.65466	0.0979943	1451.89	0.000688756	0.260962	8.07776e+06	1.0088	FALSE	FALSE	FALSE	FALSE	FALSE	FALSE	FALSE	FALSE	FALSE	FALSE	FALSE	FALSE	FALSE	FALSE	FALSE	FALSE	FALSE	FALSE	FALSE	FALSE
TC205	3.0612	21.3532	1.44133	2.12388	0.0336803	21.3532	0.0468313	1.2665	360.017	1.47262	FALSE	FALSE	FALSE	FALSE	FALSE	FALSE	FALSE	FALSE	FALSE	FALSE	FALSE	FALSE	FALSE	FALSE	FALSE	FALSE	FALSE	FALSE	TRUE	TRUE
TC206	0.858258	2.35905	0.897506	0.956271	0.338936	2.35905	0.4239	0.406236	13.6992	0.469883	FALSE	FALSE	FALSE	FALSE	FALSE	FALSE	FALSE	FALSE	FALSE	FALSE	FALSE	FALSE	FALSE	FALSE	FALSE	FALSE	FALSE	FALSE	FALSE	FALSE
TC207	7.14133	1263.11	4.86952	1.46654	0.142502	1263.11	0.000791699	0.0904684	1.76353e+07	0.846178	FALSE	FALSE	FALSE	FALSE	FALSE	FALSE	FALSE	FALSE	FALSE	FALSE	FALSE	FALSE	FALSE	FALSE	FALSE	FALSE	FALSE	FALSE	FALSE	FALSE
TC208	7.92716	2771.56	1.11264	7.12462	1.04371881695026e-12	2771.56	0.000360808	313.068	24536.3	11.9814	TRUE	TRUE	TRUE	TRUE	TRUE	TRUE	TRUE	TRUE	TRUE	TRUE	TRUE	TRUE	TRUE	TRUE	TRUE	TRUE	TRUE	TRUE	TRUE	TRUE
TC209	0.00968209	1.00973	0.430097	0.0225114	0.98204	1.00973	0.990365	0.434616	2.34587	0.00787081	FALSE	FALSE	FALSE	FALSE	FALSE	FALSE	FALSE	FALSE	FALSE	FALSE	FALSE	FALSE	FALSE	FALSE	FALSE	FALSE	FALSE	FALSE	FALSE	FALSE
TC210	0.368385	1.4454	0.614681	0.599311	0.548965	1.4454	0.691851	0.433282	4.82175	0.260455	FALSE	FALSE	FALSE	FALSE	FALSE	FALSE	FALSE	FALSE	FALSE	FALSE	FALSE	FALSE	FALSE	FALSE	FALSE	FALSE	FALSE	FALSE	FALSE	FALSE
TC211	8.31554	4086.88	4.09402	2.03114	0.0422408	4086.88	0.000244686	1.33829	1.24805e+07	1.37427	FALSE	FALSE	FALSE	FALSE	FALSE	FALSE	FALSE	FALSE	FALSE	FALSE	FALSE	FALSE	FALSE	FALSE	FALSE	FALSE	FALSE	FALSE	FALSE	TRUE
TC212	2.63551	13.9504	0.884671	2.97909	0.00289109	13.9504	0.0716824	2.46351	78.9989	2.53894	FALSE	FALSE	FALSE	FALSE	FALSE	FALSE	FALSE	FALSE	FALSE	TRUE	FALSE	FALSE	TRUE	TRUE	TRUE	TRUE	TRUE	TRUE	TRUE	TRUE
TC213	0.52408	1.6889	3.66599	0.142957	0.886324	1.6889	0.5921	0.00127971	2228.93	0.0524076	FALSE	FALSE	FALSE	FALSE	FALSE	FALSE	FALSE	FALSE	FALSE	FALSE	FALSE	FALSE	FALSE	FALSE	FALSE	FALSE	FALSE	FALSE	FALSE	FALSE
TC214	2.00523	7.42783	4.20292	0.477105	0.633288	7.42783	0.134629	0.00196484	28079.9	0.198399	FALSE	FALSE	FALSE	FALSE	FALSE	FALSE	FALSE	FALSE	FALSE	FALSE	FALSE	FALSE	FALSE	FALSE	FALSE	FALSE	FALSE	FALSE	FALSE	FALSE
TC215	8.54851	5159.07	7.28087	1.17411	0.240353	5159.07	0.000193833	0.00327405	8.12939e+09	0.619151	FALSE	FALSE	FALSE	FALSE	FALSE	FALSE	FALSE	FALSE	FALSE	FALSE	FALSE	FALSE	FALSE	FALSE	FALSE	FALSE	FALSE	FALSE	FALSE	FALSE
TC216	11.2731	78673.7	3.65081	3.08782	0.00201628	78673.7	1.27107226182399e-05	61.412	1.00787e+08	2.69545	FALSE	FALSE	FALSE	FALSE	FALSE	FALSE	FALSE	FALSE	TRUE	TRUE	FALSE	TRUE	TRUE	TRUE	TRUE	TRUE	TRUE	TRUE	TRUE	TRUE
TC217	0.430685	1.53831	0.628062	0.685736	0.49288	1.53831	0.650064	0.449197	5.26807	0.307259	FALSE	FALSE	FALSE	FALSE	FALSE	FALSE	FALSE	FALSE	FALSE	FALSE	FALSE	FALSE	FALSE	FALSE	FALSE	FALSE	FALSE	FALSE	FALSE	FALSE
TC218	2.78151	16.1434	1.13615	2.44819	0.0143576	16.1434	0.061945	1.74142	149.653	1.84292	FALSE	FALSE	FALSE	FALSE	FALSE	FALSE	FALSE	FALSE	FALSE	FALSE	FALSE	FALSE	FALSE	TRUE	TRUE	FALSE	TRUE	TRUE	TRUE	TRUE
TC219	4.22266	68.2148	5.63687	0.749114	0.453789	68.2148	0.0146596	0.00108583	4.28543e+06	0.343146	FALSE	FALSE	FALSE	FALSE	FALSE	FALSE	FALSE	FALSE	FALSE	FALSE	FALSE	FALSE	FALSE	FALSE	FALSE	FALSE	FALSE	FALSE	FALSE	FALSE
TC220	11.2107	73920.7	4.65868	2.40642	0.0161097	73920.7	1.3528003260176e-05	8.00367	6.82721e+08	1.79291	FALSE	FALSE	FALSE	FALSE	FALSE	FALSE	FALSE	FALSE	FALSE	FALSE	FALSE	FALSE	FALSE	FALSE	TRUE	FALSE	TRUE	TRUE	TRUE	TRUE

## Sheet: Fig2 DFS Multivariate Gray Pane
	coef	exp(coef)	se(coef)	z	Pr(>|z|)	exp(coef)	exp(-coef)	lower .95	upper .95	mlogpva	MVP_reject_H0 nPerm= 10000 FDR= 0.01 conf= 0.99	MVP_reject_H0 nPerm= 10000 FDR= 0.01 conf= 0.95	MVP_reject_H0 nPerm= 10000 FDR= 0.01 conf= 0.9	MVP_reject_H0 nPerm= 10000 FDR= 0.01 conf= 0.8	MVP_reject_H0 nPerm= 10000 FDR= 0.01 conf= 0.5	MVP_reject_H0 nPerm= 10000 FDR= 0.05 conf= 0.99	MVP_reject_H0 nPerm= 10000 FDR= 0.05 conf= 0.95	MVP_reject_H0 nPerm= 10000 FDR= 0.05 conf= 0.9	MVP_reject_H0 nPerm= 10000 FDR= 0.05 conf= 0.8	MVP_reject_H0 nPerm= 10000 FDR= 0.05 conf= 0.5	MVP_reject_H0 nPerm= 10000 FDR= 0.1 conf= 0.99	MVP_reject_H0 nPerm= 10000 FDR= 0.1 conf= 0.95	MVP_reject_H0 nPerm= 10000 FDR= 0.1 conf= 0.9	MVP_reject_H0 nPerm= 10000 FDR= 0.1 conf= 0.8	MVP_reject_H0 nPerm= 10000 FDR= 0.1 conf= 0.5	MVP_reject_H0 nPerm= 10000 FDR= 0.15 conf= 0.99	MVP_reject_H0 nPerm= 10000 FDR= 0.15 conf= 0.95	MVP_reject_H0 nPerm= 10000 FDR= 0.15 conf= 0.9	MVP_reject_H0 nPerm= 10000 FDR= 0.15 conf= 0.8	MVP_reject_H0 nPerm= 10000 FDR= 0.15 conf= 0.5	MVP_reject_H0 nPerm= 10000 FDR= 0.2 conf= 0.99	MVP_reject_H0 nPerm= 10000 FDR= 0.2 conf= 0.95	MVP_reject_H0 nPerm= 10000 FDR= 0.2 conf= 0.9	MVP_reject_H0 nPerm= 10000 FDR= 0.2 conf= 0.8	MVP_reject_H0 nPerm= 10000 FDR= 0.2 conf= 0.5
TC1	-0.340346	0.711524	3.6309	-0.0937359	0.925319	0.711524	1.40543	0.000577511	876.635	0.0337085	FALSE	FALSE	FALSE	FALSE	FALSE	FALSE	FALSE	FALSE	FALSE	FALSE	FALSE	FALSE	FALSE	FALSE	FALSE	FALSE	FALSE	FALSE	FALSE	FALSE	FALSE	FALSE	FALSE	FALSE	FALSE
TC2	0.757761	2.13349	3.51044	0.215859	0.829098	2.13349	0.468715	0.00219278	2075.81	0.0813943	FALSE	FALSE	FALSE	FALSE	FALSE	FALSE	FALSE	FALSE	FALSE	FALSE	FALSE	FALSE	FALSE	FALSE	FALSE	FALSE	FALSE	FALSE	FALSE	FALSE	FALSE	FALSE	FALSE	FALSE	FALSE
TC3	2.28422	9.81799	4.90376	0.465809	0.641352	9.81799	0.101854	0.000657554	146593	0.192903	FALSE	FALSE	FALSE	FALSE	FALSE	FALSE	FALSE	FALSE	FALSE	FALSE	FALSE	FALSE	FALSE	FALSE	FALSE	FALSE	FALSE	FALSE	FALSE	FALSE	FALSE	FALSE	FALSE	FALSE	FALSE
TC4	5.54437	255.793	3.43415	1.61448	0.106423	255.793	0.0039094	0.305306	214311	0.972964	FALSE	FALSE	FALSE	FALSE	FALSE	FALSE	FALSE	FALSE	FALSE	FALSE	FALSE	FALSE	FALSE	FALSE	FALSE	FALSE	FALSE	FALSE	FALSE	FALSE	FALSE	FALSE	FALSE	FALSE	TRUE
TC5	7.72721	2269.27	2.46009	3.14103	0.00168354	2269.27	0.000440671	18.2749	281784	2.77378	FALSE	FALSE	FALSE	FALSE	TRUE	FALSE	FALSE	FALSE	TRUE	TRUE	FALSE	FALSE	TRUE	TRUE	TRUE	FALSE	TRUE	TRUE	TRUE	TRUE	FALSE	TRUE	TRUE	TRUE	TRUE
TC6	9.17139	9618.03	4.21443	2.17619	0.029541	9618.03	0.000103971	2.48748	3.71888e+07	1.52957	FALSE	FALSE	FALSE	FALSE	FALSE	FALSE	FALSE	FALSE	FALSE	FALSE	FALSE	FALSE	FALSE	FALSE	TRUE	FALSE	FALSE	FALSE	FALSE	TRUE	FALSE	FALSE	FALSE	TRUE	TRUE
TC7	9.40365	12132.6	3.85453	2.43964	0.014702	12132.6	8.24227410666777e-05	6.35293	2.31703e+07	1.83262	FALSE	FALSE	FALSE	FALSE	FALSE	FALSE	FALSE	FALSE	FALSE	FALSE	FALSE	FALSE	FALSE	FALSE	TRUE	FALSE	FALSE	FALSE	TRUE	TRUE	FALSE	FALSE	TRUE	TRUE	TRUE
TC8	-1.49226	0.224865	2.48851	-0.599658	0.548734	0.224865	4.44712	0.00171275	29.5221	0.260638	FALSE	FALSE	FALSE	FALSE	FALSE	FALSE	FALSE	FALSE	FALSE	FALSE	FALSE	FALSE	FALSE	FALSE	FALSE	FALSE	FALSE	FALSE	FALSE	FALSE	FALSE	FALSE	FALSE	FALSE	FALSE
TC9	9.17081	9612.36	3.1988	2.86695	0.00414449	9612.36	0.000104033	18.1972	5.07757e+06	2.38253	FALSE	FALSE	FALSE	FALSE	TRUE	FALSE	FALSE	FALSE	FALSE	TRUE	FALSE	FALSE	TRUE	TRUE	TRUE	FALSE	TRUE	TRUE	TRUE	TRUE	FALSE	TRUE	TRUE	TRUE	TRUE
TC10	2.44995	11.5878	2.14724	1.14098	0.25388	11.5878	0.0862975	0.172292	779.361	0.595372	FALSE	FALSE	FALSE	FALSE	FALSE	FALSE	FALSE	FALSE	FALSE	FALSE	FALSE	FALSE	FALSE	FALSE	FALSE	FALSE	FALSE	FALSE	FALSE	FALSE	FALSE	FALSE	FALSE	FALSE	FALSE
TC11	3.91866	50.3329	1.76466	2.22064	0.0263755	50.3329	0.0198677	1.58407	1599.3	1.5788	FALSE	FALSE	FALSE	FALSE	FALSE	FALSE	FALSE	FALSE	FALSE	FALSE	FALSE	FALSE	FALSE	FALSE	TRUE	FALSE	FALSE	FALSE	TRUE	TRUE	FALSE	FALSE	FALSE	TRUE	TRUE
TC12	4.57654	97.1777	2.31858	1.97386	0.0483982	97.1777	0.0102904	1.03273	9144.2	1.31517	FALSE	FALSE	FALSE	FALSE	FALSE	FALSE	FALSE	FALSE	FALSE	FALSE	FALSE	FALSE	FALSE	FALSE	FALSE	FALSE	FALSE	FALSE	FALSE	TRUE	FALSE	FALSE	FALSE	TRUE	TRUE
TC13	9.65516	15602.1	3.77622	2.55683	0.0105631	15602.1	6.40937504409911e-05	9.52481	2.55572e+07	1.97621	FALSE	FALSE	FALSE	FALSE	FALSE	FALSE	FALSE	FALSE	FALSE	TRUE	FALSE	FALSE	FALSE	FALSE	TRUE	FALSE	FALSE	FALSE	TRUE	TRUE	FALSE	FALSE	TRUE	TRUE	TRUE
TC14	7.42602	1679.11	2.94168	2.52441	0.0115892	1679.11	0.000595553	5.26155	535853	1.93595	FALSE	FALSE	FALSE	FALSE	FALSE	FALSE	FALSE	FALSE	FALSE	TRUE	FALSE	FALSE	FALSE	FALSE	TRUE	FALSE	FALSE	FALSE	TRUE	TRUE	FALSE	FALSE	TRUE	TRUE	TRUE
TC15	7.12881	1247.4	5.34665	1.33332	0.182426	1247.4	0.00080167	0.0350694	4.4369e+07	0.738914	FALSE	FALSE	FALSE	FALSE	FALSE	FALSE	FALSE	FALSE	FALSE	FALSE	FALSE	FALSE	FALSE	FALSE	FALSE	FALSE	FALSE	FALSE	FALSE	FALSE	FALSE	FALSE	FALSE	FALSE	FALSE
TC16	1.47161	4.35625	2.67282	0.550583	0.58192	4.35625	0.229555	0.0231207	820.777	0.235137	FALSE	FALSE	FALSE	FALSE	FALSE	FALSE	FALSE	FALSE	FALSE	FALSE	FALSE	FALSE	FALSE	FALSE	FALSE	FALSE	FALSE	FALSE	FALSE	FALSE	FALSE	FALSE	FALSE	FALSE	FALSE
TC17	9.9805	21601.1	2.07026	4.8209	1.42912228592788e-06	21601.1	4.62940039793001e-05	373.482	1.24934e+06	5.84493	TRUE	TRUE	TRUE	TRUE	TRUE	TRUE	TRUE	TRUE	TRUE	TRUE	TRUE	TRUE	TRUE	TRUE	TRUE	TRUE	TRUE	TRUE	TRUE	TRUE	TRUE	TRUE	TRUE	TRUE	TRUE
TC18	40.783	515038643011265216	9.27013	4.3994	1.08549775521735e-05	515038643011265216	1.94160188476989e-18	6.62357e+09	4.00486154910183e+25	4.96437	TRUE	TRUE	TRUE	TRUE	TRUE	TRUE	TRUE	TRUE	TRUE	TRUE	TRUE	TRUE	TRUE	TRUE	TRUE	TRUE	TRUE	TRUE	TRUE	TRUE	TRUE	TRUE	TRUE	TRUE	TRUE
TC19	5.27519	195.427	3.33401	1.58223	0.113596	195.427	0.005117	0.283837	134555	0.944636	FALSE	FALSE	FALSE	FALSE	FALSE	FALSE	FALSE	FALSE	FALSE	FALSE	FALSE	FALSE	FALSE	FALSE	FALSE	FALSE	FALSE	FALSE	FALSE	FALSE	FALSE	FALSE	FALSE	FALSE	FALSE
TC20	-2.53069	0.0796041	2.10371	-1.20296	0.22899	0.0796041	12.5622	0.001289	4.91608	0.640183	FALSE	FALSE	FALSE	FALSE	FALSE	FALSE	FALSE	FALSE	FALSE	FALSE	FALSE	FALSE	FALSE	FALSE	FALSE	FALSE	FALSE	FALSE	FALSE	FALSE	FALSE	FALSE	FALSE	FALSE	FALSE
TC21	16.8503	2.07959e+07	4.87295	3.45792	0.000544368	2.07959e+07	4.80865139937087e-08	1479.49	2.92308e+11	3.26411	FALSE	FALSE	FALSE	TRUE	TRUE	FALSE	FALSE	FALSE	TRUE	TRUE	FALSE	TRUE	TRUE	TRUE	TRUE	FALSE	TRUE	TRUE	TRUE	TRUE	TRUE	TRUE	TRUE	TRUE	TRUE
TC22	4.52827	92.5978	1.23089	3.67887	0.000234271	92.5978	0.0107994	8.29601	1033.55	3.63028	FALSE	FALSE	TRUE	TRUE	TRUE	FALSE	FALSE	TRUE	TRUE	TRUE	FALSE	TRUE	TRUE	TRUE	TRUE	FALSE	TRUE	TRUE	TRUE	TRUE	TRUE	TRUE	TRUE	TRUE	TRUE
TC23	4.78214	119.36	3.05508	1.56531	0.117511	119.36	0.00837801	0.299479	47572	0.929922	FALSE	FALSE	FALSE	FALSE	FALSE	FALSE	FALSE	FALSE	FALSE	FALSE	FALSE	FALSE	FALSE	FALSE	FALSE	FALSE	FALSE	FALSE	FALSE	FALSE	FALSE	FALSE	FALSE	FALSE	FALSE
TC24	3.44442	31.3251	2.61803	1.31565	0.188291	31.3251	0.0319233	0.185106	5301.09	0.725171	FALSE	FALSE	FALSE	FALSE	FALSE	FALSE	FALSE	FALSE	FALSE	FALSE	FALSE	FALSE	FALSE	FALSE	FALSE	FALSE	FALSE	FALSE	FALSE	FALSE	FALSE	FALSE	FALSE	FALSE	FALSE
TC25	6.12799	458.513	2.8591	2.14333	0.0320866	458.513	0.00218096	1.68921	124457	1.49368	FALSE	FALSE	FALSE	FALSE	FALSE	FALSE	FALSE	FALSE	FALSE	FALSE	FALSE	FALSE	FALSE	FALSE	TRUE	FALSE	FALSE	FALSE	FALSE	TRUE	FALSE	FALSE	FALSE	TRUE	TRUE
TC26	4.41686	82.8357	2.24068	1.97122	0.048699	82.8357	0.0120721	1.02554	6690.89	1.31248	FALSE	FALSE	FALSE	FALSE	FALSE	FALSE	FALSE	FALSE	FALSE	FALSE	FALSE	FALSE	FALSE	FALSE	FALSE	FALSE	FALSE	FALSE	FALSE	TRUE	FALSE	FALSE	FALSE	FALSE	TRUE
TC27	7.12749	1245.74	3.31665	2.149	0.0316345	1245.74	0.000802735	1.87192	829027	1.49984	FALSE	FALSE	FALSE	FALSE	FALSE	FALSE	FALSE	FALSE	FALSE	FALSE	FALSE	FALSE	FALSE	FALSE	TRUE	FALSE	FALSE	FALSE	FALSE	TRUE	FALSE	FALSE	FALSE	TRUE	TRUE
TC28	3.81808	45.5167	3.73668	1.02178	0.306883	45.5167	0.02197	0.0300266	68997.9	0.513027	FALSE	FALSE	FALSE	FALSE	FALSE	FALSE	FALSE	FALSE	FALSE	FALSE	FALSE	FALSE	FALSE	FALSE	FALSE	FALSE	FALSE	FALSE	FALSE	FALSE	FALSE	FALSE	FALSE	FALSE	FALSE
TC29	1.31788	3.73549	2.40303	0.548423	0.583401	3.73549	0.267702	0.033642	414.776	0.234032	FALSE	FALSE	FALSE	FALSE	FALSE	FALSE	FALSE	FALSE	FALSE	FALSE	FALSE	FALSE	FALSE	FALSE	FALSE	FALSE	FALSE	FALSE	FALSE	FALSE	FALSE	FALSE	FALSE	FALSE	FALSE
TC30	-0.703339	0.49493	2.07476	-0.338998	0.734611	0.49493	2.02049	0.00848217	28.8789	0.133942	FALSE	FALSE	FALSE	FALSE	FALSE	FALSE	FALSE	FALSE	FALSE	FALSE	FALSE	FALSE	FALSE	FALSE	FALSE	FALSE	FALSE	FALSE	FALSE	FALSE	FALSE	FALSE	FALSE	FALSE	FALSE
TC31	10.0556	23285.5	2.7124	3.70727	0.000209504	23285.5	4.29451186287799e-05	114.364	4.74113e+06	3.67881	FALSE	TRUE	TRUE	TRUE	TRUE	FALSE	TRUE	TRUE	TRUE	TRUE	FALSE	TRUE	TRUE	TRUE	TRUE	FALSE	TRUE	TRUE	TRUE	TRUE	TRUE	TRUE	TRUE	TRUE	TRUE
TC32	9.25067	10411.5	3.70888	2.4942	0.0126243	10411.5	9.60475040692664e-05	7.25292	1.49457e+07	1.89879	FALSE	FALSE	FALSE	FALSE	FALSE	FALSE	FALSE	FALSE	FALSE	TRUE	FALSE	FALSE	FALSE	FALSE	TRUE	FALSE	FALSE	FALSE	TRUE	TRUE	FALSE	FALSE	TRUE	TRUE	TRUE
TC33	2.73962	15.4811	1.16904	2.34348	0.0191046	15.4811	0.0645951	1.56572	153.068	1.71886	FALSE	FALSE	FALSE	FALSE	FALSE	FALSE	FALSE	FALSE	FALSE	FALSE	FALSE	FALSE	FALSE	FALSE	TRUE	FALSE	FALSE	FALSE	TRUE	TRUE	FALSE	FALSE	TRUE	TRUE	TRUE
TC34	1.25468	3.50672	3.00799	0.417116	0.676594	3.50672	0.285167	0.00964927	1274.41	0.169672	FALSE	FALSE	FALSE	FALSE	FALSE	FALSE	FALSE	FALSE	FALSE	FALSE	FALSE	FALSE	FALSE	FALSE	FALSE	FALSE	FALSE	FALSE	FALSE	FALSE	FALSE	FALSE	FALSE	FALSE	FALSE
TC35	5.898	364.306	1.91507	3.07978	0.00207154	364.306	0.00274494	8.53799	15544.6	2.68371	FALSE	FALSE	FALSE	FALSE	TRUE	FALSE	FALSE	FALSE	TRUE	TRUE	FALSE	FALSE	TRUE	TRUE	TRUE	FALSE	TRUE	TRUE	TRUE	TRUE	FALSE	TRUE	TRUE	TRUE	TRUE
TC36	4.3084	74.3218	2.0417	2.1102	0.0348408	74.3218	0.013455	1.359	4064.57	1.45791	FALSE	FALSE	FALSE	FALSE	FALSE	FALSE	FALSE	FALSE	FALSE	FALSE	FALSE	FALSE	FALSE	FALSE	TRUE	FALSE	FALSE	FALSE	FALSE	TRUE	FALSE	FALSE	FALSE	TRUE	TRUE
TC37	4.04892	57.3358	3.43825	1.17761	0.238951	57.3358	0.0174411	0.0678864	48424.9	0.621691	FALSE	FALSE	FALSE	FALSE	FALSE	FALSE	FALSE	FALSE	FALSE	FALSE	FALSE	FALSE	FALSE	FALSE	FALSE	FALSE	FALSE	FALSE	FALSE	FALSE	FALSE	FALSE	FALSE	FALSE	FALSE
TC38	6.3735	586.104	3.16196	2.01568	0.0438338	586.104	0.00170618	1.19263	288033	1.35819	FALSE	FALSE	FALSE	FALSE	FALSE	FALSE	FALSE	FALSE	FALSE	FALSE	FALSE	FALSE	FALSE	FALSE	TRUE	FALSE	FALSE	FALSE	FALSE	TRUE	FALSE	FALSE	FALSE	TRUE	TRUE
TC39	4.40008	81.4574	3.55446	1.2379	0.215752	81.4574	0.0122763	0.0768007	86396.6	0.666045	FALSE	FALSE	FALSE	FALSE	FALSE	FALSE	FALSE	FALSE	FALSE	FALSE	FALSE	FALSE	FALSE	FALSE	FALSE	FALSE	FALSE	FALSE	FALSE	FALSE	FALSE	FALSE	FALSE	FALSE	FALSE
TC40	9.32147	11175.4	3.88799	2.3975	0.0165074	11175.4	8.94825934634847e-05	5.48017	2.27892e+07	1.78232	FALSE	FALSE	FALSE	FALSE	FALSE	FALSE	FALSE	FALSE	FALSE	FALSE	FALSE	FALSE	FALSE	FALSE	TRUE	FALSE	FALSE	FALSE	TRUE	TRUE	FALSE	FALSE	TRUE	TRUE	TRUE
TC41	-0.952259	0.385868	2.20409	-0.432042	0.665711	0.385868	2.59156	0.00513233	29.0111	0.176714	FALSE	FALSE	FALSE	FALSE	FALSE	FALSE	FALSE	FALSE	FALSE	FALSE	FALSE	FALSE	FALSE	FALSE	FALSE	FALSE	FALSE	FALSE	FALSE	FALSE	FALSE	FALSE	FALSE	FALSE	FALSE
TC42	25.7877	1.58296e+11	9.41885	2.73789	0.00618356	1.58296e+11	6.31726549137177e-12	1521.01	16474431876451608576	2.20876	FALSE	FALSE	FALSE	FALSE	FALSE	FALSE	FALSE	FALSE	FALSE	TRUE	FALSE	FALSE	FALSE	TRUE	TRUE	FALSE	FALSE	TRUE	TRUE	TRUE	FALSE	TRUE	TRUE	TRUE	TRUE
TC43	5.1169	166.817	2.90136	1.76362	0.0777953	166.817	0.00599458	0.565722	49190.3	1.10905	FALSE	FALSE	FALSE	FALSE	FALSE	FALSE	FALSE	FALSE	FALSE	FALSE	FALSE	FALSE	FALSE	FALSE	FALSE	FALSE	FALSE	FALSE	FALSE	FALSE	FALSE	FALSE	FALSE	FALSE	TRUE
TC44	5.74471	312.533	2.01345	2.85316	0.00432865	312.533	0.00319966	6.04006	16171.6	2.36365	FALSE	FALSE	FALSE	FALSE	TRUE	FALSE	FALSE	FALSE	FALSE	TRUE	FALSE	FALSE	TRUE	TRUE	TRUE	FALSE	FALSE	TRUE	TRUE	TRUE	FALSE	TRUE	TRUE	TRUE	TRUE
TC45	0.23928	1.27033	3.90176	0.0613261	0.951099	1.27033	0.787195	0.000606367	2661.34	0.0217741	FALSE	FALSE	FALSE	FALSE	FALSE	FALSE	FALSE	FALSE	FALSE	FALSE	FALSE	FALSE	FALSE	FALSE	FALSE	FALSE	FALSE	FALSE	FALSE	FALSE	FALSE	FALSE	FALSE	FALSE	FALSE
TC46	0.309336	1.36252	2.54776	0.121415	0.903363	1.36252	0.733934	0.00924025	200.91	0.0441379	FALSE	FALSE	FALSE	FALSE	FALSE	FALSE	FALSE	FALSE	FALSE	FALSE	FALSE	FALSE	FALSE	FALSE	FALSE	FALSE	FALSE	FALSE	FALSE	FALSE	FALSE	FALSE	FALSE	FALSE	FALSE
TC47	1.01772	2.76688	4.09627	0.248451	0.803786	2.76688	0.361417	0.000902071	8486.74	0.0948598	FALSE	FALSE	FALSE	FALSE	FALSE	FALSE	FALSE	FALSE	FALSE	FALSE	FALSE	FALSE	FALSE	FALSE	FALSE	FALSE	FALSE	FALSE	FALSE	FALSE	FALSE	FALSE	FALSE	FALSE	FALSE
TC48	2.77902	16.1032	4.03527	0.688681	0.491024	16.1032	0.0620996	0.0059167	43827.1	0.308897	FALSE	FALSE	FALSE	FALSE	FALSE	FALSE	FALSE	FALSE	FALSE	FALSE	FALSE	FALSE	FALSE	FALSE	FALSE	FALSE	FALSE	FALSE	FALSE	FALSE	FALSE	FALSE	FALSE	FALSE	FALSE
TC49	0.269097	1.30878	3.42201	0.0786371	0.937321	1.30878	0.764069	0.00159974	1070.74	0.0281115	FALSE	FALSE	FALSE	FALSE	FALSE	FALSE	FALSE	FALSE	FALSE	FALSE	FALSE	FALSE	FALSE	FALSE	FALSE	FALSE	FALSE	FALSE	FALSE	FALSE	FALSE	FALSE	FALSE	FALSE	FALSE
TC50	7.62062	2039.83	3.49864	2.17817	0.0293937	2039.83	0.000490237	2.14558	1.93929e+06	1.53175	FALSE	FALSE	FALSE	FALSE	FALSE	FALSE	FALSE	FALSE	FALSE	FALSE	FALSE	FALSE	FALSE	FALSE	TRUE	FALSE	FALSE	FALSE	FALSE	TRUE	FALSE	FALSE	FALSE	TRUE	TRUE
TC51	4.02393	55.9207	4.69754	0.856605	0.391663	55.9207	0.0178825	0.00561073	557347	0.407087	FALSE	FALSE	FALSE	FALSE	FALSE	FALSE	FALSE	FALSE	FALSE	FALSE	FALSE	FALSE	FALSE	FALSE	FALSE	FALSE	FALSE	FALSE	FALSE	FALSE	FALSE	FALSE	FALSE	FALSE	FALSE
TC52	9.08281	8802.65	3.01257	3.01497	0.00257003	8802.65	0.000113602	24.0055	3.22787e+06	2.59006	FALSE	FALSE	FALSE	FALSE	TRUE	FALSE	FALSE	FALSE	TRUE	TRUE	FALSE	FALSE	TRUE	TRUE	TRUE	FALSE	TRUE	TRUE	TRUE	TRUE	FALSE	TRUE	TRUE	TRUE	TRUE
TC53	1.44031	4.22199	2.47111	0.582858	0.559989	4.22199	0.236855	0.0332739	535.711	0.251821	FALSE	FALSE	FALSE	FALSE	FALSE	FALSE	FALSE	FALSE	FALSE	FALSE	FALSE	FALSE	FALSE	FALSE	FALSE	FALSE	FALSE	FALSE	FALSE	FALSE	FALSE	FALSE	FALSE	FALSE	FALSE
TC54	0.123138	1.13104	2.6691	0.0461346	0.963203	1.13104	0.884142	0.006047	211.552	0.0162822	FALSE	FALSE	FALSE	FALSE	FALSE	FALSE	FALSE	FALSE	FALSE	FALSE	FALSE	FALSE	FALSE	FALSE	FALSE	FALSE	FALSE	FALSE	FALSE	FALSE	FALSE	FALSE	FALSE	FALSE	FALSE
TC55	9.44772	12679.2	2.32794	4.0584	4.94104372794412e-05	12679.2	7.88694392664885e-05	132.295	1.21518e+06	4.30618	FALSE	TRUE	TRUE	TRUE	TRUE	FALSE	TRUE	TRUE	TRUE	TRUE	FALSE	TRUE	TRUE	TRUE	TRUE	TRUE	TRUE	TRUE	TRUE	TRUE	TRUE	TRUE	TRUE	TRUE	TRUE
TC56	11.1757	71377.7	3.18207	3.51209	0.00044459	71377.7	1.4009977114481e-05	139.63	3.64878e+07	3.35204	FALSE	FALSE	TRUE	TRUE	TRUE	FALSE	FALSE	TRUE	TRUE	TRUE	FALSE	TRUE	TRUE	TRUE	TRUE	FALSE	TRUE	TRUE	TRUE	TRUE	TRUE	TRUE	TRUE	TRUE	TRUE
TC57	2.94483	19.0075	2.35244	1.25182	0.210635	19.0075	0.0526109	0.189028	1911.27	0.67647	FALSE	FALSE	FALSE	FALSE	FALSE	FALSE	FALSE	FALSE	FALSE	FALSE	FALSE	FALSE	FALSE	FALSE	FALSE	FALSE	FALSE	FALSE	FALSE	FALSE	FALSE	FALSE	FALSE	FALSE	FALSE
TC58	4.93751	139.422	1.93029	2.55791	0.0105302	139.422	0.00717246	3.17153	6129.08	1.97756	FALSE	FALSE	FALSE	FALSE	FALSE	FALSE	FALSE	FALSE	FALSE	TRUE	FALSE	FALSE	FALSE	FALSE	TRUE	FALSE	FALSE	FALSE	TRUE	TRUE	FALSE	FALSE	TRUE	TRUE	TRUE
TC59	3.66728	39.1453	1.28619	2.85127	0.00435445	39.1453	0.0255458	3.14682	486.953	2.36107	FALSE	FALSE	FALSE	FALSE	TRUE	FALSE	FALSE	FALSE	FALSE	TRUE	FALSE	FALSE	FALSE	TRUE	TRUE	FALSE	FALSE	TRUE	TRUE	TRUE	FALSE	TRUE	TRUE	TRUE	TRUE
TC60	1.9778	7.22684	1.62115	1.22	0.222466	7.22684	0.138373	0.301314	173.331	0.652736	FALSE	FALSE	FALSE	FALSE	FALSE	FALSE	FALSE	FALSE	FALSE	FALSE	FALSE	FALSE	FALSE	FALSE	FALSE	FALSE	FALSE	FALSE	FALSE	FALSE	FALSE	FALSE	FALSE	FALSE	FALSE
TC61	11.9757	158841	3.65569	3.2759	0.00105327	158841	6.29562098833512e-06	122.81	2.05441e+08	2.97746	FALSE	FALSE	FALSE	TRUE	TRUE	FALSE	FALSE	FALSE	TRUE	TRUE	FALSE	TRUE	TRUE	TRUE	TRUE	FALSE	TRUE	TRUE	TRUE	TRUE	TRUE	TRUE	TRUE	TRUE	TRUE
TC62	7.47797	1768.66	3.47031	2.15484	0.0311743	1768.66	0.000565401	1.96656	1.59067e+06	1.5062	FALSE	FALSE	FALSE	FALSE	FALSE	FALSE	FALSE	FALSE	FALSE	FALSE	FALSE	FALSE	FALSE	FALSE	TRUE	FALSE	FALSE	FALSE	FALSE	TRUE	FALSE	FALSE	FALSE	TRUE	TRUE
TC63	8.62109	5547.42	5.03601	1.71189	0.0869172	5547.42	0.000180264	0.286702	1.07337e+08	1.06089	FALSE	FALSE	FALSE	FALSE	FALSE	FALSE	FALSE	FALSE	FALSE	FALSE	FALSE	FALSE	FALSE	FALSE	FALSE	FALSE	FALSE	FALSE	FALSE	FALSE	FALSE	FALSE	FALSE	FALSE	TRUE
TC64	3.40216	30.0288	2.36528	1.43837	0.150328	30.0288	0.0333013	0.29121	3096.49	0.822959	FALSE	FALSE	FALSE	FALSE	FALSE	FALSE	FALSE	FALSE	FALSE	FALSE	FALSE	FALSE	FALSE	FALSE	FALSE	FALSE	FALSE	FALSE	FALSE	FALSE	FALSE	FALSE	FALSE	FALSE	FALSE
TC65	3.83462	46.2759	2.65179	1.44605	0.148163	46.2759	0.0216095	0.255945	8366.85	0.82926	FALSE	FALSE	FALSE	FALSE	FALSE	FALSE	FALSE	FALSE	FALSE	FALSE	FALSE	FALSE	FALSE	FALSE	FALSE	FALSE	FALSE	FALSE	FALSE	FALSE	FALSE	FALSE	FALSE	FALSE	FALSE
TC66	3.30095	27.1383	2.92625	1.12805	0.2593	27.1383	0.0368483	0.0876512	8402.48	0.586198	FALSE	FALSE	FALSE	FALSE	FALSE	FALSE	FALSE	FALSE	FALSE	FALSE	FALSE	FALSE	FALSE	FALSE	FALSE	FALSE	FALSE	FALSE	FALSE	FALSE	FALSE	FALSE	FALSE	FALSE	FALSE
TC67	7.50485	1816.83	3.21411	2.33497	0.019545	1816.83	0.00055041	3.3378	988935	1.70897	FALSE	FALSE	FALSE	FALSE	FALSE	FALSE	FALSE	FALSE	FALSE	FALSE	FALSE	FALSE	FALSE	FALSE	TRUE	FALSE	FALSE	FALSE	TRUE	TRUE	FALSE	FALSE	TRUE	TRUE	TRUE
TC68	0.130296	1.13917	3.06143	0.0425606	0.966052	1.13917	0.877835	0.00282291	459.703	0.0149996	FALSE	FALSE	FALSE	FALSE	FALSE	FALSE	FALSE	FALSE	FALSE	FALSE	FALSE	FALSE	FALSE	FALSE	FALSE	FALSE	FALSE	FALSE	FALSE	FALSE	FALSE	FALSE	FALSE	FALSE	FALSE
TC69	8.81797	6754.54	3.83197	2.30116	0.0213827	6754.54	0.000148048	3.69673	1.23417e+07	1.66994	FALSE	FALSE	FALSE	FALSE	FALSE	FALSE	FALSE	FALSE	FALSE	FALSE	FALSE	FALSE	FALSE	FALSE	TRUE	FALSE	FALSE	FALSE	TRUE	TRUE	FALSE	FALSE	FALSE	TRUE	TRUE
TC70	4.3928	80.8661	2.35867	1.8624	0.0625466	80.8661	0.0123661	0.794439	8231.38	1.2038	FALSE	FALSE	FALSE	FALSE	FALSE	FALSE	FALSE	FALSE	FALSE	FALSE	FALSE	FALSE	FALSE	FALSE	FALSE	FALSE	FALSE	FALSE	FALSE	TRUE	FALSE	FALSE	FALSE	FALSE	TRUE
TC71	3.57101	35.5526	2.82819	1.26265	0.206715	35.5526	0.0281274	0.13916	9082.94	0.684629	FALSE	FALSE	FALSE	FALSE	FALSE	FALSE	FALSE	FALSE	FALSE	FALSE	FALSE	FALSE	FALSE	FALSE	FALSE	FALSE	FALSE	FALSE	FALSE	FALSE	FALSE	FALSE	FALSE	FALSE	FALSE
TC72	3.57306	35.6255	1.91251	1.86826	0.0617254	35.6255	0.0280697	0.839139	1512.48	1.20954	FALSE	FALSE	FALSE	FALSE	FALSE	FALSE	FALSE	FALSE	FALSE	FALSE	FALSE	FALSE	FALSE	FALSE	FALSE	FALSE	FALSE	FALSE	FALSE	TRUE	FALSE	FALSE	FALSE	FALSE	TRUE
TC73	-3.41671	0.0328202	4.9676	-0.6878	0.491579	0.0328202	30.4691	1.9396158815399e-06	555.35	0.308407	FALSE	FALSE	FALSE	FALSE	FALSE	FALSE	FALSE	FALSE	FALSE	FALSE	FALSE	FALSE	FALSE	FALSE	FALSE	FALSE	FALSE	FALSE	FALSE	FALSE	FALSE	FALSE	FALSE	FALSE	FALSE
TC74	6.46766	643.977	2.98585	2.16611	0.030303	643.977	0.00155285	1.85061	224092	1.51851	FALSE	FALSE	FALSE	FALSE	FALSE	FALSE	FALSE	FALSE	FALSE	FALSE	FALSE	FALSE	FALSE	FALSE	TRUE	FALSE	FALSE	FALSE	FALSE	TRUE	FALSE	FALSE	FALSE	TRUE	TRUE
TC75	4.03383	56.477	2.44031	1.653	0.0983302	56.477	0.0177063	0.472803	6746.26	1.00731	FALSE	FALSE	FALSE	FALSE	FALSE	FALSE	FALSE	FALSE	FALSE	FALSE	FALSE	FALSE	FALSE	FALSE	FALSE	FALSE	FALSE	FALSE	FALSE	FALSE	FALSE	FALSE	FALSE	FALSE	TRUE
TC76	2.15071	8.59096	1.30916	1.64281	0.100421	8.59096	0.116401	0.660209	111.79	0.998175	FALSE	FALSE	FALSE	FALSE	FALSE	FALSE	FALSE	FALSE	FALSE	FALSE	FALSE	FALSE	FALSE	FALSE	FALSE	FALSE	FALSE	FALSE	FALSE	FALSE	FALSE	FALSE	FALSE	FALSE	TRUE
TC77	10.454	34684	2.87641	3.6344	0.000278627	34684	2.88317209682776e-05	123.516	9.73948e+06	3.55498	FALSE	FALSE	TRUE	TRUE	TRUE	FALSE	FALSE	TRUE	TRUE	TRUE	FALSE	TRUE	TRUE	TRUE	TRUE	FALSE	TRUE	TRUE	TRUE	TRUE	TRUE	TRUE	TRUE	TRUE	TRUE
TC78	2.15553	8.63247	2.83587	0.760095	0.447198	8.63247	0.115842	0.0332843	2238.88	0.349501	FALSE	FALSE	FALSE	FALSE	FALSE	FALSE	FALSE	FALSE	FALSE	FALSE	FALSE	FALSE	FALSE	FALSE	FALSE	FALSE	FALSE	FALSE	FALSE	FALSE	FALSE	FALSE	FALSE	FALSE	FALSE
TC79	-0.142884	0.866855	2.80819	-0.0508812	0.95942	0.866855	1.1536	0.00352866	212.953	0.0179911	FALSE	FALSE	FALSE	FALSE	FALSE	FALSE	FALSE	FALSE	FALSE	FALSE	FALSE	FALSE	FALSE	FALSE	FALSE	FALSE	FALSE	FALSE	FALSE	FALSE	FALSE	FALSE	FALSE	FALSE	FALSE
TC80	5.32682	205.782	1.3493	3.94784	7.88583865350201e-05	205.782	0.0048595	14.6178	2896.9	4.10315	FALSE	TRUE	TRUE	TRUE	TRUE	FALSE	TRUE	TRUE	TRUE	TRUE	FALSE	TRUE	TRUE	TRUE	TRUE	TRUE	TRUE	TRUE	TRUE	TRUE	TRUE	TRUE	TRUE	TRUE	TRUE
TC81	-2.64655	0.0708956	5.39432	-0.490618	0.623697	0.0708956	14.1053	1.81538450027821e-06	2768.66	0.205026	FALSE	FALSE	FALSE	FALSE	FALSE	FALSE	FALSE	FALSE	FALSE	FALSE	FALSE	FALSE	FALSE	FALSE	FALSE	FALSE	FALSE	FALSE	FALSE	FALSE	FALSE	FALSE	FALSE	FALSE	FALSE
TC82	19.236	2.2599e+08	8.06939	2.38382	0.0171338	2.2599e+08	4.42497246937834e-09	30.5785	1670177527676737	1.76615	FALSE	FALSE	FALSE	FALSE	FALSE	FALSE	FALSE	FALSE	FALSE	FALSE	FALSE	FALSE	FALSE	FALSE	TRUE	FALSE	FALSE	FALSE	TRUE	TRUE	FALSE	FALSE	TRUE	TRUE	TRUE
TC83	4.81728	123.629	2.46903	1.95108	0.0510475	123.629	0.00808875	0.978305	15623	1.29203	FALSE	FALSE	FALSE	FALSE	FALSE	FALSE	FALSE	FALSE	FALSE	FALSE	FALSE	FALSE	FALSE	FALSE	FALSE	FALSE	FALSE	FALSE	FALSE	TRUE	FALSE	FALSE	FALSE	FALSE	TRUE
TC84	4.96756	143.676	3.45235	1.43889	0.150181	143.676	0.0069601	0.165478	124746	0.823386	FALSE	FALSE	FALSE	FALSE	FALSE	FALSE	FALSE	FALSE	FALSE	FALSE	FALSE	FALSE	FALSE	FALSE	FALSE	FALSE	FALSE	FALSE	FALSE	FALSE	FALSE	FALSE	FALSE	FALSE	FALSE
TC85	3.7408	42.1315	2.7066	1.3821	0.16694	42.1315	0.0237352	0.20929	8481.36	0.77744	FALSE	FALSE	FALSE	FALSE	FALSE	FALSE	FALSE	FALSE	FALSE	FALSE	FALSE	FALSE	FALSE	FALSE	FALSE	FALSE	FALSE	FALSE	FALSE	FALSE	FALSE	FALSE	FALSE	FALSE	FALSE
TC86	2.92671	18.6662	4.32907	0.67606	0.499002	18.6662	0.0535728	0.00385606	90358.1	0.301897	FALSE	FALSE	FALSE	FALSE	FALSE	FALSE	FALSE	FALSE	FALSE	FALSE	FALSE	FALSE	FALSE	FALSE	FALSE	FALSE	FALSE	FALSE	FALSE	FALSE	FALSE	FALSE	FALSE	FALSE	FALSE
TC87	-1.93669	0.14418	2.28624	-0.847109	0.396934	0.14418	6.93578	0.0016325	12.7337	0.401281	FALSE	FALSE	FALSE	FALSE	FALSE	FALSE	FALSE	FALSE	FALSE	FALSE	FALSE	FALSE	FALSE	FALSE	FALSE	FALSE	FALSE	FALSE	FALSE	FALSE	FALSE	FALSE	FALSE	FALSE	FALSE
TC88	2.56664	13.022	1.46758	1.7489	0.0803086	13.022	0.0767931	0.733627	231.143	1.09524	FALSE	FALSE	FALSE	FALSE	FALSE	FALSE	FALSE	FALSE	FALSE	FALSE	FALSE	FALSE	FALSE	FALSE	FALSE	FALSE	FALSE	FALSE	FALSE	FALSE	FALSE	FALSE	FALSE	FALSE	TRUE
TC89	3.67511	39.4531	3.32915	1.10392	0.269628	39.4531	0.0253465	0.0578504	26906.5	0.569236	FALSE	FALSE	FALSE	FALSE	FALSE	FALSE	FALSE	FALSE	FALSE	FALSE	FALSE	FALSE	FALSE	FALSE	FALSE	FALSE	FALSE	FALSE	FALSE	FALSE	FALSE	FALSE	FALSE	FALSE	FALSE
TC90	10.1453	25472.1	4.15564	2.44134	0.0146329	25472.1	3.92586974257249e-05	7.3922	8.77717e+07	1.83467	FALSE	FALSE	FALSE	FALSE	FALSE	FALSE	FALSE	FALSE	FALSE	FALSE	FALSE	FALSE	FALSE	FALSE	TRUE	FALSE	FALSE	FALSE	TRUE	TRUE	FALSE	FALSE	TRUE	TRUE	TRUE
TC91	4.18108	65.4365	1.85211	2.25747	0.0239787	65.4365	0.015282	1.73501	2467.96	1.62017	FALSE	FALSE	FALSE	FALSE	FALSE	FALSE	FALSE	FALSE	FALSE	FALSE	FALSE	FALSE	FALSE	FALSE	TRUE	FALSE	FALSE	FALSE	TRUE	TRUE	FALSE	FALSE	FALSE	TRUE	TRUE
TC92	4.75265	115.891	2.24984	2.11244	0.0346486	115.891	0.0086288	1.40924	9530.48	1.46031	FALSE	FALSE	FALSE	FALSE	FALSE	FALSE	FALSE	FALSE	FALSE	FALSE	FALSE	FALSE	FALSE	FALSE	TRUE	FALSE	FALSE	FALSE	FALSE	TRUE	FALSE	FALSE	FALSE	TRUE	TRUE
TC93	3.85016	47.0006	2.32571	1.65547	0.0978283	47.0006	0.0212763	0.492552	4484.92	1.00954	FALSE	FALSE	FALSE	FALSE	FALSE	FALSE	FALSE	FALSE	FALSE	FALSE	FALSE	FALSE	FALSE	FALSE	FALSE	FALSE	FALSE	FALSE	FALSE	FALSE	FALSE	FALSE	FALSE	FALSE	TRUE
TC94	1.01524	2.76003	1.79728	0.564878	0.572157	2.76003	0.362315	0.0814835	93.4887	0.242485	FALSE	FALSE	FALSE	FALSE	FALSE	FALSE	FALSE	FALSE	FALSE	FALSE	FALSE	FALSE	FALSE	FALSE	FALSE	FALSE	FALSE	FALSE	FALSE	FALSE	FALSE	FALSE	FALSE	FALSE	FALSE
TC95	0.954147	2.59646	2.23107	0.427664	0.668896	2.59646	0.38514	0.0327561	205.811	0.174642	FALSE	FALSE	FALSE	FALSE	FALSE	FALSE	FALSE	FALSE	FALSE	FALSE	FALSE	FALSE	FALSE	FALSE	FALSE	FALSE	FALSE	FALSE	FALSE	FALSE	FALSE	FALSE	FALSE	FALSE	FALSE
TC96	4.70599	110.608	2.40214	1.95908	0.0501034	110.608	0.00904092	0.997879	12260.2	1.30013	FALSE	FALSE	FALSE	FALSE	FALSE	FALSE	FALSE	FALSE	FALSE	FALSE	FALSE	FALSE	FALSE	FALSE	FALSE	FALSE	FALSE	FALSE	FALSE	TRUE	FALSE	FALSE	FALSE	FALSE	TRUE
TC97	8.9127	7425.69	3.6826	2.42022	0.0155113	7425.69	0.000134668	5.44625	1.01245e+07	1.80935	FALSE	FALSE	FALSE	FALSE	FALSE	FALSE	FALSE	FALSE	FALSE	FALSE	FALSE	FALSE	FALSE	FALSE	TRUE	FALSE	FALSE	FALSE	TRUE	TRUE	FALSE	FALSE	TRUE	TRUE	TRUE
TC98	4.47826	88.0816	1.7424	2.57017	0.0101649	88.0816	0.0113531	2.89569	2679.28	1.9929	FALSE	FALSE	FALSE	FALSE	FALSE	FALSE	FALSE	FALSE	FALSE	TRUE	FALSE	FALSE	FALSE	FALSE	TRUE	FALSE	FALSE	FALSE	TRUE	TRUE	FALSE	FALSE	TRUE	TRUE	TRUE
TC99	0.651517	1.91845	1.97746	0.329473	0.741799	1.91845	0.521254	0.0397867	92.5046	0.129714	FALSE	FALSE	FALSE	FALSE	FALSE	FALSE	FALSE	FALSE	FALSE	FALSE	FALSE	FALSE	FALSE	FALSE	FALSE	FALSE	FALSE	FALSE	FALSE	FALSE	FALSE	FALSE	FALSE	FALSE	FALSE
TC100	0.323197	1.38154	4.6924	0.0688768	0.945088	1.38154	0.723831	0.000140019	13631.3	0.0245279	FALSE	FALSE	FALSE	FALSE	FALSE	FALSE	FALSE	FALSE	FALSE	FALSE	FALSE	FALSE	FALSE	FALSE	FALSE	FALSE	FALSE	FALSE	FALSE	FALSE	FALSE	FALSE	FALSE	FALSE	FALSE
TC101	4.58588	98.0892	2.55783	1.79288	0.0729927	98.0892	0.0101948	0.652214	14752.1	1.13672	FALSE	FALSE	FALSE	FALSE	FALSE	FALSE	FALSE	FALSE	FALSE	FALSE	FALSE	FALSE	FALSE	FALSE	FALSE	FALSE	FALSE	FALSE	FALSE	TRUE	FALSE	FALSE	FALSE	FALSE	TRUE
TC102	5.7985	329.803	2.59392	2.23542	0.0253899	329.803	0.00303211	2.04318	53235.8	1.59534	FALSE	FALSE	FALSE	FALSE	FALSE	FALSE	FALSE	FALSE	FALSE	FALSE	FALSE	FALSE	FALSE	FALSE	TRUE	FALSE	FALSE	FALSE	TRUE	TRUE	FALSE	FALSE	FALSE	TRUE	TRUE
TC103	7.69401	2195.17	3.7588	2.04693	0.0406646	2195.17	0.000455546	1.38667	3.47508e+06	1.39078	FALSE	FALSE	FALSE	FALSE	FALSE	FALSE	FALSE	FALSE	FALSE	FALSE	FALSE	FALSE	FALSE	FALSE	TRUE	FALSE	FALSE	FALSE	FALSE	TRUE	FALSE	FALSE	FALSE	TRUE	TRUE
TC104	5.38815	218.798	4.56534	1.18023	0.237909	218.798	0.00457043	0.0284458	1.68293e+06	0.623589	FALSE	FALSE	FALSE	FALSE	FALSE	FALSE	FALSE	FALSE	FALSE	FALSE	FALSE	FALSE	FALSE	FALSE	FALSE	FALSE	FALSE	FALSE	FALSE	FALSE	FALSE	FALSE	FALSE	FALSE	FALSE
TC105	4.43929	84.7146	4.38152	1.01318	0.310972	84.7146	0.0118043	0.0157906	454482	0.507278	FALSE	FALSE	FALSE	FALSE	FALSE	FALSE	FALSE	FALSE	FALSE	FALSE	FALSE	FALSE	FALSE	FALSE	FALSE	FALSE	FALSE	FALSE	FALSE	FALSE	FALSE	FALSE	FALSE	FALSE	FALSE
TC106	10.0873	24034.8	3.17211	3.17999	0.00147282	24034.8	4.1606274947656e-05	47.9443	1.20488e+07	2.83185	FALSE	FALSE	FALSE	FALSE	TRUE	FALSE	FALSE	FALSE	TRUE	TRUE	FALSE	FALSE	TRUE	TRUE	TRUE	FALSE	TRUE	TRUE	TRUE	TRUE	FALSE	TRUE	TRUE	TRUE	TRUE
TC107	0.318133	1.37456	2.44824	0.129943	0.896611	1.37456	0.727506	0.0113296	166.768	0.0473958	FALSE	FALSE	FALSE	FALSE	FALSE	FALSE	FALSE	FALSE	FALSE	FALSE	FALSE	FALSE	FALSE	FALSE	FALSE	FALSE	FALSE	FALSE	FALSE	FALSE	FALSE	FALSE	FALSE	FALSE	FALSE
TC108	2.08984	8.08364	2.4589	0.849909	0.395376	8.08364	0.123707	0.065251	1001.45	0.40299	FALSE	FALSE	FALSE	FALSE	FALSE	FALSE	FALSE	FALSE	FALSE	FALSE	FALSE	FALSE	FALSE	FALSE	FALSE	FALSE	FALSE	FALSE	FALSE	FALSE	FALSE	FALSE	FALSE	FALSE	FALSE
TC109	2.07798	7.98832	1.44273	1.44031	0.14978	7.98832	0.125183	0.472498	135.055	0.824547	FALSE	FALSE	FALSE	FALSE	FALSE	FALSE	FALSE	FALSE	FALSE	FALSE	FALSE	FALSE	FALSE	FALSE	FALSE	FALSE	FALSE	FALSE	FALSE	FALSE	FALSE	FALSE	FALSE	FALSE	FALSE
TC110	8.23	3751.82	3.09392	2.66006	0.00781272	3751.82	0.000266537	8.7236	1.61357e+06	2.1072	FALSE	FALSE	FALSE	FALSE	FALSE	FALSE	FALSE	FALSE	FALSE	TRUE	FALSE	FALSE	FALSE	TRUE	TRUE	FALSE	FALSE	TRUE	TRUE	TRUE	FALSE	TRUE	TRUE	TRUE	TRUE
TC111	6.77887	879.077	1.70356	3.97924	6.9137260010457e-05	879.077	0.00113756	31.1855	24780	4.16029	FALSE	TRUE	TRUE	TRUE	TRUE	FALSE	TRUE	TRUE	TRUE	TRUE	FALSE	TRUE	TRUE	TRUE	TRUE	TRUE	TRUE	TRUE	TRUE	TRUE	TRUE	TRUE	TRUE	TRUE	TRUE
TC112	0.0487393	1.04995	4.7602	0.0102389	0.991831	1.04995	0.952429	9.31710652034031e-05	11831.9	0.00356247	FALSE	FALSE	FALSE	FALSE	FALSE	FALSE	FALSE	FALSE	FALSE	FALSE	FALSE	FALSE	FALSE	FALSE	FALSE	FALSE	FALSE	FALSE	FALSE	FALSE	FALSE	FALSE	FALSE	FALSE	FALSE
TC113	5.83313	341.425	1.81551	3.21295	0.00131381	341.425	0.0029289	9.72595	11985.6	2.88147	FALSE	FALSE	FALSE	TRUE	TRUE	FALSE	FALSE	FALSE	TRUE	TRUE	FALSE	FALSE	TRUE	TRUE	TRUE	FALSE	TRUE	TRUE	TRUE	TRUE	FALSE	TRUE	TRUE	TRUE	TRUE
TC114	0.41937	1.521	3.62779	0.115599	0.90797	1.521	0.657461	0.00124209	1862.54	0.0419285	FALSE	FALSE	FALSE	FALSE	FALSE	FALSE	FALSE	FALSE	FALSE	FALSE	FALSE	FALSE	FALSE	FALSE	FALSE	FALSE	FALSE	FALSE	FALSE	FALSE	FALSE	FALSE	FALSE	FALSE	FALSE
TC115	16.9853	2.38013e+07	5.30335	3.20274	0.00136126	2.38013e+07	4.20144513608177e-08	728.425	7.7771e+11	2.86606	FALSE	FALSE	FALSE	FALSE	TRUE	FALSE	FALSE	FALSE	TRUE	TRUE	FALSE	FALSE	TRUE	TRUE	TRUE	FALSE	TRUE	TRUE	TRUE	TRUE	FALSE	TRUE	TRUE	TRUE	TRUE
TC116	6.63955	764.753	1.83776	3.61285	0.000302854	764.753	0.00130761	20.8552	28043.2	3.51877	FALSE	FALSE	TRUE	TRUE	TRUE	FALSE	FALSE	TRUE	TRUE	TRUE	FALSE	TRUE	TRUE	TRUE	TRUE	FALSE	TRUE	TRUE	TRUE	TRUE	TRUE	TRUE	TRUE	TRUE	TRUE
TC117	15.4566	5.16081e+06	2.6582	5.81468	6.07504358973648e-09	5.16081e+06	1.9376796383732e-07	28187.1	9.449e+08	8.21645	TRUE	TRUE	TRUE	TRUE	TRUE	TRUE	TRUE	TRUE	TRUE	TRUE	TRUE	TRUE	TRUE	TRUE	TRUE	TRUE	TRUE	TRUE	TRUE	TRUE	TRUE	TRUE	TRUE	TRUE	TRUE
TC118	4.2029	66.8803	1.73863	2.41736	0.0156334	66.8803	0.0149521	2.21499	2019.41	1.80595	FALSE	FALSE	FALSE	FALSE	FALSE	FALSE	FALSE	FALSE	FALSE	FALSE	FALSE	FALSE	FALSE	FALSE	TRUE	FALSE	FALSE	FALSE	TRUE	TRUE	FALSE	FALSE	TRUE	TRUE	TRUE
TC119	3.99748	54.4606	4.82725	0.828107	0.40761	54.4606	0.0183619	0.00423762	699911	0.389755	FALSE	FALSE	FALSE	FALSE	FALSE	FALSE	FALSE	FALSE	FALSE	FALSE	FALSE	FALSE	FALSE	FALSE	FALSE	FALSE	FALSE	FALSE	FALSE	FALSE	FALSE	FALSE	FALSE	FALSE	FALSE
TC120	2.77119	15.9777	3.3882	0.817896	0.413416	15.9777	0.0625872	0.0208677	12233.6	0.383612	FALSE	FALSE	FALSE	FALSE	FALSE	FALSE	FALSE	FALSE	FALSE	FALSE	FALSE	FALSE	FALSE	FALSE	FALSE	FALSE	FALSE	FALSE	FALSE	FALSE	FALSE	FALSE	FALSE	FALSE	FALSE
TC121	6.22335	504.392	1.94504	3.1996	0.0013762	504.392	0.00198259	11.1466	22824	2.86132	FALSE	FALSE	FALSE	FALSE	TRUE	FALSE	FALSE	FALSE	TRUE	TRUE	FALSE	FALSE	TRUE	TRUE	TRUE	FALSE	TRUE	TRUE	TRUE	TRUE	FALSE	TRUE	TRUE	TRUE	TRUE
TC122	-0.231154	0.793617	2.28159	-0.101313	0.919302	0.793617	1.26005	0.00906805	69.4557	0.0365416	FALSE	FALSE	FALSE	FALSE	FALSE	FALSE	FALSE	FALSE	FALSE	FALSE	FALSE	FALSE	FALSE	FALSE	FALSE	FALSE	FALSE	FALSE	FALSE	FALSE	FALSE	FALSE	FALSE	FALSE	FALSE
TC123	4.2099	67.3497	1.14503	3.67668	0.000236289	67.3497	0.0148479	7.13981	635.308	3.62656	FALSE	FALSE	TRUE	TRUE	TRUE	FALSE	FALSE	TRUE	TRUE	TRUE	FALSE	TRUE	TRUE	TRUE	TRUE	FALSE	TRUE	TRUE	TRUE	TRUE	TRUE	TRUE	TRUE	TRUE	TRUE
TC124	6.17262	479.439	2.67805	2.30489	0.0211727	479.439	0.00208577	2.51867	91263.3	1.67422	FALSE	FALSE	FALSE	FALSE	FALSE	FALSE	FALSE	FALSE	FALSE	FALSE	FALSE	FALSE	FALSE	FALSE	TRUE	FALSE	FALSE	FALSE	TRUE	TRUE	FALSE	FALSE	TRUE	TRUE	TRUE
TC125	5.96162	388.239	2.47666	2.40712	0.0160789	388.239	0.00257573	3.02664	49801	1.79374	FALSE	FALSE	FALSE	FALSE	FALSE	FALSE	FALSE	FALSE	FALSE	FALSE	FALSE	FALSE	FALSE	FALSE	TRUE	FALSE	FALSE	FALSE	TRUE	TRUE	FALSE	FALSE	TRUE	TRUE	TRUE
TC126	5.96252	388.589	2.14721	2.77687	0.00548845	388.589	0.00257341	5.7781	26133.4	2.26055	FALSE	FALSE	FALSE	FALSE	TRUE	FALSE	FALSE	FALSE	FALSE	TRUE	FALSE	FALSE	FALSE	TRUE	TRUE	FALSE	FALSE	TRUE	TRUE	TRUE	FALSE	TRUE	TRUE	TRUE	TRUE
TC127	4.80393	121.989	2.26061	2.12506	0.0335814	121.989	0.00819743	1.45241	10246	1.4739	FALSE	FALSE	FALSE	FALSE	FALSE	FALSE	FALSE	FALSE	FALSE	FALSE	FALSE	FALSE	FALSE	FALSE	TRUE	FALSE	FALSE	FALSE	FALSE	TRUE	FALSE	FALSE	FALSE	TRUE	TRUE
TC128	1.65445	5.23019	4.67002	0.35427	0.723137	5.23019	0.191198	0.000553845	49390.8	0.14078	FALSE	FALSE	FALSE	FALSE	FALSE	FALSE	FALSE	FALSE	FALSE	FALSE	FALSE	FALSE	FALSE	FALSE	FALSE	FALSE	FALSE	FALSE	FALSE	FALSE	FALSE	FALSE	FALSE	FALSE	FALSE
TC129	1.70977	5.5277	2.20832	0.774241	0.438788	5.5277	0.180907	0.0729154	419.053	0.357745	FALSE	FALSE	FALSE	FALSE	FALSE	FALSE	FALSE	FALSE	FALSE	FALSE	FALSE	FALSE	FALSE	FALSE	FALSE	FALSE	FALSE	FALSE	FALSE	FALSE	FALSE	FALSE	FALSE	FALSE	FALSE
TC130	4.46711	87.1047	2.13397	2.09334	0.0363191	87.1047	0.0114804	1.32925	5707.92	1.43986	FALSE	FALSE	FALSE	FALSE	FALSE	FALSE	FALSE	FALSE	FALSE	FALSE	FALSE	FALSE	FALSE	FALSE	TRUE	FALSE	FALSE	FALSE	FALSE	TRUE	FALSE	FALSE	FALSE	TRUE	TRUE
TC131	8.39483	4424.13	2.75303	3.0493	0.00229375	4424.13	0.000226033	20.0651	975472	2.63945	FALSE	FALSE	FALSE	FALSE	TRUE	FALSE	FALSE	FALSE	TRUE	TRUE	FALSE	FALSE	TRUE	TRUE	TRUE	FALSE	TRUE	TRUE	TRUE	TRUE	FALSE	TRUE	TRUE	TRUE	TRUE
TC132	1.1902	3.28773	0.773239	1.53924	0.123747	3.28773	0.304161	0.722294	14.9651	0.907467	FALSE	FALSE	FALSE	FALSE	FALSE	FALSE	FALSE	FALSE	FALSE	FALSE	FALSE	FALSE	FALSE	FALSE	FALSE	FALSE	FALSE	FALSE	FALSE	FALSE	FALSE	FALSE	FALSE	FALSE	FALSE
TC133	5.70708	300.992	3.98641	1.43163	0.152249	300.992	0.00332235	0.121707	744380	0.817447	FALSE	FALSE	FALSE	FALSE	FALSE	FALSE	FALSE	FALSE	FALSE	FALSE	FALSE	FALSE	FALSE	FALSE	FALSE	FALSE	FALSE	FALSE	FALSE	FALSE	FALSE	FALSE	FALSE	FALSE	FALSE
TC134	5.86383	352.07	5.45212	1.07551	0.282144	352.07	0.00284034	0.00804968	1.53986e+07	0.549528	FALSE	FALSE	FALSE	FALSE	FALSE	FALSE	FALSE	FALSE	FALSE	FALSE	FALSE	FALSE	FALSE	FALSE	FALSE	FALSE	FALSE	FALSE	FALSE	FALSE	FALSE	FALSE	FALSE	FALSE	FALSE
TC135	3.27353	26.4044	1.49985	2.18257	0.0290673	26.4044	0.0378725	1.39637	499.288	1.5366	FALSE	FALSE	FALSE	FALSE	FALSE	FALSE	FALSE	FALSE	FALSE	FALSE	FALSE	FALSE	FALSE	FALSE	TRUE	FALSE	FALSE	FALSE	TRUE	TRUE	FALSE	FALSE	FALSE	TRUE	TRUE
TC136	11.3903	88459.2	4.36258	2.61091	0.00903028	88459.2	1.1304652344278e-05	17.1121	4.57279e+08	2.0443	FALSE	FALSE	FALSE	FALSE	FALSE	FALSE	FALSE	FALSE	FALSE	TRUE	FALSE	FALSE	FALSE	TRUE	TRUE	FALSE	FALSE	TRUE	TRUE	TRUE	FALSE	FALSE	TRUE	TRUE	TRUE
TC137	5.22304	185.497	2.43974	2.14081	0.032289	185.497	0.00539092	1.55462	22133.5	1.49095	FALSE	FALSE	FALSE	FALSE	FALSE	FALSE	FALSE	FALSE	FALSE	FALSE	FALSE	FALSE	FALSE	FALSE	TRUE	FALSE	FALSE	FALSE	FALSE	TRUE	FALSE	FALSE	FALSE	TRUE	TRUE
TC138	0.0527635	1.05418	0.403753	0.130683	0.896026	1.05418	0.948604	0.477793	2.32589	0.0476792	FALSE	FALSE	FALSE	FALSE	FALSE	FALSE	FALSE	FALSE	FALSE	FALSE	FALSE	FALSE	FALSE	FALSE	FALSE	FALSE	FALSE	FALSE	FALSE	FALSE	FALSE	FALSE	FALSE	FALSE	FALSE
TC139	19.682	3.53005e+08	7.64144	2.57569	0.010004	3.53005e+08	2.83282140579413e-09	110.504	1127674367318856	1.99983	FALSE	FALSE	FALSE	FALSE	FALSE	FALSE	FALSE	FALSE	FALSE	TRUE	FALSE	FALSE	FALSE	FALSE	TRUE	FALSE	FALSE	FALSE	TRUE	TRUE	FALSE	FALSE	TRUE	TRUE	TRUE
TC140	3.21124	24.8099	1.81727	1.76706	0.0772173	24.8099	0.0403065	0.7043	873.961	1.11229	FALSE	FALSE	FALSE	FALSE	FALSE	FALSE	FALSE	FALSE	FALSE	FALSE	FALSE	FALSE	FALSE	FALSE	FALSE	FALSE	FALSE	FALSE	FALSE	FALSE	FALSE	FALSE	FALSE	FALSE	TRUE
TC141	-0.470776	0.624518	1.4748	-0.319213	0.749565	0.624518	1.60124	0.0346889	11.2434	0.125191	FALSE	FALSE	FALSE	FALSE	FALSE	FALSE	FALSE	FALSE	FALSE	FALSE	FALSE	FALSE	FALSE	FALSE	FALSE	FALSE	FALSE	FALSE	FALSE	FALSE	FALSE	FALSE	FALSE	FALSE	FALSE
TC142	7.17738	1309.48	2.95168	2.43163	0.0150312	1309.48	0.000763665	4.02367	426160	1.823	FALSE	FALSE	FALSE	FALSE	FALSE	FALSE	FALSE	FALSE	FALSE	FALSE	FALSE	FALSE	FALSE	FALSE	TRUE	FALSE	FALSE	FALSE	TRUE	TRUE	FALSE	FALSE	TRUE	TRUE	TRUE
TC143	0.875828	2.40086	0.707657	1.23765	0.215847	2.40086	0.416517	0.599804	9.61005	0.665853	FALSE	FALSE	FALSE	FALSE	FALSE	FALSE	FALSE	FALSE	FALSE	FALSE	FALSE	FALSE	FALSE	FALSE	FALSE	FALSE	FALSE	FALSE	FALSE	FALSE	FALSE	FALSE	FALSE	FALSE	FALSE
TC144	0.419414	1.52107	0.811254	0.516995	0.60516	1.52107	0.657432	0.310177	7.45915	0.21813	FALSE	FALSE	FALSE	FALSE	FALSE	FALSE	FALSE	FALSE	FALSE	FALSE	FALSE	FALSE	FALSE	FALSE	FALSE	FALSE	FALSE	FALSE	FALSE	FALSE	FALSE	FALSE	FALSE	FALSE	FALSE
TC145	4.26929	71.471	2.28537	1.8681	0.0617482	71.471	0.0139917	0.81063	6301.4	1.20938	FALSE	FALSE	FALSE	FALSE	FALSE	FALSE	FALSE	FALSE	FALSE	FALSE	FALSE	FALSE	FALSE	FALSE	FALSE	FALSE	FALSE	FALSE	FALSE	TRUE	FALSE	FALSE	FALSE	FALSE	TRUE
TC146	4.35583	77.9312	6.43686	0.676701	0.498596	77.9312	0.0128318	0.000258612	2.34841e+07	0.302251	FALSE	FALSE	FALSE	FALSE	FALSE	FALSE	FALSE	FALSE	FALSE	FALSE	FALSE	FALSE	FALSE	FALSE	FALSE	FALSE	FALSE	FALSE	FALSE	FALSE	FALSE	FALSE	FALSE	FALSE	FALSE
TC147	1.03857	2.82516	0.52419	1.98128	0.0475602	2.82516	0.353962	1.01123	7.89287	1.32276	FALSE	FALSE	FALSE	FALSE	FALSE	FALSE	FALSE	FALSE	FALSE	FALSE	FALSE	FALSE	FALSE	FALSE	TRUE	FALSE	FALSE	FALSE	FALSE	TRUE	FALSE	FALSE	FALSE	TRUE	TRUE
TC148	2.99776	20.0405	0.78992	3.79501	0.000147636	20.0405	0.049899	4.26116	94.2518	3.83081	FALSE	TRUE	TRUE	TRUE	TRUE	FALSE	TRUE	TRUE	TRUE	TRUE	FALSE	TRUE	TRUE	TRUE	TRUE	TRUE	TRUE	TRUE	TRUE	TRUE	TRUE	TRUE	TRUE	TRUE	TRUE
TC149	3.63655	37.9607	0.861485	4.22126	2.42941445747859e-05	37.9607	0.026343	7.01515	205.415	4.6145	TRUE	TRUE	TRUE	TRUE	TRUE	TRUE	TRUE	TRUE	TRUE	TRUE	TRUE	TRUE	TRUE	TRUE	TRUE	TRUE	TRUE	TRUE	TRUE	TRUE	TRUE	TRUE	TRUE	TRUE	TRUE
TC150	0.111474	1.11793	0.435484	0.255979	0.797967	1.11793	0.894514	0.476133	2.6248	0.0980149	FALSE	FALSE	FALSE	FALSE	FALSE	FALSE	FALSE	FALSE	FALSE	FALSE	FALSE	FALSE	FALSE	FALSE	FALSE	FALSE	FALSE	FALSE	FALSE	FALSE	FALSE	FALSE	FALSE	FALSE	FALSE
TC151	-0.356652	0.700016	5.03544	-0.0708284	0.943534	0.700016	1.42854	3.62188712714807e-05	13529.5	0.0252423	FALSE	FALSE	FALSE	FALSE	FALSE	FALSE	FALSE	FALSE	FALSE	FALSE	FALSE	FALSE	FALSE	FALSE	FALSE	FALSE	FALSE	FALSE	FALSE	FALSE	FALSE	FALSE	FALSE	FALSE	FALSE
TC152	0.932032	2.53966	0.398124	2.34106	0.0192293	2.53966	0.393753	1.16384	5.54192	1.71604	FALSE	FALSE	FALSE	FALSE	FALSE	FALSE	FALSE	FALSE	FALSE	FALSE	FALSE	FALSE	FALSE	FALSE	TRUE	FALSE	FALSE	FALSE	TRUE	TRUE	FALSE	FALSE	TRUE	TRUE	TRUE
TC153	5.19675	180.685	1.44351	3.60008	0.000318119	180.685	0.0055345	10.6709	3059.43	3.49741	FALSE	FALSE	TRUE	TRUE	TRUE	FALSE	FALSE	TRUE	TRUE	TRUE	FALSE	TRUE	TRUE	TRUE	TRUE	FALSE	TRUE	TRUE	TRUE	TRUE	TRUE	TRUE	TRUE	TRUE	TRUE
TC154	7.21029	1353.29	4.983	1.44698	0.147903	1353.29	0.000738942	0.0775989	2.36006e+07	0.830024	FALSE	FALSE	FALSE	FALSE	FALSE	FALSE	FALSE	FALSE	FALSE	FALSE	FALSE	FALSE	FALSE	FALSE	FALSE	FALSE	FALSE	FALSE	FALSE	FALSE	FALSE	FALSE	FALSE	FALSE	FALSE
TC155	1.84945	6.35631	3.89874	0.474371	0.635235	6.35631	0.157324	0.00305207	13237.8	0.197065	FALSE	FALSE	FALSE	FALSE	FALSE	FALSE	FALSE	FALSE	FALSE	FALSE	FALSE	FALSE	FALSE	FALSE	FALSE	FALSE	FALSE	FALSE	FALSE	FALSE	FALSE	FALSE	FALSE	FALSE	FALSE
TC156	2.53978	12.6769	2.10593	1.20601	0.227813	12.6769	0.0788839	0.204381	786.288	0.642422	FALSE	FALSE	FALSE	FALSE	FALSE	FALSE	FALSE	FALSE	FALSE	FALSE	FALSE	FALSE	FALSE	FALSE	FALSE	FALSE	FALSE	FALSE	FALSE	FALSE	FALSE	FALSE	FALSE	FALSE	FALSE
TC157	1.27405	3.57532	0.489238	2.60416	0.00920994	3.57532	0.279696	1.37049	9.32726	2.03574	FALSE	FALSE	FALSE	FALSE	FALSE	FALSE	FALSE	FALSE	FALSE	TRUE	FALSE	FALSE	FALSE	FALSE	TRUE	FALSE	FALSE	FALSE	TRUE	TRUE	FALSE	FALSE	TRUE	TRUE	TRUE
TC158	4.70915	110.958	3.18785	1.47722	0.139617	110.958	0.00901241	0.214613	57366.9	0.855062	FALSE	FALSE	FALSE	FALSE	FALSE	FALSE	FALSE	FALSE	FALSE	FALSE	FALSE	FALSE	FALSE	FALSE	FALSE	FALSE	FALSE	FALSE	FALSE	FALSE	FALSE	FALSE	FALSE	FALSE	FALSE
TC159	-0.00108651	0.998914	0.364404	-0.00298161	0.997621	0.998914	1.00109	0.489043	2.04037	0.00103441	FALSE	FALSE	FALSE	FALSE	FALSE	FALSE	FALSE	FALSE	FALSE	FALSE	FALSE	FALSE	FALSE	FALSE	FALSE	FALSE	FALSE	FALSE	FALSE	FALSE	FALSE	FALSE	FALSE	FALSE	FALSE
TC160	-0.508963	0.601118	4.13822	-0.122991	0.902114	0.601118	1.66357	0.000180508	2001.81	0.0447384	FALSE	FALSE	FALSE	FALSE	FALSE	FALSE	FALSE	FALSE	FALSE	FALSE	FALSE	FALSE	FALSE	FALSE	FALSE	FALSE	FALSE	FALSE	FALSE	FALSE	FALSE	FALSE	FALSE	FALSE	FALSE
TC161	0.620693	1.86022	0.388658	1.59702	0.110262	1.86022	0.537572	0.868435	3.98465	0.957574	FALSE	FALSE	FALSE	FALSE	FALSE	FALSE	FALSE	FALSE	FALSE	FALSE	FALSE	FALSE	FALSE	FALSE	FALSE	FALSE	FALSE	FALSE	FALSE	FALSE	FALSE	FALSE	FALSE	FALSE	FALSE
TC162	0.159046	1.17239	3.78187	0.042055	0.966455	1.17239	0.852957	0.000707853	1941.79	0.0148184	FALSE	FALSE	FALSE	FALSE	FALSE	FALSE	FALSE	FALSE	FALSE	FALSE	FALSE	FALSE	FALSE	FALSE	FALSE	FALSE	FALSE	FALSE	FALSE	FALSE	FALSE	FALSE	FALSE	FALSE	FALSE
TC163	0.553139	1.7387	0.466714	1.18518	0.235948	1.7387	0.575142	0.696558	4.34003	0.627184	FALSE	FALSE	FALSE	FALSE	FALSE	FALSE	FALSE	FALSE	FALSE	FALSE	FALSE	FALSE	FALSE	FALSE	FALSE	FALSE	FALSE	FALSE	FALSE	FALSE	FALSE	FALSE	FALSE	FALSE	FALSE
TC164	1.04818	2.85246	0.605618	1.73076	0.0834941	2.85246	0.350575	0.870395	9.34807	1.07834	FALSE	FALSE	FALSE	FALSE	FALSE	FALSE	FALSE	FALSE	FALSE	FALSE	FALSE	FALSE	FALSE	FALSE	FALSE	FALSE	FALSE	FALSE	FALSE	FALSE	FALSE	FALSE	FALSE	FALSE	TRUE
TC165	1.00625	2.73533	0.613306	1.6407	0.100859	2.73533	0.365586	0.822173	9.10034	0.996285	FALSE	FALSE	FALSE	FALSE	FALSE	FALSE	FALSE	FALSE	FALSE	FALSE	FALSE	FALSE	FALSE	FALSE	FALSE	FALSE	FALSE	FALSE	FALSE	FALSE	FALSE	FALSE	FALSE	FALSE	TRUE
TC166	9.56462	14251.5	3.26072	2.93328	0.00335399	14251.5	7.01680522923271e-05	23.8962	8.49948e+06	2.47444	FALSE	FALSE	FALSE	FALSE	TRUE	FALSE	FALSE	FALSE	TRUE	TRUE	FALSE	FALSE	TRUE	TRUE	TRUE	FALSE	TRUE	TRUE	TRUE	TRUE	FALSE	TRUE	TRUE	TRUE	TRUE
TC167	6.06945	432.443	3.43966	1.76455	0.0776394	432.443	0.00231245	0.510606	366244	1.10992	FALSE	FALSE	FALSE	FALSE	FALSE	FALSE	FALSE	FALSE	FALSE	FALSE	FALSE	FALSE	FALSE	FALSE	FALSE	FALSE	FALSE	FALSE	FALSE	FALSE	FALSE	FALSE	FALSE	FALSE	TRUE
TC168	0.312865	1.36734	1.00498	0.311315	0.755561	1.36734	0.731349	0.190737	9.80202	0.12173	FALSE	FALSE	FALSE	FALSE	FALSE	FALSE	FALSE	FALSE	FALSE	FALSE	FALSE	FALSE	FALSE	FALSE	FALSE	FALSE	FALSE	FALSE	FALSE	FALSE	FALSE	FALSE	FALSE	FALSE	FALSE
TC169	8.68322	5903	5.19133	1.67264	0.0943985	5903	0.000169405	0.225012	1.5486e+08	1.02503	FALSE	FALSE	FALSE	FALSE	FALSE	FALSE	FALSE	FALSE	FALSE	FALSE	FALSE	FALSE	FALSE	FALSE	FALSE	FALSE	FALSE	FALSE	FALSE	FALSE	FALSE	FALSE	FALSE	FALSE	TRUE
TC170	0.837823	2.31133	0.614593	1.36322	0.172814	2.31133	0.432651	0.692978	7.70911	0.762421	FALSE	FALSE	FALSE	FALSE	FALSE	FALSE	FALSE	FALSE	FALSE	FALSE	FALSE	FALSE	FALSE	FALSE	FALSE	FALSE	FALSE	FALSE	FALSE	FALSE	FALSE	FALSE	FALSE	FALSE	FALSE
TC171	9.90568	20043.8	3.08585	3.21003	0.0013272	20043.8	4.98906711229758e-05	47.3478	8.48518e+06	2.87706	FALSE	FALSE	FALSE	FALSE	TRUE	FALSE	FALSE	FALSE	TRUE	TRUE	FALSE	FALSE	TRUE	TRUE	TRUE	FALSE	TRUE	TRUE	TRUE	TRUE	FALSE	TRUE	TRUE	TRUE	TRUE
TC172	0.467415	1.59586	0.454768	1.02781	0.304039	1.59586	0.62662	0.65448	3.89131	0.51707	FALSE	FALSE	FALSE	FALSE	FALSE	FALSE	FALSE	FALSE	FALSE	FALSE	FALSE	FALSE	FALSE	FALSE	FALSE	FALSE	FALSE	FALSE	FALSE	FALSE	FALSE	FALSE	FALSE	FALSE	FALSE
TC173	0.460235	1.58445	0.348595	1.32026	0.186749	1.58445	0.631135	0.800116	3.13763	0.728742	FALSE	FALSE	FALSE	FALSE	FALSE	FALSE	FALSE	FALSE	FALSE	FALSE	FALSE	FALSE	FALSE	FALSE	FALSE	FALSE	FALSE	FALSE	FALSE	FALSE	FALSE	FALSE	FALSE	FALSE	FALSE
TC174	2.58416	13.2522	1.76291	1.46585	0.142688	13.2522	0.0754594	0.418503	419.639	0.845611	FALSE	FALSE	FALSE	FALSE	FALSE	FALSE	FALSE	FALSE	FALSE	FALSE	FALSE	FALSE	FALSE	FALSE	FALSE	FALSE	FALSE	FALSE	FALSE	FALSE	FALSE	FALSE	FALSE	FALSE	FALSE
TC175	14.1623	1.41449e+06	8.03817	1.76188	0.0780898	1.41449e+06	7.06968781889072e-07	0.203468	9.83338e+12	1.10741	FALSE	FALSE	FALSE	FALSE	FALSE	FALSE	FALSE	FALSE	FALSE	FALSE	FALSE	FALSE	FALSE	FALSE	FALSE	FALSE	FALSE	FALSE	FALSE	FALSE	FALSE	FALSE	FALSE	FALSE	TRUE
TC176	-0.174575	0.839814	0.443336	-0.393776	0.693746	0.839814	1.19074	0.35222	2.0024	0.158799	FALSE	FALSE	FALSE	FALSE	FALSE	FALSE	FALSE	FALSE	FALSE	FALSE	FALSE	FALSE	FALSE	FALSE	FALSE	FALSE	FALSE	FALSE	FALSE	FALSE	FALSE	FALSE	FALSE	FALSE	FALSE
TC177	0.494884	1.64031	0.637365	0.776454	0.437481	1.64031	0.609642	0.470327	5.72073	0.359041	FALSE	FALSE	FALSE	FALSE	FALSE	FALSE	FALSE	FALSE	FALSE	FALSE	FALSE	FALSE	FALSE	FALSE	FALSE	FALSE	FALSE	FALSE	FALSE	FALSE	FALSE	FALSE	FALSE	FALSE	FALSE
TC178	0.414496	1.51361	0.544607	0.761092	0.446602	1.51361	0.660673	0.520526	4.40133	0.350079	FALSE	FALSE	FALSE	FALSE	FALSE	FALSE	FALSE	FALSE	FALSE	FALSE	FALSE	FALSE	FALSE	FALSE	FALSE	FALSE	FALSE	FALSE	FALSE	FALSE	FALSE	FALSE	FALSE	FALSE	FALSE
TC179	0.329122	1.38975	4.46585	0.0736975	0.941251	1.38975	0.719555	0.000219583	8795.74	0.0262945	FALSE	FALSE	FALSE	FALSE	FALSE	FALSE	FALSE	FALSE	FALSE	FALSE	FALSE	FALSE	FALSE	FALSE	FALSE	FALSE	FALSE	FALSE	FALSE	FALSE	FALSE	FALSE	FALSE	FALSE	FALSE
TC180	0.766112	2.15139	0.323785	2.36611	0.0179761	2.15139	0.464817	1.14054	4.05812	1.74531	FALSE	FALSE	FALSE	FALSE	FALSE	FALSE	FALSE	FALSE	FALSE	FALSE	FALSE	FALSE	FALSE	FALSE	TRUE	FALSE	FALSE	FALSE	TRUE	TRUE	FALSE	FALSE	TRUE	TRUE	TRUE
TC181	0.0141459	1.01425	0.907121	0.0155942	0.987558	1.01425	0.985954	0.171396	6.00187	0.00543734	FALSE	FALSE	FALSE	FALSE	FALSE	FALSE	FALSE	FALSE	FALSE	FALSE	FALSE	FALSE	FALSE	FALSE	FALSE	FALSE	FALSE	FALSE	FALSE	FALSE	FALSE	FALSE	FALSE	FALSE	FALSE
TC182	0.0911056	1.09538	0.569489	0.159978	0.872899	1.09538	0.912921	0.35877	3.34439	0.0590362	FALSE	FALSE	FALSE	FALSE	FALSE	FALSE	FALSE	FALSE	FALSE	FALSE	FALSE	FALSE	FALSE	FALSE	FALSE	FALSE	FALSE	FALSE	FALSE	FALSE	FALSE	FALSE	FALSE	FALSE	FALSE
TC183	0.0339408	1.03452	0.594934	0.0570497	0.954506	1.03452	0.966629	0.322353	3.32009	0.0202215	FALSE	FALSE	FALSE	FALSE	FALSE	FALSE	FALSE	FALSE	FALSE	FALSE	FALSE	FALSE	FALSE	FALSE	FALSE	FALSE	FALSE	FALSE	FALSE	FALSE	FALSE	FALSE	FALSE	FALSE	FALSE
TC184	7.57827	1955.24	3.54768	2.13612	0.0326695	1955.24	0.000511446	1.86816	2.04639e+06	1.48586	FALSE	FALSE	FALSE	FALSE	FALSE	FALSE	FALSE	FALSE	FALSE	FALSE	FALSE	FALSE	FALSE	FALSE	TRUE	FALSE	FALSE	FALSE	FALSE	TRUE	FALSE	FALSE	FALSE	TRUE	TRUE
TC185	6.35403	574.802	2.92718	2.1707	0.029954	574.802	0.00173973	1.85309	178295	1.52354	FALSE	FALSE	FALSE	FALSE	FALSE	FALSE	FALSE	FALSE	FALSE	FALSE	FALSE	FALSE	FALSE	FALSE	TRUE	FALSE	FALSE	FALSE	FALSE	TRUE	FALSE	FALSE	FALSE	TRUE	TRUE
TC186	2.46532	11.7673	2.22136	1.10983	0.267073	11.7673	0.0849815	0.151306	915.159	0.57337	FALSE	FALSE	FALSE	FALSE	FALSE	FALSE	FALSE	FALSE	FALSE	FALSE	FALSE	FALSE	FALSE	FALSE	FALSE	FALSE	FALSE	FALSE	FALSE	FALSE	FALSE	FALSE	FALSE	FALSE	FALSE
TC187	0.491645	1.635	1.94247	0.253103	0.800188	1.635	0.611619	0.0363151	73.6123	0.0968078	FALSE	FALSE	FALSE	FALSE	FALSE	FALSE	FALSE	FALSE	FALSE	FALSE	FALSE	FALSE	FALSE	FALSE	FALSE	FALSE	FALSE	FALSE	FALSE	FALSE	FALSE	FALSE	FALSE	FALSE	FALSE
TC188	11.0447	62608.6	4.36219	2.5319	0.0113445	62608.6	1.59722491929155e-05	12.1207	3.23401e+08	1.94521	FALSE	FALSE	FALSE	FALSE	FALSE	FALSE	FALSE	FALSE	FALSE	TRUE	FALSE	FALSE	FALSE	FALSE	TRUE	FALSE	FALSE	FALSE	TRUE	TRUE	FALSE	FALSE	TRUE	TRUE	TRUE
TC189	2.23722	9.36726	0.651277	3.43513	0.000592271	9.36726	0.106755	2.61363	33.5723	3.22748	FALSE	FALSE	FALSE	TRUE	TRUE	FALSE	FALSE	FALSE	TRUE	TRUE	FALSE	TRUE	TRUE	TRUE	TRUE	FALSE	TRUE	TRUE	TRUE	TRUE	TRUE	TRUE	TRUE	TRUE	TRUE
TC190	-0.0687699	0.933541	3.85561	-0.0178363	0.985769	0.933541	1.07119	0.00048779	1786.63	0.00622466	FALSE	FALSE	FALSE	FALSE	FALSE	FALSE	FALSE	FALSE	FALSE	FALSE	FALSE	FALSE	FALSE	FALSE	FALSE	FALSE	FALSE	FALSE	FALSE	FALSE	FALSE	FALSE	FALSE	FALSE	FALSE
TC191	6.14998	468.706	6.33232	0.971205	0.331446	468.706	0.00213353	0.00190908	1.15074e+08	0.479587	FALSE	FALSE	FALSE	FALSE	FALSE	FALSE	FALSE	FALSE	FALSE	FALSE	FALSE	FALSE	FALSE	FALSE	FALSE	FALSE	FALSE	FALSE	FALSE	FALSE	FALSE	FALSE	FALSE	FALSE	FALSE
TC192	2.79966	16.439	3.45958	0.809247	0.418373	16.439	0.0608309	0.0186669	14477	0.378436	FALSE	FALSE	FALSE	FALSE	FALSE	FALSE	FALSE	FALSE	FALSE	FALSE	FALSE	FALSE	FALSE	FALSE	FALSE	FALSE	FALSE	FALSE	FALSE	FALSE	FALSE	FALSE	FALSE	FALSE	FALSE
TC193	14.7545	2.55735e+06	3.04829	4.84025	1.29673176187353e-06	2.55735e+06	3.91029795072952e-07	6502.55	1.00576e+09	5.88715	TRUE	TRUE	TRUE	TRUE	TRUE	TRUE	TRUE	TRUE	TRUE	TRUE	TRUE	TRUE	TRUE	TRUE	TRUE	TRUE	TRUE	TRUE	TRUE	TRUE	TRUE	TRUE	TRUE	TRUE	TRUE
TC194	0.983431	2.67361	3.83761	0.256261	0.797749	2.67361	0.374026	0.00144717	4939.45	0.0981337	FALSE	FALSE	FALSE	FALSE	FALSE	FALSE	FALSE	FALSE	FALSE	FALSE	FALSE	FALSE	FALSE	FALSE	FALSE	FALSE	FALSE	FALSE	FALSE	FALSE	FALSE	FALSE	FALSE	FALSE	FALSE
TC195	-0.694707	0.499221	1.85897	-0.373705	0.708624	0.499221	2.00312	0.0130597	19.0833	0.149584	FALSE	FALSE	FALSE	FALSE	FALSE	FALSE	FALSE	FALSE	FALSE	FALSE	FALSE	FALSE	FALSE	FALSE	FALSE	FALSE	FALSE	FALSE	FALSE	FALSE	FALSE	FALSE	FALSE	FALSE	FALSE
TC196	1.71439	5.5533	2.0992	0.816687	0.414107	5.5533	0.180073	0.0907206	339.936	0.382887	FALSE	FALSE	FALSE	FALSE	FALSE	FALSE	FALSE	FALSE	FALSE	FALSE	FALSE	FALSE	FALSE	FALSE	FALSE	FALSE	FALSE	FALSE	FALSE	FALSE	FALSE	FALSE	FALSE	FALSE	FALSE
TC197	-0.629728	0.532737	1.00709	-0.625296	0.531777	0.532737	1.8771	0.074008	3.83484	0.274271	FALSE	FALSE	FALSE	FALSE	FALSE	FALSE	FALSE	FALSE	FALSE	FALSE	FALSE	FALSE	FALSE	FALSE	FALSE	FALSE	FALSE	FALSE	FALSE	FALSE	FALSE	FALSE	FALSE	FALSE	FALSE
TC198	-0.821922	0.439586	1.76635	-0.465322	0.641701	0.439586	2.27487	0.0137888	14.014	0.192668	FALSE	FALSE	FALSE	FALSE	FALSE	FALSE	FALSE	FALSE	FALSE	FALSE	FALSE	FALSE	FALSE	FALSE	FALSE	FALSE	FALSE	FALSE	FALSE	FALSE	FALSE	FALSE	FALSE	FALSE	FALSE
TC199	0.420425	1.52261	1.1993	0.35056	0.725919	1.52261	0.656768	0.145126	15.9747	0.139112	FALSE	FALSE	FALSE	FALSE	FALSE	FALSE	FALSE	FALSE	FALSE	FALSE	FALSE	FALSE	FALSE	FALSE	FALSE	FALSE	FALSE	FALSE	FALSE	FALSE	FALSE	FALSE	FALSE	FALSE	FALSE
TC200	-0.613499	0.541453	1.2363	-0.496238	0.619726	0.541453	1.84688	0.0479976	6.10803	0.2078	FALSE	FALSE	FALSE	FALSE	FALSE	FALSE	FALSE	FALSE	FALSE	FALSE	FALSE	FALSE	FALSE	FALSE	FALSE	FALSE	FALSE	FALSE	FALSE	FALSE	FALSE	FALSE	FALSE	FALSE	FALSE
TC201	-0.147538	0.86283	2.78725	-0.052933	0.957785	0.86283	1.15898	0.00365941	203.441	0.0187318	FALSE	FALSE	FALSE	FALSE	FALSE	FALSE	FALSE	FALSE	FALSE	FALSE	FALSE	FALSE	FALSE	FALSE	FALSE	FALSE	FALSE	FALSE	FALSE	FALSE	FALSE	FALSE	FALSE	FALSE	FALSE
TC202	6.26603	526.381	1.27895	4.89934	9.61609293110883e-07	526.381	0.00189976	42.9193	6455.77	6.017	TRUE	TRUE	TRUE	TRUE	TRUE	TRUE	TRUE	TRUE	TRUE	TRUE	TRUE	TRUE	TRUE	TRUE	TRUE	TRUE	TRUE	TRUE	TRUE	TRUE	TRUE	TRUE	TRUE	TRUE	TRUE
TC203	0.341356	1.40685	4.58422	0.0744632	0.940642	1.40685	0.710806	0.000176259	11229.1	0.0265757	FALSE	FALSE	FALSE	FALSE	FALSE	FALSE	FALSE	FALSE	FALSE	FALSE	FALSE	FALSE	FALSE	FALSE	FALSE	FALSE	FALSE	FALSE	FALSE	FALSE	FALSE	FALSE	FALSE	FALSE	FALSE
TC204	12.7849	356798	5.20142	2.45797	0.0139726	356798	2.80270823387439e-06	13.3341	9.54727e+09	1.85472	FALSE	FALSE	FALSE	FALSE	FALSE	FALSE	FALSE	FALSE	FALSE	TRUE	FALSE	FALSE	FALSE	FALSE	TRUE	FALSE	FALSE	FALSE	TRUE	TRUE	FALSE	FALSE	TRUE	TRUE	TRUE
TC205	3.57263	35.6101	1.56219	2.28694	0.0221993	35.6101	0.028082	1.66662	760.866	1.65366	FALSE	FALSE	FALSE	FALSE	FALSE	FALSE	FALSE	FALSE	FALSE	FALSE	FALSE	FALSE	FALSE	FALSE	TRUE	FALSE	FALSE	FALSE	TRUE	TRUE	FALSE	FALSE	FALSE	TRUE	TRUE
TC206	0.12937	1.13811	0.936294	0.138173	0.890104	1.13811	0.878649	0.181639	7.13115	0.0505592	FALSE	FALSE	FALSE	FALSE	FALSE	FALSE	FALSE	FALSE	FALSE	FALSE	FALSE	FALSE	FALSE	FALSE	FALSE	FALSE	FALSE	FALSE	FALSE	FALSE	FALSE	FALSE	FALSE	FALSE	FALSE
TC207	6.87562	968.375	5.03004	1.36691	0.171653	968.375	0.00103266	0.0506366	1.85192e+07	0.765348	FALSE	FALSE	FALSE	FALSE	FALSE	FALSE	FALSE	FALSE	FALSE	FALSE	FALSE	FALSE	FALSE	FALSE	FALSE	FALSE	FALSE	FALSE	FALSE	FALSE	FALSE	FALSE	FALSE	FALSE	FALSE
TC208	7.20853	1350.91	1.26555	5.69596	1.22680905830242e-08	1350.91	0.000740242	113.08	16138.6	7.91122	TRUE	TRUE	TRUE	TRUE	TRUE	TRUE	TRUE	TRUE	TRUE	TRUE	TRUE	TRUE	TRUE	TRUE	TRUE	TRUE	TRUE	TRUE	TRUE	TRUE	TRUE	TRUE	TRUE	TRUE	TRUE
TC209	0.000237501	1.00024	0.469531	0.000505827	0.999596	1.00024	0.999763	0.398509	2.51055	0.000175313	FALSE	FALSE	FALSE	FALSE	FALSE	FALSE	FALSE	FALSE	FALSE	FALSE	FALSE	FALSE	FALSE	FALSE	FALSE	FALSE	FALSE	FALSE	FALSE	FALSE	FALSE	FALSE	FALSE	FALSE	FALSE
TC210	0.264525	1.30281	0.66466	0.397986	0.690641	1.30281	0.76757	0.354097	4.79338	0.160748	FALSE	FALSE	FALSE	FALSE	FALSE	FALSE	FALSE	FALSE	FALSE	FALSE	FALSE	FALSE	FALSE	FALSE	FALSE	FALSE	FALSE	FALSE	FALSE	FALSE	FALSE	FALSE	FALSE	FALSE	FALSE
TC211	6.38956	595.594	4.51626	1.41479	0.15713	595.594	0.001679	0.0852519	4.16099e+06	0.803741	FALSE	FALSE	FALSE	FALSE	FALSE	FALSE	FALSE	FALSE	FALSE	FALSE	FALSE	FALSE	FALSE	FALSE	FALSE	FALSE	FALSE	FALSE	FALSE	FALSE	FALSE	FALSE	FALSE	FALSE	FALSE
TC212	0.489953	1.63224	1.07144	0.457286	0.647466	1.63224	0.612655	0.199882	13.3289	0.188783	FALSE	FALSE	FALSE	FALSE	FALSE	FALSE	FALSE	FALSE	FALSE	FALSE	FALSE	FALSE	FALSE	FALSE	FALSE	FALSE	FALSE	FALSE	FALSE	FALSE	FALSE	FALSE	FALSE	FALSE	FALSE
TC213	-1.52416	0.217803	4.05683	-0.375703	0.707138	0.217803	4.5913	7.67154056622844e-05	618.366	0.150496	FALSE	FALSE	FALSE	FALSE	FALSE	FALSE	FALSE	FALSE	FALSE	FALSE	FALSE	FALSE	FALSE	FALSE	FALSE	FALSE	FALSE	FALSE	FALSE	FALSE	FALSE	FALSE	FALSE	FALSE	FALSE
TC214	3.85644	47.2967	4.34356	0.887852	0.374621	47.2967	0.0211431	0.00949691	235548	0.426408	FALSE	FALSE	FALSE	FALSE	FALSE	FALSE	FALSE	FALSE	FALSE	FALSE	FALSE	FALSE	FALSE	FALSE	FALSE	FALSE	FALSE	FALSE	FALSE	FALSE	FALSE	FALSE	FALSE	FALSE	FALSE
TC215	-0.82686	0.437421	8.32883	-0.0992768	0.920918	0.437421	2.28613	3.55947328263568e-08	5.37543e+06	0.0357788	FALSE	FALSE	FALSE	FALSE	FALSE	FALSE	FALSE	FALSE	FALSE	FALSE	FALSE	FALSE	FALSE	FALSE	FALSE	FALSE	FALSE	FALSE	FALSE	FALSE	FALSE	FALSE	FALSE	FALSE	FALSE
TC216	18.1655	7.74757e+07	4.3592	4.16716	3.0842351543855e-05	7.74757e+07	1.29072753632593e-08	15087.1	3.97855e+11	4.51085	FALSE	TRUE	TRUE	TRUE	TRUE	FALSE	TRUE	TRUE	TRUE	TRUE	FALSE	TRUE	TRUE	TRUE	TRUE	TRUE	TRUE	TRUE	TRUE	TRUE	TRUE	TRUE	TRUE	TRUE	TRUE
TC217	0.279689	1.32272	0.76352	0.366316	0.71413	1.32272	0.756019	0.296182	5.90713	0.146223	FALSE	FALSE	FALSE	FALSE	FALSE	FALSE	FALSE	FALSE	FALSE	FALSE	FALSE	FALSE	FALSE	FALSE	FALSE	FALSE	FALSE	FALSE	FALSE	FALSE	FALSE	FALSE	FALSE	FALSE	FALSE
TC218	1.29492	3.65071	1.4378	0.900625	0.367788	3.65071	0.273919	0.21803	61.1276	0.434403	FALSE	FALSE	FALSE	FALSE	FALSE	FALSE	FALSE	FALSE	FALSE	FALSE	FALSE	FALSE	FALSE	FALSE	FALSE	FALSE	FALSE	FALSE	FALSE	FALSE	FALSE	FALSE	FALSE	FALSE	FALSE
TC219	0.261147	1.29842	5.88278	0.0443917	0.964592	1.29842	0.770168	1.27640028442022e-05	132082	0.0156563	FALSE	FALSE	FALSE	FALSE	FALSE	FALSE	FALSE	FALSE	FALSE	FALSE	FALSE	FALSE	FALSE	FALSE	FALSE	FALSE	FALSE	FALSE	FALSE	FALSE	FALSE	FALSE	FALSE	FALSE	FALSE
TC220	16.5347	1.51681e+07	5.1833	3.19	0.00142274	1.51681e+07	6.59278635444816e-08	587.354	3.91708e+11	2.84687	FALSE	FALSE	FALSE	FALSE	TRUE	FALSE	FALSE	FALSE	TRUE	TRUE	FALSE	FALSE	TRUE	TRUE	TRUE	FALSE	TRUE	TRUE	TRUE	TRUE	FALSE	TRUE	TRUE	TRUE	TRUE

## Sheet: Fig2 CNA location
Value	ENTREZID	GENETITLE	SYMBOL	CHR_Mapping	BP_Mapping	BP_Mapping_for_plot	Amp_or_Del	Component
-0.407144	284395	uncharacterized LOC284395	LOC284395	19	29406381	2.67991e+08	-1	6
-9.57334	10775	POP4 homolog, ribonuclease P/MRP subunit	POP4	19	2.96118e+07	2.68012e+08	-1	6
-6.10475	79156	pleckstrin homology and FYVE domain containing 1	PLEKHF1	19	2.96704e+07	2.68018e+08	-1	6
-8.44894	83636	chromosome 19 open reading frame 12	C19orf12	19	2.97072e+07	2.68021e+08	-1	6
-7.53642	898	cyclin E1	CCNE1	19	29818155	2.68033e+08	-1	6
-8.93094	22847	zinc finger protein 507	ZNF507	19	32366637	2.68287e+08	-1	6
-9.10581	400684	uncharacterized LOC400684	LOC400684	19	32397794	2.68291e+08	-1	6
-10.6643	147991	dpy-19 like 3 (C. elegans)	DPY19L3	19	3.24459e+07	2.68295e+08	-1	6
-9.51033	9141	programmed cell death 5	PDCD5	19	3.25843e+07	2.68309e+08	-1	6
-15.7277	84079	ankyrin repeat domain 27	ANKRD27	19	32636098	2.68314e+08	-1	6
-0.534996	388531	regulator of G-protein signaling 9 binding protein	RGS9BP	19	32676853	2.68318e+08	-1	6
-10.2799	390916	nudix hydrolase 19	NUDT19	19	32702878	2.68321e+08	-1	6
-3.70153	91646	tudor domain containing 12	TDRD12	19	32755290	268326307	-1	6
-3.46931	11136	solute carrier family 7 member 9	SLC7A9	19	3.28501e+07	2.68336e+08	-1	6
-7.68977	84902	centrosomal protein 89	CEP89	19	32925513	2.68343e+08	-1	6
-5.4827	91442	Fanconi anemia core complex associated protein 24	FAAP24	19	3.29749e+07	2.68348e+08	-1	6
-5.93501	85415	rhophilin Rho GTPase binding protein 2	RHPN2	19	3.30218e+07	2.68353e+08	-1	6
-12.8862	55094	G-patch domain containing 1	GPATCH1	19	3.31056e+07	2.68361e+08	-1	6
-1.90157	126248	WD repeat domain 88	WDR88	19	33153944	2.68366e+08	-1	6
-4.53139	4037	LDL receptor related protein 3	LRP3	19	3.32018e+07	2.68371e+08	-1	6
-2.05059	56301	solute carrier family 7 member 10	SLC7A10	19	3.32173e+07	2.68373e+08	-1	6
-6.5633	1050	CCAAT/enhancer binding protein alpha	CEBPA	19	3.33012e+07	2.68381e+08	-1	6
-4.90818	80054	CEBPA antisense RNA 1 (head to head)	CEBPA-AS1	19	3.3304e+07	2.68381e+08	-1	6
-12.6755	1054	CCAAT/enhancer binding protein gamma	CEBPG	19	3.33784e+07	2.68389e+08	-1	6
-9.18434	5184	peptidase D	PEPD	19	3.34544e+07	2.68396e+08	-1	6
-13.7367	26065	LSM14A, mRNA processing body assembly factor	LSM14A	19	3.4201e+07	2.68471e+08	-1	6
-9.09679	9710	KIAA0355	KIAA0355	19	34305058	2.68481e+08	-1	6
-9.49844	2821	glucose-6-phosphate isomerase	GPI	19	3.43837e+07	2.68489e+08	-1	6
-11.0183	84306	programmed cell death 2 like	PDCD2L	19	34415282	2.68492e+08	-1	6
-9.0103	10054	ubiquitin like modifier activating enzyme 2	UBA2	19	3.44491e+07	2.68496e+08	-1	6
-1.60491	126374	Wilms tumor 1 interacting protein	WTIP	19	34491577	2.685e+08	-1	6
-0.0640269	284402	secretoglobin family 2B member 2	SCGB2B2	19	3.45926e+07	2.6851e+08	-1	6
-8.63231	55900	zinc finger protein 302	ZNF302	19	3.4682e+07	2.68519e+08	-1	6
-0.807666	339318	zinc finger protein 181	ZNF181	19	3.47387e+07	2.68525e+08	-1	6
-2.65159	148103	zinc finger protein 599	ZNF599	19	34765651	2.68527e+08	-1	6
-0.148502	26330	glyceraldehyde-3-phosphate dehydrogenase, spermatogenic	GAPDHS	19	35539365	2.68605e+08	-1	6
-7.28945	100506469	TMEM147 antisense RNA 1	TMEM147-AS1	19	35543383	2.68605e+08	-1	6
-10.488	10430	transmembrane protein 147	TMEM147	19	35546563	2.68605e+08	-1	6
-1.59206	495	ATPase H+/K+ transporting alpha subunit	ATP4A	19	35556925	2.68606e+08	-1	6
-5.56941	23354	HAUS augmin like complex subunit 5	HAUS5	19	35619046	2.68613e+08	-1	6
-12.8988	79171	RNA binding motif protein 42	RBM42	19	3.56334e+07	2.68614e+08	-1	6
-5.706	2116	ETS variant 2	ETV2	19	3.56433e+07	2.68615e+08	-1	6
-10.0944	1340	cytochrome c oxidase subunit 6B1	COX6B1	19	35653503	2.68616e+08	-1	6
-0.136307	11045	uroplakin 1A	UPK1A	19	35672500	268618028	-1	6
-0.068204	27033	zinc finger and BTB domain containing 32	ZBTB32	19	35710762	2.68622e+08	-1	6
-10.8605	9757	lysine methyltransferase 2B	KMT2B	19	35728449	2.68624e+08	-1	6
-2.42708	79713	IGF like family receptor 1	IGFLR1	19	35740625	2.68625e+08	-1	6
-6.5196	199746	U2 small nuclear RNA auxiliary factor 1 like 4	U2AF1L4	19	35743984	2.68625e+08	-1	6
-9.34482	55851	presenilin enhancer gamma-secretase subunit	PSENEN	19	3.57464e+07	2.68625e+08	-1	6
-9.41094	55957	lin-37 DREAM MuvB core complex component	LIN37	19	3.57514e+07	2.68626e+08	-1	6
-1.17079	126393	heat shock protein family B (small) member 6	HSPB6	19	35755797	2.68626e+08	-1	6
-7.54973	148137	proline and serine rich 3	PROSER3	19	3.57637e+07	2.68627e+08	-1	6
-3.2934	115703	Rho GTPase activating protein 33	ARHGAP33	19	35782168	2.68629e+08	-1	6
-0.283238	58510	proline dehydrogenase 2	PRODH2	19	35806644	2.68631e+08	-1	6
0.398846	4868	NPHS1, nephrin	NPHS1	19	35838682	2.68635e+08	-1	6
0.0503674	84063	kin of IRRE like 2 (Drosophila)	KIRREL2	19	35862062	2.68637e+08	-1	6
-0.0202786	333	amyloid beta precursor like protein 1	APLP1	19	3.58741e+07	2.68638e+08	-1	6
-3.82079	84807	NFKB inhibitor delta	NFKBID	19	3.58941e+07	2.6864e+08	-1	6
0.101126	10870	hematopoietic cell signal transducer	HCST	19	35903375	2.68641e+08	-1	6
-0.0604858	7305	TYRO protein tyrosine kinase binding protein	TYROBP	19	3.59064e+07	2.68641e+08	-1	6
-5.08864	79414	leucine rich repeat and fibronectin type III domain containing 3	LRFN3	19	35941157	2.68645e+08	-1	6
-13.8546	644096	succinate dehydrogenase complex assembly factor 1	SDHAF1	19	3.59958e+07	2.6865e+08	-1	6
-10.5866	163183	spectrin repeat containing nuclear envelope family member 4	SYNE4	19	3.6006e+07	2.68651e+08	-1	6
-12.4594	84964	alkB homolog 6	ALKBH6	19	3.60117e+07	2.68652e+08	-1	6
-0.569516	25999	CAP-Gly domain containing linker protein 3	CLIP3	19	36023721	2.68653e+08	-1	6
-5.90027	199745	THAP domain containing 8	THAP8	19	36044873	2.68655e+08	-1	6
-3.63951	284403	WD repeat domain 62	WDR62	19	36079995	2.68659e+08	-1	6
-0.86846	728361	ovo like zinc finger 3	OVOL3	19	3.61125e+07	2.68662e+08	-1	6
-11.1219	5438	RNA polymerase II subunit I	POLR2I	19	36114506	2.68662e+08	-1	6
-12.3501	1155	tubulin folding cofactor B	TBCB	19	3.61207e+07	2.68663e+08	-1	6
-9.45109	826	calpain small subunit 1	CAPNS1	19	3.61454e+07	2.68665e+08	-1	6
0.106599	1346	cytochrome c oxidase subunit 7A1	COX7A1	19	36151895	2.68666e+08	-1	6
-13.8582	147929	zinc finger protein 565	ZNF565	19	3.61985e+07	2.68671e+08	-1	6
-10.3961	7705	zinc finger protein 146	ZNF146	19	36226687	2.68673e+08	-1	6
-1.99806	100506930	long intergenic non-protein coding RNA 665	LINC00665	19	3.63241e+07	2.68683e+08	-1	6
-2.06627	57677	ZFP14 zinc finger protein	ZFP14	19	3.63568e+07	2.68686e+08	-1	6
-2.79077	284406	ZFP82 zinc finger protein	ZFP82	19	3.64023e+07	2.68691e+08	-1	6
-9.66818	84924	zinc finger protein 566	ZNF566	19	3.64674e+07	2.68698e+08	-1	6
-8.87375	339324	zinc finger protein 260	ZNF260	19	36519516	2.68703e+08	-1	6
-8.44524	57711	zinc finger protein 529	ZNF529	19	3.65752e+07	2.68708e+08	-1	6
-4.00796	101927599	ZNF529 antisense RNA 1	ZNF529-AS1	19	3.65797e+07	2.68709e+08	-1	6
-1.61892	84911	zinc finger protein 382	ZNF382	19	3.6617e+07	2.68712e+08	-1	6
-3.59236	92283	zinc finger protein 461	ZNF461	19	3.66517e+07	2.68716e+08	-1	6
-8.23674	163081	zinc finger protein 567	ZNF567	19	3.67045e+07	2.68721e+08	-1	6
-4.26575	342892	zinc finger protein 850	ZNF850	19	3.67581e+07	2.68727e+08	-1	6
-1.81308	728485	uncharacterized LOC728485	LOC728485	19	3.67751e+07	2.68728e+08	-1	6
-0.784263	284408	ZNF790 antisense RNA 1	ZNF790-AS1	19	3.68128e+07	2.68732e+08	-1	6
-4.6771	25850	zinc finger protein 345	ZNF345	19	3.6867e+07	2.68737e+08	-1	6
-2.05972	374899	zinc finger protein 829	ZNF829	19	3.69021e+07	2.68741e+08	-1	6
-0.741687	374900	zinc finger protein 568	ZNF568	19	3.69458e+07	2.68745e+08	-1	6
-8.38809	147923	zinc finger protein 420	ZNF420	19	3.70967e+07	2.6876e+08	-1	6
-8.43705	199704	zinc finger protein 585A	ZNF585A	19	3.7163e+07	2.68767e+08	-1	6
-8.59511	92285	zinc finger protein 585B	ZNF585B	19	3.71961e+07	2.6877e+08	-1	6
-9.7696	163087	zinc finger protein 383	ZNF383	19	3.72324e+07	2.68774e+08	-1	6
-0.279315	101927667	long intergenic non-protein coding RNA 1535	LINC01535	19	37258229	2.68777e+08	-1	6
-9.57609	284459	HKR1, GLI-Kruppel zinc finger family member	HKR1	19	3.73447e+07	2.68785e+08	-1	6
-7.41247	84503	zinc finger protein 527	ZNF527	19	37382110	268788989	-1	6
-1.99563	148266	zinc finger protein 569	ZNF569	19	3.74393e+07	2.68795e+08	-1	6
-4.04013	148268	zinc finger protein 570	ZNF570	19	3.74787e+07	2.68799e+08	-1	6
-5.03539	101927720	ZNF793 antisense RNA 1 (head to head)	ZNF793-AS1	19	3.75021e+07	2.68801e+08	-1	6
-2.79985	390927	zinc finger protein 793	ZNF793	19	3.75251e+07	2.68803e+08	-1	6
-1.62842	100507433	ZNF571 antisense RNA 1	ZNF571-AS1	19	37568753	2.68808e+08	-1	6
-9.20942	51276	zinc finger protein 571	ZNF571	19	3.75795e+07	2.68809e+08	-1	6
-1.40134	163255	zinc finger protein 540	ZNF540	19	3.75936e+07	2.6881e+08	-1	6
-5.87755	22835	ZFP30 zinc finger protein	ZFP30	19	3.76441e+07	2.68815e+08	-1	6
-0.191134	163115	zinc finger protein 781	ZNF781	19	3.768e+07	2.68819e+08	-1	6
-9.5602	84775	zinc finger protein 607	ZNF607	19	3.77079e+07	2.68822e+08	-1	6
-6.97309	126231	zinc finger protein 573	ZNF573	19	3.77589e+07	2.68827e+08	-1	6
-1.03079	100631378	uncharacterized 100631378	LOC100631378	19	37839459	2.68835e+08	-1	6
0.307268	83889	WD repeat domain 87	WDR87	19	37895764	2.6884e+08	-1	6
-10.4104	23094	signal induced proliferation associated 1 like 3	SIPA1L3	19	38057796	2.68857e+08	-1	6
-1.35283	8193	double PHD fingers 1	DPF1	19	3.8219e+07	2.68873e+08	-1	6
-2.43253	94274	protein phosphatase 1 regulatory inhibitor subunit 14A	PPP1R14A	19	3.82539e+07	2.68876e+08	-1	6
-5.26738	10653	serine peptidase inhibitor, Kunitz type 2	SPINT2	19	3.82785e+07	2.68879e+08	-1	6
-5.3951	64073	chromosome 19 open reading frame 33	C19orf33	19	38304583	2.68881e+08	-1	6
-6.45972	90522	Yip1 interacting factor homolog B, membrane trafficking protein	YIF1B	19	3.83097e+07	2.68882e+08	-1	6
-8.14472	9424	potassium two pore domain channel subfamily K member 6	KCNK6	19	38324426	2.68883e+08	-1	6
-0.63798	57828	cation channel sperm associated auxiliary subunit gamma	CATSPERG	19	3.83534e+07	2.68886e+08	-1	6
-13.2745	5714	proteasome 26S subunit, non-ATPase 8	PSMD8	19	3.83792e+07	2.68889e+08	-1	6
-1.77078	199720	gametogenetin	GGN	19	3.83862e+07	2.68889e+08	-1	6
-0.0612663	399473	sprouty related EVH1 domain containing 3	SPRED3	19	38395064	2.6889e+08	-1	6
-14.5814	147965	family with sequence similarity 98 member C	FAM98C	19	38406111	2.68891e+08	-1	6
0.186545	115727	RAS guanyl releasing protein 4	RASGRP4	19	38417681	2.68893e+08	-1	6
-0.536328	6261	ryanodine receptor 1	RYR1	19	3.85106e+07	2.68902e+08	-1	6
-0.301227	11184	mitogen-activated protein kinase kinase kinase kinase 1	MAP4K1	19	38602837	2.68911e+08	-1	6
-14.1938	27335	eukaryotic translation initiation factor 3 subunit K	EIF3K	19	3.8628e+07	2.68914e+08	-1	6
-9.83791	81	actinin alpha 4	ACTN4	19	3.86891e+07	2.6892e+08	-1	6
-7.64527	147968	calpain 12	CAPN12	19	3.87373e+07	2.68925e+08	-1	6
-2.84895	3960	galectin 4	LGALS4	19	38807385	2.68932e+08	-1	6
-12.1713	1891	enoyl-CoA hydratase 1	ECH1	19	38823639	2.68933e+08	-1	6
-1.18806	3191	heterogeneous nuclear ribonucleoprotein L	HNRNPL	19	3.88438e+07	2.68935e+08	-1	6
-8.30995	22933	sirtuin 2	SIRT2	19	3.88883e+07	2.6894e+08	-1	6
-12.5805	4793	NFKB inhibitor beta	NFKBIB	19	38904354	2.68941e+08	-1	6
-16.8405	54938	seryl-tRNA synthetase 2, mitochondrial	SARS2	19	3.89231e+07	2.68943e+08	-1	6
-9.78496	6183	mitochondrial ribosomal protein S12	MRPS12	19	3.89319e+07	2.68944e+08	-1	6
-2.06815	115290	F-box protein 17	FBXO17	19	38952825	2.68946e+08	-1	6
-1.60154	126433	F-box protein 27	FBXO27	19	39028308	2.68954e+08	-1	6
-12.7174	10298	p21 (RAC1) activated kinase 4	PAK4	19	3.91526e+07	2.68966e+08	-1	6
-0.934288	342897	non-specific cytotoxic cell receptor protein 1 homolog (zebrafish)	NCCRP1	19	3.91994e+07	2.68971e+08	-1	6
-0.901172	342898	syncollin	SYCN	19	3.92036e+07	2.68971e+08	-1	6
-0.2305	282616	interferon lambda 2	IFNL2	19	39269304	2.68978e+08	-1	6
-0.0635784	282618	interferon lambda 1	IFNL1	19	39297498	2.68981e+08	-1	6
-2.33963	57622	leucine rich repeat and fibronectin type III domain containing 1	LRFN1	19	39311076	2.68982e+08	-1	6
-0.436425	9535	glia maturation factor gamma	GMFG	19	39332221	2.68984e+08	-1	6
-10.016	55095	sterile alpha motif domain containing 4B	SAMD4B	19	39363665	2.68987e+08	-1	6
-13.8106	54623	PAF1 homolog, Paf1/RNA polymerase II complex component	PAF1	19	39388412	2.6899e+08	-1	6
-16.1066	55588	mediator complex subunit 29	MED29	19	3.9396e+07	2.6899e+08	-1	6
-5.59184	7538	ZFP36 ring finger protein	ZFP36	19	39408129	2.68992e+08	-1	6
0.0619956	64857	pleckstrin homology and RhoGEF domain containing G2	PLEKHG2	19	39420762	2.68993e+08	-1	6
-0.43038	6217	ribosomal protein S16	RPS16	19	39434578	2.68994e+08	-1	6
-18.0933	6829	SPT5 homolog, DSIF elongation factor subunit	SUPT5H	19	39461132	2.68997e+08	-1	6
-11.89	92609	translocase of inner mitochondrial membrane 50	TIMM50	19	3.94871e+07	2.68999e+08	-1	6
-1.86221	10683	delta like canonical Notch ligand 3	DLL3	19	3.95037e+07	2.69001e+08	-1	6
-2.83978	126272	EP300 interacting inhibitor of differentiation 2B	EID2B	19	3.95322e+07	2.69004e+08	-1	6
-14.088	163126	EP300 interacting inhibitor of differentiation 2	EID2	19	3.95395e+07	2.69005e+08	-1	6
0.106128	29124	galectin 13	LGALS13	19	39605001	2.69011e+08	-1	6
1.10476	100129935	lectin, galactoside binding soluble 14 pseudogene	LOC100129935	19	3.96405e+07	2.69015e+08	-1	6
-1.30496	56891	galectin 14	LGALS14	19	3.97069e+07	2.69021e+08	-1	6
-0.237493	1178	Charcot-Leyden crystal galectin	CLC	19	3.97346e+07	2.69024e+08	-1	6
-8.25711	9149	dual specificity tyrosine phosphorylation regulated kinase 1B	DYRK1B	19	3.98298e+07	2.69034e+08	-1	6
-11.3072	2091	fibrillarin	FBL	19	39840433	2.69035e+08	-1	6
-3.78244	8857	Fc fragment of IgG binding protein	FCGBP	19	39898974	2.69041e+08	-1	6
-13.746	5704	proteasome 26S subunit, ATPase 4	PSMC4	19	39976384	2.69048e+08	-1	6
-0.436473	339327	zinc finger protein 546	ZNF546	19	40009038	2.69052e+08	-1	6
-12.6049	163131	zinc finger protein 780B	ZNF780B	19	4.00422e+07	2.69055e+08	-1	6
-11.8385	284323	zinc finger protein 780A	ZNF780A	19	4.00813e+07	2.69059e+08	-1	6
-1.59377	4294	mitogen-activated protein kinase kinase kinase 10	MAP3K10	19	40203659	2.69071e+08	-1	6
-1.84937	148014	tetratricopeptide repeat domain 9B	TTC9B	19	40217228	2.69073e+08	-1	6
-1.41531	79935	cyclin N-terminal domain containing 2	CNTD2	19	4.02244e+07	2.69073e+08	-1	6
-12.6213	208	AKT serine/threonine kinase 2	AKT2	19	4.02528e+07	2.69076e+08	-1	6
-3.3237	126526	chromosome 19 open reading frame 47	C19orf47	19	4.03348e+07	2.69084e+08	-1	6
-5.16782	23646	phospholipase D family member 3	PLD3	19	4.03663e+07	2.69087e+08	-1	6
0.923081	147746	homeodomain interacting protein kinase 4	HIPK4	19	4.03847e+07	2.69089e+08	-1	6
-0.486319	57716	periaxin	PRX	19	4.04036e+07	2.69091e+08	-1	6
-8.62741	29950	SERTA domain containing 1	SERTAD1	19	4.04243e+07	2.69093e+08	-1	6
-10.6176	29946	SERTA domain containing 3	SERTAD3	19	4.04422e+07	2.69095e+08	-1	6
-6.71065	645	biliverdin reductase B	BLVRB	19	4.04568e+07	2.69096e+08	-1	6
-0.14732	57731	spectrin beta, non-erythrocytic 4	SPTBN4	19	40533729	2.69104e+08	-1	6
-7.95937	92799	SH3KBP1 binding protein 1	SHKBP1	19	4.05841e+07	2.69109e+08	-1	6
-5.62336	8425	latent transforming growth factor beta binding protein 4	LTBP4	19	4.06135e+07	2.69112e+08	-1	6
-3.31748	9253	NUMB like, endocytic adaptor protein	NUMBL	19	4.06781e+07	2.69119e+08	-1	6
-6.04317	79934	coenzyme Q8B	COQ8B	19	4.07038e+07	2.69121e+08	-1	6
-10.1351	80271	inositol-trisphosphate 3-kinase C	ITPKC	19	4.0729e+07	2.69124e+08	-1	6
-8.6552	284325	chromosome 19 open reading frame 54	C19orf54	19	40745389	2.69125e+08	-1	6
-2.83666	6626	small nuclear ribonucleoprotein polypeptide A	SNRPA	19	4.07581e+07	2.69127e+08	-1	6
3.39881	51305	potassium two pore domain channel subfamily K member 9	KCNK9	8	139656017	1.52942e+08	1	7
10.1194	83696	trafficking protein particle complex 9	TRAPPC9	8	140092948	1.52985e+08	1	7
11.6232	54108	chromatin accessibility complex 1	CHRAC1	8	140514396	1.53028e+08	1	7
10.1206	27161	argonaute 2, RISC catalytic component	AGO2	8	140583356	1.53035e+08	1	7
6.48852	5747	protein tyrosine kinase 2	PTK2	8	140829847	1.53059e+08	1	7
1.71798	22898	DENN domain containing 3	DENND3	8	141162210	1.53092e+08	1	7
7.31606	57210	solute carrier family 45 member 4	SLC45A4	8	141223006	1.53098e+08	1	7
-0.00465052	731779	long intergenic non-protein coding RNA 1300	LINC01300	8	141342584	1.5311e+08	1	7
1.43236	2843	G protein-coupled receptor 20	GPR20	8	141361875	1.53112e+08	1	7
2.26713	11156	protein tyrosine phosphatase type IVA, member 3	PTP4A3	8	141426920	1.53119e+08	1	7
2.00377	619434	long intergenic non-protein coding RNA 51	LINC00051	8	142203679	153196544	1	7
9.88782	203062	t-SNARE domain containing 1	TSNARE1	8	142322010	1.53208e+08	1	7
0.136295	575	adhesion G protein-coupled receptor B1	ADGRB1	8	142504511	1.53227e+08	1	7
1.40349	23237	activity regulated cytoskeleton associated protein	ARC	8	142612758	1.53237e+08	1	7
-0.418862	101928087	uncharacterized LOC101928087	LOC101928087	8	142639620	1.5324e+08	1	7
11.0253	8629	Jrk helix-turn-helix protein	JRK	8	142663726	1.53243e+08	1	7
0.984892	8000	prostate stem cell antigen	PSCA	8	142679054	1.53244e+08	1	7
0.805719	54742	lymphocyte antigen 6 complex, locus K	LY6K	8	142702138	1.53246e+08	1	7
0.745316	100288181	uncharacterized LOC100288181	LOC100288181	8	142714612	1.53248e+08	1	7
13.0682	51337	thioesterase superfamily member 6	THEM6	8	142732067	1.53249e+08	1	7
-0.0334663	57152	secreted LY6/PLAUR domain containing 1	SLURP1	8	142741677	1.5325e+08	1	7
0.860341	66004	Ly6/neurotoxin 1	LYNX1	8	142772213	1.53253e+08	1	7
0.666727	8581	lymphocyte antigen 6 complex, locus D	LY6D	8	142785736	1.53255e+08	1	7
-0.318721	2765	glycosylphosphatidylinositol anchored molecule like	GML	8	142840823	1.5326e+08	1	7
0.282013	1584	cytochrome P450 family 11 subfamily B member 1	CYP11B1	8	142876088	1.53264e+08	1	7
-0.0382887	1585	cytochrome P450 family 11 subfamily B member 2	CYP11B2	8	142914200	1.53268e+08	1	7
5.15702	4061	lymphocyte antigen 6 complex, locus E	LY6E	8	143020447	1.53278e+08	1	7
0.0753367	286122	chromosome 8 open reading frame 31	C8orf31	8	143046756	1.53281e+08	1	7
0.85262	4062	lymphocyte antigen 6 complex, locus H	LY6H	8	143159126	1.53292e+08	1	7
-0.0272181	338328	glycosylphosphatidylinositol anchored high density lipoprotein binding protein 1	GPIHBP1	8	143215181	1.53298e+08	1	7
13.7168	286128	ZFP41 zinc finger protein	ZFP41	8	143252511	1.53301e+08	1	7
7.24454	2738	GLI family zinc finger 4	GLI4	8	143272184	1.53303e+08	1	7
11.1821	100507316	MYC-induced long noncoding RNA	MINCR	8	143281094	1.53304e+08	1	7
3.30354	79943	zinc finger protein 696	ZNF696	8	143295669	153305743	1	7
12.2981	116447	topoisomerase (DNA) I, mitochondrial	TOP1MT	8	143328380	1.53309e+08	1	7
3.19825	78998	RHPN1 antisense RNA 1 (head to head)	RHPN1-AS1	8	143367628	1.53313e+08	1	7
5.53775	114822	rhophilin Rho GTPase binding protein 1	RHPN1	8	143376537	1.53314e+08	1	7
14.4834	23144	zinc finger CCCH-type containing 3	ZC3H3	8	143489552	1.53325e+08	1	7
10.7731	79792	gasdermin D	GSDMD	8	143559454	1.53332e+08	1	7
9.9808	642475	maestro heat like repeat family member 6	MROH6	8	143569475	1.53333e+08	1	7
14.6916	93100	nicotinate phosphoribosyltransferase	NAPRT	8	143576568	1.53334e+08	1	7
12.1185	1936	eukaryotic translation elongation factor 1 delta	EEF1D	8	143588632	1.53335e+08	1	7
9.78239	84948	tigger transposable element derived 5	TIGD5	8	143599109	153336087	1	7
13.4925	65263	pyrroline-5-carboxylate reductase-like	PYCRL	8	143606418	1.53337e+08	1	7
18.1263	7264	tissue specific transplantation antigen P35B	TSTA3	8	143615069	153337683	1	7
9.68601	286075	zinc finger protein 707	ZNF707	8	143689918	1.53345e+08	1	7
1.11831	286076	breast cancer estrogen-induced apoptosis 2	BREA2	8	143697764	1.53346e+08	1	7
-1.10924	101928160	uncharacterized LOC101928160	LOC101928160	8	143710974	1.53347e+08	1	7
1.81249	225689	mitogen-activated protein kinase 15	MAPK15	8	143719400	1.53348e+08	1	7
8.60655	286077	family with sequence similarity 83 member H	FAM83H	8	143728838	1.53349e+08	1	7
15.4865	23513	scribbled planar cell polarity protein	SCRIB	8	143803149	153356491	1	7
17.5398	22827	poly(U) binding splicing factor 60	PUF60	8	143822795	1.53358e+08	1	7
8.1559	340371	nuclear receptor binding protein 2	NRBP2	8	143837279	153359904	1	7
6.21697	83481	epiplakin 1	EPPK1	8	143867891	1.53363e+08	1	7
9.84829	5339	plectin	PLEC	8	143934190	1.5337e+08	1	7
8.97726	84875	poly(ADP-ribose) polymerase family member 10	PARP10	8	143981811	1.53374e+08	1	7
8.25232	2907	glutamate ionotropic receptor NMDA type subunit associated protein 1	GRINA	8	143991736	1.53375e+08	1	7
0.567594	375686	spermatogenesis and centriole associated 1	SPATC1	8	144029764	1.53379e+08	1	7
10.9766	26873	5-oxoprolinase (ATP-hydrolysing)	OPLAH	8	144055984	1.53382e+08	1	7
13.0842	54512	exosome component 4	EXOSC4	8	144079633	1.53384e+08	1	7
16.3062	8733	glycosylphosphatidylinositol anchor attachment 1	GPAA1	8	144084418	1.53385e+08	1	7
12.4716	1537	cytochrome c1	CYC1	8	144096280	1.53386e+08	1	7
16.0206	81858	SHANK associated RH domain interactor	SHARPIN	8	144101435	1.53386e+08	1	7
13.7487	84232	MAF1 homolog, negative regulator of RNA polymerase III	MAF1	8	144106006	1.53387e+08	1	7
4.0174	340390	WD repeat domain 97	WDR97	8	144112037	1.53387e+08	1	7
13.9315	51236	HGH1 homolog	HGH1	8	144139306	1.5339e+08	1	7
15.5486	727957	maestro heat like repeat family member 1	MROH1	8	144197003	1.53396e+08	1	7
12.7345	23246	block of proliferation 1	BOP1	8	144276742	1.53404e+08	1	7
17.1273	3297	heat shock transcription factor 1	HSF1	8	144303147	1.53406e+08	1	7
18.5362	8694	diacylglycerol O-acyltransferase 1	DGAT1	8	144320750	1.53408e+08	1	7
-0.358352	83482	scratch family transcriptional repressor 1	SCRT1	8	144333422	1.5341e+08	1	7
20.1613	26233	F-box and leucine rich repeat protein 6	FBXL6	8	144356975	1.53412e+08	1	7
16.4736	79581	solute carrier family 52 member 2	SLC52A2	8	144359935	1.53412e+08	1	7
0.096553	101928902	uncharacterized LOC101928902	LOC101928902	8	144370904	1.53413e+08	1	7
18.5696	203054	aarF domain containing kinase 5	ADCK5	8	144383626	1.53415e+08	1	7
17.0681	29894	cleavage and polyadenylation specific factor 1	CPSF1	8	144401290	1.53416e+08	1	7
13.6347	55630	solute carrier family 39 member 4	SLC39A4	8	144414043	1.53418e+08	1	7
16.5185	51160	VPS28, ESCRT-I subunit	VPS28	8	144426082	1.53419e+08	1	7
11.0403	4796	tonsoku-like, DNA repair protein	TONSL	8	144436604	1.5342e+08	1	7
0.932538	100287098	TONSL antisense RNA 1	TONSL-AS1	8	144437530	1.5342e+08	1	7
14.6026	50626	cysteine and histidine rich 1	CYHR1	8	144460768	1.53422e+08	1	7
10.6817	90990	kinesin family member C2	KIFC2	8	144470226	1.53423e+08	1	7
3.00526	8928	forkhead box H1	FOXH1	8	144475033	1.53424e+08	1	7
12.5763	84988	protein phosphatase 1 regulatory subunit 16A	PPP1R16A	8	144490143	1.53425e+08	1	7
1.50192	2875	glutamic--pyruvic transaminase	GPT	8	144505626	1.53427e+08	1	7
13.2493	113655	major facilitator superfamily domain containing 3	MFSD3	8	144510132	1.53427e+08	1	7
8.56781	9401	RecQ like helicase 4	RECQL4	8	144514554	1.53428e+08	1	7
15.8168	9684	leucine rich repeat containing 14	LRRC14	8	144521570	1.53428e+08	1	7
13.4124	414919	chromosome 8 open reading frame 82	C8orf82	8	144527646	1.53429e+08	1	7
8.63836	80728	Rho GTPase activating protein 39	ARHGAP39	8	144582091	1.53434e+08	1	7
13.0091	90987	zinc finger protein 251	ZNF251	8	144738246	1.5345e+08	1	7
13.0626	80778	zinc finger protein 34	ZNF34	8	144779784	1.53454e+08	1	7
2.74872	6132	ribosomal protein L8	RPL8	8	144791091	1.53455e+08	1	7
1.17154	340385	zinc finger protein 517	ZNF517	8	144804468	1.53457e+08	1	7
15.9954	7553	zinc finger protein 7	ZNF7	8	144836805	1.5346e+08	1	7
11.7489	28991	COMM domain containing 5	COMMD5	8	144851744	1.53461e+08	1	7
6.2981	58500	zinc finger protein 250	ZNF250	8	144889206	1.53465e+08	1	7
17.5097	7564	zinc finger protein 16	ZNF16	8	144940622	1.5347e+08	1	7
14.4888	286101	zinc finger protein 252, pseudogene	ZNF252P	8	144988244	1.53475e+08	1	7
5.7608	286103	ZNF252P antisense RNA 1	ZNF252P-AS1	8	145004428	1.53477e+08	1	7
15.9162	65265	chromosome 8 open reading frame 33	C8orf33	8	145054234	1.53482e+08	1	7
-10.3727	10771	zinc finger MYND-type containing 11	ZMYND11	10	198240	1.67318e+08	-1	8
-3.86909	22982	disco interacting protein 2 homolog C	DIP2C	10	481928	1.67346e+08	-1	8
-13.5422	414235	proline rich 26	PRR26	10	654462	1.67363e+08	-1	8
-12.6945	23185	La ribonucleoprotein domain family member 4B	LARP4B	10	869309	1.67385e+08	-1	8
-11.3019	23560	GTP binding protein 4	GTPBP4	10	1003088	1.67398e+08	-1	8
-1.15826	91734	isopentenyl-diphosphate delta isomerase 2	IDI2	10	1.02238e+06	1.674e+08	-1	8
-2.77343	55853	IDI2 antisense RNA 1	IDI2-AS1	10	1.03342e+06	1.67401e+08	-1	8
-10.4222	3422	isopentenyl-diphosphate delta isomerase 1	IDI1	10	1045537	1.67403e+08	-1	8
-10.6094	22884	WD repeat domain 37	WDR37	10	1094566	1.67407e+08	-1	8
-1.71702	105	adenosine deaminase, RNA specific B2 (inactive)	ADARB2	10	1457394	1.67444e+08	-1	8
-0.0035787	642394	ADARB2 antisense RNA 1	ADARB2-AS1	10	1.54181e+06	1.67452e+08	-1	8
-0.441919	282980	long intergenic non-protein coding RNA 700	LINC00700	10	2009910	1.67499e+08	-1	8
-8.99571	5214	phosphofructokinase, platelet	PFKP	10	3.10619e+06	1.67609e+08	-1	8
-0.385024	100507034	PITRM1 antisense RNA 1	PITRM1-AS1	10	3.14511e+06	1.67612e+08	-1	8
-16.0038	10531	pitrilysin metallopeptidase 1	PITRM1	10	3.15528e+06	1.67614e+08	-1	8
-0.49286	105376360	uncharacterized LOC105376360	LOC105376360	10	3.53473e+06	1.67651e+08	-1	8
-4.68135	1316	Kruppel like factor 6	KLF6	10	3780638	1.67676e+08	-1	8
0.608885	100507059	long intergenic non-protein coding RNA 703	LINC00703	10	4.40298e+06	1.67738e+08	-1	8
-0.606072	338588	long intergenic non-protein coding RNA 705	LINC00705	10	4.65928e+06	1.67764e+08	-1	8
-2.27881	83592	aldo-keto reductase family 1 member E2	AKR1E2	10	4.83712e+06	1.67782e+08	-1	8
0.0541255	389932	aldo-keto reductase family 1 member C6, pseudogene	AKR1C6P	10	4.89397e+06	1.67787e+08	-1	8
-2.92691	1645	aldo-keto reductase family 1 member C1	AKR1C1	10	4.97061e+06	1.67795e+08	-1	8
-2.40407	1646	aldo-keto reductase family 1 member C2	AKR1C2	10	5.00025e+06	1.67798e+08	-1	8
-5.12692	8644	aldo-keto reductase family 1 member C3	AKR1C3	10	5.09184e+06	1.67807e+08	-1	8
-5.38583	1109	aldo-keto reductase family 1 member C4	AKR1C4	10	5.20789e+06	1.67819e+08	-1	8
-0.184484	114131	urocortin 3	UCN3	10	5369850	1.67835e+08	-1	8
-11.6532	79861	tubulin alpha like 3	TUBAL3	10	5.39896e+06	1.67838e+08	-1	8
-8.07025	10276	neuroepithelial cell transforming 1	NET1	10	5444303	167842407	-1	8
0.255659	51806	calmodulin like 5	CALML5	10	5499132	1.67848e+08	-1	8
-0.531322	810	calmodulin like 3	CALML3	10	5525578	1.67851e+08	-1	8
-10.8805	79754	ankyrin repeat and SOCS box containing 13	ASB13	10	5.65273e+06	1.67863e+08	-1	8
-8.51114	54906	family with sequence similarity 208 member B	FAM208B	10	5.70521e+06	1.67868e+08	-1	8
-14.4375	2665	GDP dissociation inhibitor 2	GDI2	10	5.78939e+06	1.67877e+08	-1	8
-13.1271	54522	ankyrin repeat domain 16	ANKRD16	10	5.8799e+06	1.67886e+08	-1	8
-15.0174	84893	F-box protein, helicase, 18	FBXO18	10	5.91449e+06	1.67889e+08	-1	8
-7.75145	3601	interleukin 15 receptor subunit alpha	IL15RA	10	5.96513e+06	1.67894e+08	-1	8
-0.246651	3559	interleukin 2 receptor subunit alpha	IL2RA	10	6.03653e+06	1.67902e+08	-1	8
-11.9938	84991	RNA binding motif protein 17	RBM17	10	6103312	1.67908e+08	-1	8
-4.58402	5209	6-phosphofructo-2-kinase/fructose-2,6-biphosphatase 3	PFKFB3	10	6.20011e+06	1.67918e+08	-1	8
-2.42824	5588	protein kinase C theta	PRKCQ	10	6.49827e+06	1.67948e+08	-1	8
-3.99714	439949	PRKCQ antisense RNA 1	PRKCQ-AS1	10	6.58289e+06	1.67956e+08	-1	8
-0.232895	108570035	lncRNA in nonhomologous end joining pathway 1	LINP1	10	6738160	1.67972e+08	-1	8
-0.696337	57713	Scm-like with four mbt domains 2	SFMBT2	10	7.28452e+06	1.68026e+08	-1	8
-0.164698	80760	inter-alpha-trypsin inhibitor heavy chain family member 5	ITIH5	10	7.60727e+06	1.68059e+08	-1	8
0.48996	3698	inter-alpha-trypsin inhibitor heavy chain 2	ITIH2	10	7726396	1.68071e+08	-1	8
-8.07099	22944	Kin17 DNA and RNA binding protein	KIN	10	7769494	1.68075e+08	-1	8
-13.1034	509	ATP synthase, H+ transporting, mitochondrial F1 complex, gamma polypeptide 1	ATP5C1	10	7797951	1.68078e+08	-1	8
-8.65117	83860	TATA-box binding protein associated factor 3	TAF3	10	7916778	1.6809e+08	-1	8
-0.480186	399717	GATA3 antisense RNA 1	GATA3-AS1	10	8.05212e+06	1.68103e+08	-1	8
-0.578266	2625	GATA binding protein 3	GATA3	10	8064952	1.68104e+08	-1	8
1.03532	100507143	long intergenic non-protein coding RNA 708	LINC00708	10	8.26382e+06	1.68124e+08	-1	8
-2.88129	10659	CUGBP, Elav-like family member 2	CELF2	10	1.11464e+07	1.68413e+08	-1	8
-0.751099	414196	CELF2 antisense RNA 1	CELF2-AS1	10	1.13308e+07	1.68431e+08	-1	8
-11.1717	9712	USP6 N-terminal like	USP6NL	10	1.15402e+07	1.68452e+08	-1	8
-3.21739	79746	enoyl-CoA hydratase domain containing 3	ECHDC3	10	11753211	1.68473e+08	-1	8
-8.42455	254427	proline and serine rich 2	PROSER2	10	11847837	1.68483e+08	-1	8
-0.447005	219731	PROSER2 antisense RNA 1	PROSER2-AS1	10	1.18722e+07	1.68485e+08	-1	8
-13.5172	26019	UPF2 regulator of nonsense transcripts homolog (yeast)	UPF2	10	1.19815e+07	1.68496e+08	-1	8
-10.9667	55526	dehydrogenase E1 and transketolase domain containing 1	DHTKD1	10	12096072	1.68508e+08	-1	8
-3.88599	55176	Sec61 translocon alpha 2 subunit	SEC61A2	10	1.21487e+07	1.68513e+08	-1	8
-14.6524	11164	nudix hydrolase 5	NUDT5	10	1.21807e+07	1.68516e+08	-1	8
-15.8889	8872	cell division cycle 123	CDC123	10	1.22233e+07	1.6852e+08	-1	8
-7.59485	57118	calcium/calmodulin dependent protein kinase ID	CAMK1D	10	1.25903e+07	1.68557e+08	-1	8
-0.394935	83643	coiled-coil domain containing 3	CCDC3	10	1.29737e+07	1.68595e+08	-1	8
-7.55177	10133	optineurin	OPTN	10	1.31192e+07	1.6861e+08	-1	8
-4.66334	55388	minichromosome maintenance 10 replication initiation factor	MCM10	10	1.31863e+07	1.68617e+08	-1	8
-0.439895	221044	upper zone of growth plate and cartilage matrix associated	UCMA	10	1.3228e+07	1.68621e+08	-1	8
-9.36071	5264	phytanoyl-CoA 2-hydroxylase	PHYH	10	1.32889e+07	1.68627e+08	-1	8
-10.7791	22929	selenophosphate synthetase 1	SEPHS1	10	1.33329e+07	1.68631e+08	-1	8
-7.84378	222389	BEN domain containing 7	BEND7	10	1.34714e+07	1.68645e+08	-1	8
-13.6608	8559	pre-mRNA processing factor 18	PRPF18	10	13608903	168658867	-1	8
-2.28571	55691	FERM domain containing 4A	FRMD4A	10	1.39008e+07	1.68688e+08	-1	8
-4.39289	83641	family with sequence similarity 107 member B	FAM107B	10	1.4553e+07	1.68753e+08	-1	8
-2.7739	441549	cerebral dopamine neurotrophic factor	CDNF	10	1.48286e+07	1.68781e+08	-1	8
-13.0534	51182	heat shock protein family A (Hsp70) member 14	HSPA14	10	1.48488e+07	1.68783e+08	-1	8
-5.96524	79723	suppressor of variegation 3-9 homolog 2	SUV39H2	10	1.48916e+07	1.68787e+08	-1	8
-13.0485	64421	DNA cross-link repair 1C	DCLRE1C	10	14929521	1.68791e+08	-1	8
-1.32565	644890	meiosis/spermiogenesis associated 1	MEIG1	10	1.49661e+07	1.68795e+08	-1	8
-0.405273	55301	oleoyl-ACP hydrolase	OLAH	10	1.50589e+07	1.68804e+08	-1	8
-17.8781	10557	ribonuclease P/MRP subunit p38	RPP38	10	15100718	1.68808e+08	-1	8
-9.52807	9397	N-myristoyltransferase 2	NMT2	10	1.51378e+07	1.68812e+08	-1	8
-8.71548	221061	family with sequence similarity 171 member A1	FAM171A1	10	1.52914e+07	1.68827e+08	-1	8
-0.196575	8516	integrin subunit alpha 8	ITGA8	10	1.56171e+07	1.6886e+08	-1	8
-13.3021	80013	family with sequence similarity 188 member A	FAM188A	10	1.58194e+07	1.6888e+08	-1	8
-9.9365	9317	phosphotriesterase related	PTER	10	1.64753e+07	1.68946e+08	-1	8
-12.0654	6251	Ras suppressor protein 1	RSU1	10	1.6704e+07	1.68968e+08	-1	8
-0.533286	8029	cubilin	CUBN	10	16976891	1.68996e+08	-1	8
0.278166	1787	tRNA aspartic acid methyltransferase 1	TRDMT1	10	17169703	169014947	-1	8
-0.0635354	7431	vimentin	VIM	10	1.72329e+07	1.69021e+08	-1	8
1.74702	100128098	ST8SIA6 antisense RNA 1	ST8SIA6-AS1	10	1.73976e+07	1.69038e+08	-1	8
-5.10358	9200	3-hydroxyacyl-CoA dehydratase 1	HACD1	10	17603666	1.69058e+08	-1	8
-5.52676	102723166	STAM antisense RNA 1 (head to head)	STAM-AS1	10	1.76426e+07	1.69062e+08	-1	8
-13.7071	8027	signal transducing adaptor molecule	STAM	10	17680473	169066024	-1	8
-0.682786	4360	mannose receptor, C type 1	MRC1	10	17860252	1.69084e+08	-1	8
-0.22795	221074	solute carrier family 39 member 12	SLC39A12	10	17997565	1.69098e+08	-1	8
-3.95742	783	calcium voltage-gated channel auxiliary subunit beta 2	CACNB2	10	1.83995e+07	1.69138e+08	-1	8
-6.96021	221078	NOP2/Sun RNA methyltransferase family member 6	NSUN6	10	1.85984e+07	1.69158e+08	-1	8
-11.0785	221079	ADP ribosylation factor like GTPase 5B	ARL5B	10	18668697	1.69165e+08	-1	8
-7.7934	10529	nebulette	NEBL	10	2.09079e+07	1.69389e+08	-1	8
-0.721037	387638	chromosome 10 open reading frame 113	C10orf113	10	2.11362e+07	1.69412e+08	-1	8
-3.6059	100128511	NEBL antisense RNA 1	NEBL-AS1	10	21174534	1.69415e+08	-1	8
-0.642488	399726	cancer susceptibility candidate 10	CASC10	10	2.14959e+07	1.69448e+08	-1	8
0.107091	387640	SKI/DACH domain containing 1	SKIDA1	10	2.15196e+07	1.6945e+08	-1	8
-11.3784	8028	myeloid/lymphoid or mixed-lineage leukemia; translocated to, 10	MLLT10	10	2.16015e+07	1.69458e+08	-1	8
-7.59772	64215	DnaJ heat shock protein family (Hsp40) member C1	DNAJC1	10	21880134	1.69486e+08	-1	8
-0.938579	100130992	uncharacterized LOC100130992	LOC100130992	10	2.22553e+07	1.69524e+08	-1	8
-9.25037	23412	COMM domain containing 3	COMMD3	10	2.23183e+07	1.6953e+08	-1	8
-0.325847	9576	sperm associated antigen 6	SPAG6	10	22381527	1.69536e+08	-1	8
-1.56134	100499489	uncharacterized LOC100499489	LOC100499489	10	2.24367e+07	1.69542e+08	-1	8
-4.17	5305	phosphatidylinositol-5-phosphate 4-kinase type 2 alpha	PIP4K2A	10	2.26246e+07	1.6956e+08	-1	8
0.0730857	219681	armadillo repeat containing 3	ARMC3	10	22977264	1.69596e+08	-1	8
-9.83904	22921	methionine sulfoxide reductase B2	MSRB2	10	23108755	1.69609e+08	-1	8
0.286757	256815	chromosome 10 open reading frame 67	C10orf67	10	2.33307e+07	1.69631e+08	-1	8
-4.91064	220213	OTU deubiquitinase 1	OTUD1	10	2.34408e+07	1.69642e+08	-1	8
-4.48598	56243	KIAA1217	KIAA1217	10	2.44003e+07	1.69738e+08	-1	8
-10.0656	57584	Rho GTPase activating protein 21	ARHGAP21	10	24653638	1.69763e+08	-1	8
-6.39777	56952	phosphoribosyl transferase domain containing 1	PRTFDC1	10	24900625	1.69788e+08	-1	8
-1.31441	219670	enkurin, TRPC channel interacting protein	ENKUR	10	2.50106e+07	1.69799e+08	-1	8
-9.12119	79896	threonine synthase like 1	THNSL1	10	25021622	1.698e+08	-1	8
-1.04064	101929025	long intergenic non-protein coding RNA 1516	LINC01516	10	25137145	1.69812e+08	-1	8
-2.16064	57512	G protein-coupled receptor 158	GPR158	10	25388794	1.69837e+08	-1	8
-0.225892	101929052	long intergenic non-protein coding RNA 836	LINC00836	10	2.56799e+07	1.69866e+08	-1	8
-0.803422	53904	myosin IIIA	MYO3A	10	26073304	1.69905e+08	-1	8
0.802	2572	glutamate decarboxylase 2	GAD2	10	2.62596e+07	1.69924e+08	-1	8
-0.0295977	54518	amyloid beta precursor protein binding family B member 1 interacting protein	APBB1IP	10	2.65031e+07	1.69948e+08	-1	8
-0.420486	731789	long intergenic non-protein coding RNA 202-2	LINC00202-2	10	2.66483e+07	1.69963e+08	-1	8
-11.5274	23590	prenyl (decaprenyl) diphosphate synthase, subunit 1	PDSS1	10	26722110	1.6997e+08	-1	8
-11.7893	10006	abl interactor 1	ABI1	10	26803841	1.69978e+08	-1	8
-1.0215	387644	long intergenic non-protein coding RNA 202-1	LINC00202-1	10	26936603	169991637	-1	8
-8.88476	22852	ankyrin repeat domain 26	ANKRD26	10	2.70523e+07	1.70003e+08	-1	8
-17.4808	10730	YME1 like 1 ATPase	YME1L1	10	27132265	1.70011e+08	-1	8
-9.81	84930	microtubule associated serine/threonine kinase like	MASTL	10	27171388	1.70015e+08	-1	8
-14.5344	91452	acyl-CoA binding domain containing 5	ACBD5	10	27218361	1.7002e+08	-1	8
-3.71103	22931	RAB18, member RAS oncogene family	RAB18	10	27523205	1.7005e+08	-1	8
0.0261318	283078	mohawk homeobox	MKX	10	27709361	1.70069e+08	-1	8
-0.197745	55130	armadillo repeat containing 4	ARMC4	10	2.79015e+07	1.70088e+08	-1	8
-4.54949	143098	membrane palmitoylated protein 7	MPP7	10	2.81718e+07	1.70115e+08	-1	8
-16.1202	51322	WW domain containing adaptor with coiled-coil	WAC	10	2.85781e+07	1.70156e+08	-1	8
-3.94389	25805	BMP and activin membrane bound inhibitor	BAMBI	10	2.86802e+07	1.70166e+08	-1	8
-1.24412	100507605	long intergenic non-protein coding RNA 837	LINC00837	10	28792680	1.70177e+08	-1	8
-0.391787	283080	chromosome 10 open reading frame 126	C10orf126	10	28864152	1.70184e+08	-1	8
-0.429106	84569	lysozyme like 1	LYZL1	10	2.93001e+07	1.70228e+08	-1	8
-4.70249	102724316	SVIL antisense RNA 1	SVIL-AS1	10	2.94383e+07	1.70242e+08	-1	8
-4.83678	6840	supervillin	SVIL	10	2.95841e+07	1.70256e+08	-1	8
-0.286536	57608	KIAA1462	KIAA1462	10	30036179	1.70302e+08	-1	8
-0.364911	101929279	uncharacterized LOC101929279	LOC101929279	10	3.02223e+07	1.7032e+08	-1	8
-13.4961	55149	mitochondrial poly(A) polymerase	MTPAP	10	30329569	1.70331e+08	-1	8
-4.58219	1326	mitogen-activated protein kinase kinase kinase 8	MAP3K8	10	30448080	1.70343e+08	-1	8
-0.950535	645954	supervillin pseudogene 1	SVILP1	10	30704643	170368441	-1	8
-5.56349	220929	zinc finger protein 438	ZNF438	10	30930181	1.70391e+08	-1	8
-7.24739	220930	ZEB1 antisense RNA 1	ZEB1-AS1	10	31317811	1.7043e+08	-1	8
0.602353	6935	zinc finger E-box binding homeobox 1	ZEB1	10	3.14249e+07	1.7044e+08	-1	8
-9.76568	94134	Rho GTPase activating protein 12	ARHGAP12	10	31862149	1.70484e+08	-1	8
-11.2636	3799	kinesin family member 5B	KIF5B	10	32032726	1.70501e+08	-1	8
-11.098	80314	enhancer of polycomb homolog 1	EPC1	10	3.23211e+07	1.7053e+08	-1	8
-0.46019	79741	coiled-coil domain containing 7	CCDC7	10	32551709	1.70553e+08	-1	8
-6.6258	56288	par-3 family cell polarity regulator	PARD3	10	34513117	1.70749e+08	-1	8
-4.3796	100505601	PARD3 antisense RNA 1	PARD3-AS1	10	3.48161e+07	1.7078e+08	-1	8
-9.69001	8453	cullin 2	CUL2	10	3.50468e+07	1.70803e+08	-1	8
-2.92002	1390	cAMP responsive element modulator	CREM	10	3.51833e+07	1.70816e+08	-1	8
-10.4818	219771	cyclin Y	CCNY	10	3.54323e+07	1.70841e+08	-1	8
-0.190216	219770	gap junction protein delta 4	GJD4	10	35607172	1.70859e+08	-1	8
-1.39539	8325	frizzled class receptor 8	FZD8	10	35639841	1.70862e+08	-1	8
-0.318636	91074	ankyrin repeat domain 30A	ANKRD30A	10	3.71792e+07	1.71016e+08	-1	8
-0.512975	101929520	long intergenic non-protein coding RNA 993	LINC00993	10	3.73281e+07	1.71031e+08	-1	8
-6.40055	57209	zinc finger protein 248	ZNF248	10	3.78346e+07	1.71081e+08	-1	8
-4.05684	219749	zinc finger protein 25	ZNF25	10	3.79629e+07	1.71094e+08	-1	8
-9.23	7581	zinc finger protein 33A	ZNF33A	10	3.80367e+07	1.71102e+08	-1	8
-6.19209	7587	zinc finger protein 37A	ZNF37A	10	3.81121e+07	1.71109e+08	-1	8
-2.64221	285961	septin 7 pseudogene 9	SEPT7P9	10	3.8393e+07	1.71137e+08	-1	8
-12.1757	171023	additional sex combs like 1, transcriptional regulator	ASXL1	20	32382138	2.74147e+08	-1	10
-4.6618	140688	nucleolar protein 4 like	NOL4L	20	32488693	2.74158e+08	-1	10
-0.305943	284805	chromosome 20 open reading frame 203	C20orf203	20	32641802	2.74173e+08	-1	10
-13.5209	149951	COMM domain containing 7	COMMD7	20	32723349	2.74181e+08	-1	10
-4.74694	1789	DNA methyltransferase 3 beta	DNMT3B	20	32790237	2.74188e+08	-1	10
-12.0266	22919	microtubule associated protein RP/EB family member 1	MAPRE1	20	32835148	2.74192e+08	-1	10
0.518079	140732	Sad1 and UNC84 domain containing 5	SUN5	20	32994104	2.74208e+08	-1	10
0.796503	80341	BPI fold containing family B member 2	BPIFB2	20	33015643	2.7421e+08	-1	10
0.310021	128859	BPI fold containing family B member 6	BPIFB6	20	33037847	2.74213e+08	-1	10
0.543027	149954	BPI fold containing family B member 4	BPIFB4	20	33096631	2.74218e+08	-1	10
-1.18539	140683	BPI fold containing family A member 2	BPIFA2	20	33173189	2.74226e+08	-1	10
-0.433163	317716	BPI fold containing family A member 4, pseudogene	BPIFA4P	20	33202033	2.74229e+08	-1	10
-0.316338	128861	BPI fold containing family A member 3	BPIFA3	20	33222558	2.74231e+08	-1	10
-0.776338	51297	BPI fold containing family A member 1	BPIFA1	20	33239652	2.74233e+08	-1	10
0.407486	92747	BPI fold containing family B member 1	BPIFB1	20	33296506	2.74238e+08	-1	10
-15.4235	51654	CDK5 regulatory subunit associated protein 1	CDK5RAP1	20	33380204	2.74247e+08	-1	10
-2.36312	6640	syntrophin alpha 1	SNTA1	20	33425924	2.74251e+08	-1	10
-9.25568	9139	CBFA2/RUNX1 translocation partner 2	CBFA2T2	20	33588137	2.74268e+08	-1	10
0.369076	128864	chromosome 20 open reading frame 144	C20orf144	20	33663100	2.74275e+08	-1	10
-7.82094	63941	N-terminal EF-hand calcium binding protein 3	NECAB3	20	33665772	2.74275e+08	-1	10
-6.34216	170487	actin like 10	ACTL10	20	33667511	2.74276e+08	-1	10
-4.84747	1869	E2F transcription factor 1	E2F1	20	33680944	2.74277e+08	-1	10
-8.12439	11264	peroxisomal membrane protein 4	PXMP4	20	33711536	2.7428e+08	-1	10
-4.23712	84905	zinc finger protein 341	ZNF341	20	33762014	2.74285e+08	-1	10
-11.4581	128866	charged multivesicular body protein 4B	CHMP4B	20	33832835	2.74292e+08	-1	10
-8.21647	101926888	RALY antisense RNA 1	RALY-AS1	20	33993427	2.74308e+08	-1	10
-12.9113	22913	RALY heterogeneous nuclear ribonucleoprotein	RALY	20	34038418	2.74313e+08	-1	10
-12.2376	8894	eukaryotic translation initiation factor 2 subunit beta	EIF2S2	20	34100326	2.74319e+08	-1	10
-0.0398995	434	agouti signaling protein	ASIP	20	34264853	2.74335e+08	-1	10
-8.82226	191	adenosylhomocysteinase	AHCY	20	34293185	2.74338e+08	-1	10
-10.8306	83737	itchy E3 ubiquitin protein ligase	ITCH	20	34437504	2.74353e+08	-1	10
-14.461	83658	dynein light chain roadblock-type 1	DYNLRB1	20	34527328	2.74362e+08	-1	10
-7.19959	84557	microtubule associated protein 1 light chain 3 alpha	MAP1LC3A	20	34556567	2.74364e+08	-1	10
-13.5345	128869	phosphatidylinositol glycan anchor biosynthesis class U	PIGU	20	34618913	2.74371e+08	-1	10
-4.97276	58476	tumor protein p53 inducible nuclear protein 2	TP53INP2	20	34708982	2.7438e+08	-1	10
-15.2503	23054	nuclear receptor coactivator 6	NCOA6	20	34762339	2.74385e+08	-1	10
-0.364193	128872	high mobility group box 3 pseudogene 1	HMGB3P1	20	34834018	2.74392e+08	-1	10
-5.85991	2686	gamma-glutamyltransferase 7	GGT7	20	34858788	2.74395e+08	-1	10
-11.458	55902	acyl-CoA synthetase short-chain family member 2	ACSS2	20	34901854	2.74399e+08	-1	10
-14.5602	2937	glutathione synthetase	GSS	20	34942129	2.74403e+08	-1	10
-3.05632	57644	myosin heavy chain 7B	MYH7B	20	34979136	2.74407e+08	-1	10
-13.1426	26133	transient receptor potential cation channel subfamily C member 4 associated protein	TRPC4AP	20	35047609	2.74414e+08	-1	10
-11.0893	55741	ER degradation enhancing alpha-mannosidase like protein 2	EDEM2	20	35131357	2.74422e+08	-1	10
-7.4206	10544	protein C receptor	PROCR	20	35174649	2.74426e+08	-1	10
-2.8647	10893	matrix metallopeptidase 24	MMP24	20	35251868	2.74434e+08	-1	10
-10.9294	101410538	MMP24 antisense RNA 1	MMP24-AS1	20	35277244	2.74436e+08	-1	10
-11.4835	3692	eukaryotic translation initiation factor 6	EIF6	20	35281836	2.74437e+08	-1	10
-1.20576	140846	FAM83C antisense RNA 1	FAM83C-AS1	20	35285511	2.74437e+08	-1	10
-0.528496	128876	family with sequence similarity 83 member C	FAM83C	20	35289076	2.74438e+08	-1	10
-15.2746	55245	ubiquinol-cytochrome c reductase complex assembly factor 1	UQCC1	20	35357354	2.74445e+08	-1	10
-0.606656	8200	growth differentiation factor 5	GDF5	20	35439908	2.74453e+08	-1	10
-12.3979	11190	centrosomal protein 250	CEP250	20	35484833	2.74457e+08	-1	10
-0.0274858	140873	chromosome 20 open reading frame 173	C20orf173	20	35526754	2.74461e+08	-1	10
-13.577	51614	ERGIC and golgi 3	ERGIC3	20	35549831	2.74464e+08	-1	10
-6.40053	80307	fer-1 like family member 4, pseudogene	FER1L4	20	35583149	2.74467e+08	-1	10
-4.09604	6676	sperm associated antigen 4	SPAG4	20	35618477	2.74471e+08	-1	10
-22.8971	8904	copine 1	CPNE1	20	35643649	2.74473e+08	-1	10
-2.62452	10137	RNA binding motif protein 12	RBM12	20	35656940	2.74474e+08	-1	10
-16.7976	9054	NFS1, cysteine desulfurase	NFS1	20	35684026	2.74477e+08	-1	10
-8.41585	140823	reactive oxygen species modulator 1	ROMO1	20	35700144	2.74479e+08	-1	10
-9.01839	9584	RNA binding motif protein 39	RBM39	20	35730769	2.74482e+08	-1	10
-11.8356	51230	PHD finger protein 20	PHF20	20	35861183	2.74495e+08	-1	10
-13.188	51282	SCAN domain containing 1	SCAND1	20	35954304	2.74504e+08	-1	10
0.122764	140894	cyclic nucleotide binding domain containing 2	CNBD2	20	35985704	2.74507e+08	-1	10
-8.37613	647979	non-coding RNA activated by DNA damage	NORAD	20	36048288	2.74514e+08	-1	10
-6.17746	2036	erythrocyte membrane protein band 4.1 like 1	EPB41L1	20	36172891	2.74526e+08	-1	10
-17.6254	25980	AAR2 splicing factor homolog	AAR2	20	36246678	2.74533e+08	-1	10
-10.2881	22839	DLG associated protein 4	DLGAP4	20	36469238	2.74556e+08	-1	10
-1.20279	101926987	DLGAP4 antisense RNA 1	DLGAP4-AS1	20	36540488	2.74563e+08	-1	10
-0.766879	10398	myosin light chain 9	MYL9	20	36545653	2.74563e+08	-1	10
-5.62565	60436	TGFB induced factor homeobox 2	TGIF2	20	36583914	2.74567e+08	-1	10
-0.868725	84174	Src like adaptor 2	SLA2	20	36629368	2.74572e+08	-1	10
-12.2696	57446	NDRG family member 3	NDRG3	20	36698952	2.74579e+08	-1	10
-9.51325	79980	DSN1 homolog, MIS12 kinetochore complex component	DSN1	20	36762790	2.74585e+08	-1	10
-4.20265	140710	suppressor of glucose, autophagy associated 1	SOGA1	20	36819610	2.74591e+08	-1	10
-13.1372	140711	TBC/LysM-associated domain containing 2	TLDC2	20	36885176	2.74597e+08	-1	10
-3.18941	25939	SAM and HD domain containing deoxynucleoside triphosphate triphosphohydrolase 1	SAMHD1	20	36921833	2.74601e+08	-1	10
-7.1593	5933	RB transcriptional corepressor like 1	RBL1	20	37048088	2.74614e+08	-1	10
0.314644	140699	maestro heat like repeat family member 8	MROH8	20	37147305	2.74623e+08	-1	10
-9.16809	6185	ribophorin II	RPN2	20	37210334	2.7463e+08	-1	10
-0.0462026	2691	growth hormone releasing hormone	GHRH	20	37253996	2.74634e+08	-1	10
-9.55794	63905	mannosidase beta like	MANBAL	20	37303454	2.74639e+08	-1	10
-8.43556	6714	SRC proto-oncogene, non-receptor tyrosine kinase	SRC	20	37375419	2.74646e+08	-1	10
-7.53445	10904	bladder cancer associated protein	BLCAP	20	37520819	2.74661e+08	-1	10
0.951541	4826	neuronatin	NNAT	20	37522446	2.74661e+08	-1	10
-12.7674	56259	catenin beta like 1	CTNNBL1	20	37783042	2.74687e+08	-1	10
-2.54903	128434	V-set and transmembrane domain containing 2 like	VSTM2L	20	37924220	2.74701e+08	-1	10
-13.716	9675	TELO2 interacting protein 1	TTI1	20	38008237	2.7471e+08	-1	10
-13.6726	58490	regulation of nuclear pre-mRNA domain containing 1B	RPRD1B	20	38062954	2.74715e+08	-1	10
-2.81844	7052	transglutaminase 2	TGM2	20	38148359	2.74724e+08	-1	10
0.00591945	85449	KIAA1755	KIAA1755	20	38235638	2.74732e+08	-1	10
-1.33551	149684	uncharacterized LOC149684	LOC149684	20	38274560	2.74736e+08	-1	10
-0.197896	671	bactericidal/permeability-increasing protein	BPI	20	38320826	2.74741e+08	-1	10
-0.402652	3929	lipopolysaccharide binding protein	LBP	20	38361710	2.74745e+08	-1	10
-0.0486494	26776	small nucleolar RNA, H/ACA box 71B	SNORA71B	20	38425262	2.74751e+08	-1	10
-3.23237	26777	small nucleolar RNA, H/ACA box 71A	SNORA71A	20	38427374	2.74752e+08	-1	10
-7.8414	388796	small nucleolar RNA host gene 17	SNHG17	20	38427976	2.74752e+08	-1	10
-12.118	128439	small nucleolar RNA host gene 11	SNHG11	20	38448787	2.74754e+08	-1	10
-12.9663	57148	Ral GTPase activating protein non-catalytic beta subunit	RALGAPB	20	38525833	2.74761e+08	-1	10
-0.606013	149685	adipogenin	ADIG	20	38584828	2.74767e+08	-1	10
0.260021	140679	solute carrier family 32 member 1	SLC32A1	20	38726916	2.74781e+08	-1	10
-11.4626	79913	ARP5 actin-related protein 5 homolog	ACTR5	20	38760450	2.74785e+08	-1	10
-0.0449593	26051	protein phosphatase 1 regulatory subunit 16B	PPP1R16B	20	38864358	2.74795e+08	-1	10
-4.91906	81610	family with sequence similarity 83 member D	FAM83D	20	38939686	2.74803e+08	-1	10
-11.7113	60625	DEAH-box helicase 35	DHX35	20	39001030	2.74809e+08	-1	10
0.550331	339568	uncharacterized LOC339568	LOC339568	20	39219264	2.74831e+08	-1	10
-0.658115	100507642	uncharacterized LOC100507642	LOC100507642	7	152589	1.23084e+08	-1	11
-1.66343	56975	FAM20C, golgi associated secretory pathway kinase	FAM20C	7	226871	1.23091e+08	-1	11
-5.2284	5154	platelet derived growth factor subunit A	PDGFA	7	508552	1.2312e+08	-1	11
-0.0487346	101926963	uncharacterized LOC101926963	LOC101926963	7	605811	1.23129e+08	-1	11
-7.61077	5575	protein kinase cAMP-dependent type I regulatory subunit beta	PRKAR1B	7	633967	1.23132e+08	-1	11
-11.0599	54919	dynein axonemal assembly factor 5	DNAAF5	7	756590	1.23144e+08	-1	11
-10.4307	23353	Sad1 and UNC84 domain containing 1	SUN1	7	839859	1.23153e+08	-1	11
-16.3712	51608	golgi to ER traffic protein 4	GET4	7	886494	1.23157e+08	-1	11
-9.06174	11033	ArfGAP with dual PH domains 1	ADAP1	7	919351	1.23161e+08	-1	11
-6.45125	90639	COX19, cytochrome c oxidase assembly factor	COX19	7	970224	1.23166e+08	-1	11
-3.15803	54905	cytochrome P450 family 2 subfamily W member 1	CYP2W1	7	986419	1.23167e+08	-1	11
-10.7513	84310	chromosome 7 open reading frame 50	C7orf50	7	1043604	1.23173e+08	-1	11
-0.661832	115330	G protein-coupled receptor 146	GPR146	7	1054596	123174173	-1	11
-2.32766	2852	G protein-coupled estrogen receptor 1	GPER1	7	1090630	1.23178e+08	-1	11
-7.62483	90637	zinc finger AN1-type containing 2A	ZFAND2A	7	1156562	1.23184e+08	-1	11
-3.22881	101927021	uncharacterized LOC101927021	LOC101927021	7	1163268	1.23185e+08	-1	11
-6.35135	79778	MICAL like 2	MICALL2	7	1446916	123213405	-1	11
-11.3498	26173	integrator complex subunit 1	INTS1	7	1487329	1.23217e+08	-1	11
-9.9088	7975	MAF bZIP transcription factor K	MAFK	7	1536887	1.23222e+08	-1	11
-6.17469	202915	transmembrane protein 184A	TMEM184A	7	1549332	1.23224e+08	-1	11
-11.3128	84262	proteasome assembly chaperone 3	PSMG3	7	1568673	1.23226e+08	-1	11
-2.90091	114796	PSMG3 antisense RNA 1 (head to head)	PSMG3-AS1	7	1579848	1.23227e+08	-1	11
-1.09379	392617	extracellular leucine rich repeat and fibronectin type III domain containing 1	ELFN1	7	1728558	1.23242e+08	-1	11
-6.54247	101927125	ELFN1 antisense RNA 1	ELFN1-AS1	7	1740470	1.23243e+08	-1	11
-7.56447	8379	MAD1 mitotic arrest deficient like 1	MAD1L1	7	1951270	1.23264e+08	-1	11
-11.8733	29960	mitochondrial rRNA methyltransferase 2	MRM2	7	2238244	1.23293e+08	-1	11
-7.47649	4521	nudix hydrolase 1	NUDT1	7	2246803	1.23293e+08	-1	11
-8.19978	29886	sorting nexin 8	SNX8	7	2283122	1.23297e+08	-1	11
-13.5908	8662	eukaryotic translation initiation factor 3 subunit B	EIF3B	7	2367790	1.23305e+08	-1	11
-4.85996	55501	carbohydrate sulfotransferase 12	CHST12	7	2419070	1.23311e+08	-1	11
-7.44163	3955	LFNG O-fucosylpeptide 3-beta-N-acetylglucosaminyltransferase	LFNG	7	2523068	1.23321e+08	-1	11
-12.0373	221927	BRCA1 associated ATM activator 1	BRAT1	7	2546784	1.23323e+08	-1	11
-8.95665	23288	IQ motif containing E	IQCE	7	2585060	1.23327e+08	-1	11
-8.04008	80727	tweety family member 3	TTYH3	7	2648385	1.23334e+08	-1	11
-1.49688	155185	archaelysin family metallopeptidase 1	AMZ1	7	2709018	1.2334e+08	-1	11
-6.09244	2768	G protein subunit alpha 12	GNA12	7	2767840	1.23345e+08	-1	11
-2.25371	84433	caspase recruitment domain family member 11	CARD11	7	2975010	1.23366e+08	-1	11
-0.0163461	100129603	uncharacterized LOC100129603	LOC100129603	7	3149752	1.23384e+08	-1	11
-0.0725785	221935	sidekick cell adhesion molecule 1	SDK1	7	3992282	1.23468e+08	-1	11
-8.52709	221937	forkhead box K1	FOXK1	7	4726870	1.23541e+08	-1	11
-10.5365	9907	adaptor related protein complex 5 zeta 1 subunit	AP5Z1	7	4785012	1.23547e+08	-1	11
0.144329	55698	Rap associating with DIL domain	RADIL	7	4841406	123552854	-1	11
-0.665723	56903	poly(A) polymerase beta	PAPOLB	7	4859866	123554700	-1	11
-0.418358	221938	monocyte to macrophage differentiation associated 2	MMD2	7	4929164	1.23562e+08	-1	11
-11.1404	57786	RB associated KRAB zinc finger	RBAK	7	5057679	1.23574e+08	-1	11
-0.156375	389458	RBAK downstream neighbor (non-protein coding)	RBAKDN	7	5072641	1.23576e+08	-1	11
-9.90854	26100	WD repeat domain, phosphoinositide interacting 2	WIPI2	7	5218045	1.23591e+08	-1	11
-0.261618	222962	solute carrier family 29 member 4	SLC29A4	7	5293501	1.23598e+08	-1	11
-9.87873	84629	trinucleotide repeat containing 18	TNRC18	7	5365168	1.23605e+08	-1	11
-3.77379	80028	F-box and leucine rich repeat protein 18	FBXL18	7	5498142	1.23619e+08	-1	11
-0.199615	221946	uncharacterized LOC221946	LOC221946	7	5519699	1.23621e+08	-1	11
-0.0650034	60	actin beta	ACTB	7	5528874	1.23622e+08	-1	11
-1.69754	6624	fascin actin-bundling protein 1	FSCN1	7	5599730	1.23629e+08	-1	11
-11.8401	54476	ring finger protein 216	RNF216	7	5700885	1.23639e+08	-1	11
-10.3023	7965	aminoacyl tRNA synthetase complex interacting multifunctional protein 2	AIMP2	7	6016910	1.2367e+08	-1	11
-8.70297	27102	eukaryotic translation initiation factor 2 alpha kinase 1	EIF2AK1	7	6040738	1.23673e+08	-1	11
-11.7977	84132	ubiquitin specific peptidase 42	USP42	7	6133241	1.23682e+08	-1	11
-4.80018	9265	cytohesin 3	CYTH3	7	6217196	123690433	-1	11
-10.5175	84792	family with sequence similarity 220 member A	FAM220A	7	6339184	1.23703e+08	-1	11
-8.2045	5879	ras-related C3 botulinum toxin substrate 1 (rho family, small GTP binding protein Rac1)	RAC1	7	6389230	1.23708e+08	-1	11
-10.237	221955	diacylglycerol lipase beta	DAGLB	7	6428564	1.23712e+08	-1	11
-6.94656	11014	KDEL endoplasmic reticulum protein retention receptor 2	KDELR2	7	6472649	1.23716e+08	-1	11
-12.526	55146	zinc finger DHHC-type containing 4	ZDHHC4	7	6583206	123727034	-1	11
-12.1708	79034	chromosome 7 open reading frame 26	C7orf26	7	6599373	1.23729e+08	-1	11
-3.08627	54753	zinc finger protein 853	ZNF853	7	6620092	1.23731e+08	-1	11
-7.65555	100131017	zinc finger protein 316	ZNF316	7	6647800	1.23733e+08	-1	11
-13.7486	7559	zinc finger protein 12	ZNF12	7	6697684	1.23738e+08	-1	11
-9.24541	56913	core 1 synthase, glycoprotein-N-acetylgalactosamine 3-beta-galactosyltransferase 1	C1GALT1	7	7215632	1.2379e+08	-1	11
-5.18159	340267	collagen type XXVIII alpha 1 chain	COL28A1	7	7447220	1.23813e+08	-1	11
-6.6986	101927391	uncharacterized LOC101927391	LOC101927391	7	7558084	1.23825e+08	-1	11
-12.8065	54468	meiosis regulator for oocyte development	MIOS	7	7587232	1.23827e+08	-1	11
-8.99127	6119	replication protein A3	RPA3	7	7677584	1.23836e+08	-1	11
-10.868	729852	UBAP1-MVB12-associated (UMA) domain containing 1	UMAD1	7	7759928	1.23845e+08	-1	11
-6.26559	113263	glucocorticoid induced 1	GLCCI1	7	8028910	1.23872e+08	-1	11
-10.1384	3382	islet cell autoantigen 1	ICA1	7	8187750	1.23887e+08	-1	11
-8.54132	100505938	uncharacterized LOC100505938	LOC100505938	7	8302752	1.23899e+08	-1	11
-0.427488	30010	neurexophilin 1	NXPH1	7	8593458	1.23928e+08	-1	11
-1.52597	168741	period circadian clock 3 pseudogene	PER4	7	9635043	1.24032e+08	-1	11
-9.04826	4697	NDUFA4, mitochondrial complex associated	NDUFA4	7	10936069	1.24162e+08	-1	11
-10.5088	9678	PHD finger protein 14	PHF14	7	11056278	1.24174e+08	-1	11
-0.325921	221981	thrombospondin type 1 domain containing 7A	THSD7A	7	11601316	124228845	-1	11
-9.58075	54664	transmembrane protein 106B	TMEM106B	7	12224242	1.24291e+08	-1	11
-0.655475	221806	von Willebrand factor D and EGF domains	VWDE	7	12367554	1.24305e+08	-1	11
-3.23508	85477	scinderin	SCIN	7	12616826	124330396	-1	11
-9.05191	10124	ADP ribosylation factor like GTPase 4A	ARL4A	7	12688994	1.24338e+08	-1	11
0.0901645	4223	mesenchyme homeobox 2	MEOX2	7	15648947	1.24634e+08	-1	11
-1.53578	100506025	ISPD antisense RNA 1	ISPD-AS1	7	16240544	1.24693e+08	-1	11
-6.79352	25928	sclerostin domain containing 1	SOSTDC1	7	16463664	1.24715e+08	-1	11
1.11417	100506049	leucine rich repeat containing 72	LRRC72	7	16554184	1.24724e+08	-1	11
-11.2964	57037	ankyrin repeat and MYND domain containing 2	ANKMY2	7	16622796	124730993	-1	11
-8.47371	28969	basic leucine zipper and W2 domains 2	BZW2	7	16676328	1.24736e+08	-1	11
-4.11742	27075	tetraspanin 13	TSPAN13	7	16769130	1.24746e+08	-1	11
-3.74415	10551	anterior gradient 2, protein disulphide isomerase family member	AGR2	7	16798876	124748601	-1	11
-4.40263	155465	anterior gradient 3, protein disulphide isomerase family member	AGR3	7	16870697	1.24756e+08	-1	11
-4.92529	196	aryl hydrocarbon receptor	AHR	7	17322401	1.24801e+08	-1	11
-0.631075	102659288	renal clear cell carcinoma-associated transcript 333	KCCAT333	7	17421086	124810822	-1	11
-9.87422	23161	sorting nexin 13	SNX13	7	17865634	1.24855e+08	-1	11
-0.545199	221823	phosphoribosyl pyrophosphate synthetase 1-like 1	PRPS1L1	7	18027319	1.24871e+08	-1	11
-2.61911	9734	histone deacetylase 9	HDAC9	7	18591018	1.24928e+08	-1	11
-0.0211595	7291	twist family bHLH transcription factor 1	TWIST1	7	19116570	1.2498e+08	-1	11
0.216071	222894	Fer3 like bHLH transcription factor	FERD3L	7	19145101	1.24983e+08	-1	11
-10.8045	221830	TWIST neighbor	TWISTNB	7	19702249	1.25039e+08	-1	11
-0.460935	256130	transmembrane protein 196	TMEM196	7	19746048	1.25043e+08	-1	11
-3.96691	101927668	uncharacterized LOC101927668	LOC101927668	7	20029703	1.25072e+08	-1	11
-8.10175	346389	MACC1, MET transcriptional regulator	MACC1	7	20176022	1.25086e+08	-1	11
-6.12393	100506098	uncharacterized LOC100506098	LOC100506098	7	20219638	1.25091e+08	-1	11
-1.06184	101927769	uncharacterized LOC101927769	LOC101927769	7	20304210	1.25099e+08	-1	11
-7.16198	101927811	uncharacterized LOC101927811	LOC101927811	7	20330031	1.25102e+08	-1	11
-3.87646	3696	integrin subunit beta 8	ITGB8	7	20373430	1.25106e+08	-1	11
-0.667631	340273	ATP binding cassette subfamily B member 5	ABCB5	7	20674954	1.25136e+08	-1	11
-0.596697	221833	Sp8 transcription factor	SP8	7	20784581	1.25147e+08	-1	11
-5.75743	6671	Sp4 transcription factor	SP4	7	21449947	1.25214e+08	-1	11
-0.253547	8701	dynein axonemal heavy chain 11	DNAH11	7	21722391	1.25241e+08	-1	11
-8.21379	55536	cell division cycle associated 7 like	CDCA7L	7	21923411	1.25261e+08	-1	11
-5.4174	9771	Rap guanine nucleotide exchange factor 5	RAPGEF5	7	22237602	1.25292e+08	-1	11
-0.458718	256227	STEAP family member 1B	STEAP1B	7	22464606	125315174	-1	11
-0.0137497	401312	uncharacterized LOC401312	LOC401312	7	22657746	125334488	-1	11
-0.0264419	541472	uncharacterized LOC541472	LOC541472	7	22726507	1.25341e+08	-1	11
-0.147479	3569	interleukin 6	IL6	7	22729572	1.25342e+08	-1	11
-10.3124	54543	translocase of outer mitochondrial membrane 7	TOMM7	7	22817742	1.2535e+08	-1	11
-2.92513	84668	family with sequence similarity 126 member A	FAM126A	7	22977704	1.25366e+08	-1	11
-10.3256	55975	kelch like family member 7	KLHL7	7	23132442	1.25382e+08	-1	11
-13.0276	11097	nucleoporin like 2	NUPL2	7	23191418	1.25388e+08	-1	11
0.0301485	10457	glycoprotein nmb	GPNMB	7	23260903	1.25395e+08	-1	11
-11.8844	115416	mitochondrial assembly of ribosomal large subunit 1	MALSU1	7	23304440	1.25399e+08	-1	11
-3.36591	10643	insulin like growth factor 2 mRNA binding protein 3	IGF2BP3	7	23390292	1.25408e+08	-1	11
-4.74993	29896	transformer 2 alpha homolog	TRA2A	7	23518411	1.25421e+08	-1	11
-9.03308	90693	coiled-coil domain containing 126	CCDC126	7	23621043	1.25431e+08	-1	11
-8.42343	340277	family with sequence similarity 221 member A	FAM221A	7	23691382	1.25438e+08	-1	11
-6.15463	56164	serine/threonine kinase 31	STK31	7	23771378	1.25446e+08	-1	11
-0.168425	4852	neuropeptide Y	NPY	7	24288026	125497516	-1	11
-5.86245	51678	membrane palmitoylated protein 6	MPP6	7	24633524	1.25532e+08	-1	11
-0.53583	1687	DFNA5, deafness associated tumor suppressor	DFNA5	7	24728048	1.25542e+08	-1	11
-8.56002	26031	oxysterol binding protein like 3	OSBPL3	7	24866476	125555361	-1	11
-9.53089	54205	cytochrome c, somatic	CYCS	7	25122006	125580914	-1	11
-6.13221	136895	chromosome 7 open reading frame 31	C7orf31	7	25157447	1.25584e+08	-1	11
0.0275718	64111	neuropeptide VF precursor	NPVF	7	25226528	1.25591e+08	-1	11
-0.191047	9865	TLR4 interactor with leucine rich repeats	TRIL	7	28955885	1.25964e+08	-1	11
-0.391668	100506497	uncharacterized LOC100506497	LOC100506497	7	28996668	1.25968e+08	-1	11
-1.84672	54504	carboxypeptidase, vitellogenic like	CPVL	7	29071084	1.25976e+08	-1	11
-6.19459	1124	chimerin 2	CHN2	7	29407399	1.26009e+08	-1	11
-6.91071	222171	proline rich 15	PRR15	7	29565983	1.26025e+08	-1	11
-7.5796	646762	uncharacterized LOC646762	LOC646762	7	29665530	1.26035e+08	-1	11
-3.62546	442524	DPY19L2 pseudogene 3	DPY19L2P3	7	29686698	1.26037e+08	-1	11
-1.22281	644150	WAS/WASL interacting protein family member 3	WIPF3	7	29861810	1.26055e+08	-1	11
-5.9199	9805	secernin 1	SCRN1	7	29955087	1.26064e+08	-1	11
-5.43925	55033	FK506 binding protein 14	FKBP14	7	30018692	1.26071e+08	-1	11
-8.74454	84725	pleckstrin homology domain containing A8	PLEKHA8	7	30063138	1.26075e+08	-1	11
-3.43741	222166	maturin, neural progenitor differentiation regulator homolog	MTURN	7	30148850	1.26084e+08	-1	11
-8.49716	223082	zinc and ring finger 2	ZNRF2	7	30325999	1.26101e+08	-1	11
-7.99221	222161	uncharacterized protein DKFZp586I1420	DKFZP586I1420	7	30371422	1.26106e+08	-1	11
-8.39344	10392	nucleotide binding oligomerization domain containing 1	NOD1	7	30451652	1.26114e+08	-1	11
-7.74582	79017	gamma-glutamylcyclotransferase	GGCT	7	30500730	1.26119e+08	-1	11
-2.62975	401320	uncharacterized LOC401320	LOC401320	7	30563068	1.26125e+08	-1	11
-9.49453	2617	glycyl-tRNA synthetase	GARS	7	30614422	1.2613e+08	-1	11
-0.398987	1395	corticotropin releasing hormone receptor 2	CRHR2	7	30671628	1.26136e+08	-1	11
-0.334834	11185	indolethylamine N-methyltransferase	INMT	7	30754868	1.26144e+08	-1	11
-0.298481	358	aquaporin 1 (Colton blood group)	AQP1	7	30918605	1.26161e+08	-1	11
0.0346919	2692	growth hormone releasing hormone receptor	GHRHR	7	30971776	126165891	-1	11
-8.88912	23658	LSM5 homolog, U6 small nuclear RNA and mRNA degradation associated	LSM5	7	32488755	1.26318e+08	-1	11
-11.9024	23080	AVL9 cell migration associated	AVL9	7	32542083	1.26323e+08	-1	11
-6.13963	100129460	DPY19L1 pseudogene 1	DPY19L1P1	7	32650054	1.26334e+08	-1	11
-3.09074	441208	zinc and ring finger 2 pseudogene 1	ZNRF2P1	7	32728966	126341610	-1	11
-4.15792	401321	long intergenic non-protein coding RNA 997	LINC00997	7	32760604	1.26345e+08	-1	11
-10.304	25948	kelch repeat and BTB domain containing 2	KBTBD2	7	32880010	1.26357e+08	-1	11
-8.11663	51251	5'-nucleotidase, cytosolic IIIA	NT5C3A	7	33033046	126372018	-1	11
-9.68592	6100	retinitis pigmentosa 9 (autosomal dominant)	RP9	7	33102094	1.26379e+08	-1	11
-4.84423	27241	Bardet-Biedl syndrome 9	BBS9	7	33367804	1.26405e+08	-1	11
-1.38183	168667	BMP binding endothelial regulator	BMPER	7	34030391	1.26472e+08	-1	11
0.169505	404744	NPSR1 antisense RNA 1	NPSR1-AS1	7	34664494	1.26535e+08	-1	11
-7.83288	23333	dpy-19 like 1	DPY19L1	7	34983460	1.26567e+08	-1	11
-0.73834	57057	T-box 20	TBX20	7	35235532	1.26592e+08	-1	11
0.433963	401324	uncharacterized LOC401324	LOC401324	7	35345165	1.26603e+08	-1	11
-11.1799	64224	HERPUD family member 2	HERPUD2	7	35663910	1.26635e+08	-1	11
-6.37532	101930085	uncharacterized LOC101930085	LOC101930085	7	35697308	1.26638e+08	-1	11
-0.280977	100506725	uncharacterized LOC100506725	LOC100506725	7	35718074	1.26641e+08	-1	11
-11.1872	989	septin 7	2007-09-01	7	35854045	1.26654e+08	-1	11
-0.106193	101928618	uncharacterized LOC101928618	LOC101928618	7	36097980	1.26679e+08	-1	11
-7.65836	80820	endonuclease/exonuclease/phosphatase family domain containing 1	EEPD1	7	36227384	1.26691e+08	-1	11
-6.71992	23366	KIAA0895	KIAA0895	7	36347979	1.26704e+08	-1	11
-4.7885	54443	anillin actin binding protein	ANLN	7	36421796	126710893	-1	11
-2.01794	313	acyloxyacyl hydrolase	AOAH	7	36618744	1.26731e+08	-1	11
-9.69985	27072	VPS41, HOPS complex subunit	VPS41	7	38816571	1.2695e+08	-1	11
-0.305902	100689074	POU6F2 antisense RNA 2	POU6F2-AS2	7	38996730	1.26968e+08	-1	11
-0.926403	11281	POU class 6 homeobox 2	POU6F2	7	39221400	1.26991e+08	-1	11
-9.33595	57002	Yae1 domain containing 1	YAE1D1	7	39579430	1.27027e+08	-1	11
-9.71966	5898	RAS like proto-oncogene A	RALA	7	39665838	1.27035e+08	-1	11
0.16012	349114	long intergenic non-protein coding RNA 265	LINC00265	7	39764095	1.27045e+08	-1	11
-9.88247	8621	cyclin dependent kinase 13	CDK13	7	40023746	127071088	-1	11
-11.9292	136647	M-phase specific PLK1 interacting protein	MPLKIP	7	40133697	1.27082e+08	-1	11
-0.590705	101928795	long intergenic non-protein coding RNA 1448	LINC01448	7	42684086	127337122	-1	11
-9.19774	79020	chromosome 7 open reading frame 25	C7orf25	7	42910681	1.2736e+08	-1	11
-9.96035	5683	proteasome subunit alpha 2	PSMA2	7	42924533	1.27361e+08	-1	11
-10.6002	64983	mitochondrial ribosomal protein L32	MRPL32	7	42935096	127362223	-1	11
-0.24872	100127950	HECW1 intronic transcript 1	HECW1-IT1	7	43140541	1.27383e+08	-1	11
0.12797	23072	HECT, C2 and WW domain containing E3 ubiquitin protein ligase 1	HECW1	7	43337968	1.27403e+08	-1	11
-0.196341	100506895	lncRNA#32	LOC100506895	7	43515634	1.2742e+08	-1	11
-3.33171	9263	serine/threonine kinase 17a	STK17A	7	43605236	127429237	-1	11
-9.71359	55744	cytochrome c oxidase assembly factor 1 homolog	COA1	7	43680436	127436757	-1	11
-2.47238	644	biliverdin reductase A	BLVRA	7	43783007	1.27447e+08	-1	11
-13.0249	55665	upregulator of cell proliferation	URGCP	7	43896316	127458345	-1	11
-3.82563	51619	ubiquitin conjugating enzyme E2 D4 (putative)	UBE2D4	7	43941286	127462842	-1	11
-1.97465	84820	RNA polymerase II subunit J4, pseudogene	POLR2J4	7	43980044	1.27467e+08	-1	11
-3.00234	255031	long intergenic non-protein coding RNA 957	LINC00957	7	44041219	1.27473e+08	-1	11
-9.83433	28988	drebrin like	DBNL	7	44053178	1.27474e+08	-1	11
-0.449997	5224	phosphoglycerate mutase 2	PGAM2	7	44064156	127475129	-1	11
-9.62527	27434	DNA polymerase mu	POLM	7	44077300	1.27476e+08	-1	11
0.392545	165	AE binding protein 1	AEBP1	7	44109462	1.2748e+08	-1	11
-9.26935	5425	DNA polymerase delta 2, accessory subunit	POLD2	7	44119109	1.27481e+08	-1	11
0.40196	58498	myosin light chain 7	MYL7	7	44140090	1.27483e+08	-1	11
0.121646	2645	glucokinase	GCK	7	44159313	1.27485e+08	-1	11
-11.4281	10652	YKT6 v-SNARE homolog (S. cerevisiae)	YKT6	7	44207636	127489477	-1	11
-0.336943	816	calcium/calmodulin dependent protein kinase II beta	CAMK2B	7	44271390	1.27496e+08	-1	11
-6.46602	23386	NudC domain containing 3	NUDCD3	7	44436576	127512371	-1	11
-0.680292	29881	NPC1 like intracellular cholesterol transporter 1	NPC1L1	7	44532098	1.27522e+08	-1	11
-12.1217	54606	DEAD-box helicase 56	DDX56	7	44569977	1.27526e+08	-1	11
-5.84412	222068	transmembrane p24 trafficking protein 4	TMED4	7	44580594	1.27527e+08	-1	11
-7.72797	4967	oxoglutarate dehydrogenase	OGDH	7	44649677	1.27534e+08	-1	11
-8.77635	83637	zinc finger MIZ-type containing 2	ZMIZ2	7	44760554	1.27545e+08	-1	11
-12.4568	5478	peptidylprolyl isomerase A	PPIA	7	44799879	1.27549e+08	-1	11
-8.43105	94239	H2A histone family member V	H2AFV	7	44839188	1.27553e+08	-1	11
-11.005	5814	purine rich element binding protein B	PURB	7	44880838	1.27557e+08	-1	11
0.0508217	64005	myosin IG	MYO1G	7	44970882	1.27566e+08	-1	11
-7.56774	285958	small nucleolar RNA host gene 15	SNHG15	7	44984844	1.27567e+08	-1	11
-8.22593	83605	CCM2 scaffolding protein	CCM2	7	45042829	1.27573e+08	-1	11
0.442368	23148	NAC alpha domain containing	NACAD	7	45084665	1.27577e+08	-1	11
-12.1099	9238	transforming growth factor beta regulator 4	TBRG4	7	45105923	1.27579e+08	-1	11
-0.382514	10268	receptor activity modifying protein 3	RAMP3	7	45171009	1.27586e+08	-1	11
-0.715698	107	adenylate cyclase 1	ADCY1	7	45634113	1.27632e+08	-1	11
-3.9492	641977	septin 7 pseudogene 2	SEPT7P2	7	45746402	1.27643e+08	-1	11
-0.414724	3484	insulin like growth factor binding protein 1	IGFBP1	7	45891014	1.27658e+08	-1	11
-0.531915	3486	insulin like growth factor binding protein 3	IGFBP3	7	45916758	1.2766e+08	-1	11
-3.38164	2887	growth factor receptor bound protein 10	GRB10	7	50666884	1.28135e+08	-1	11
-5.48626	23242	cordon-bleu WH2 repeat protein	COBL	7	51180169	1.28187e+08	-1	11
-8.06212	55915	LanC like 2	LANCL2	7	55399594	1.28609e+08	-1	11
-7.93832	81552	vesicular, overexpressed in cancer, prosurvival protein 1	VOPP1	7	55511091	1.2862e+08	-1	11
-0.217184	346288	septin 14	2014-09-01	7	55828166	128651530	-1	11
-3.883	349075	zinc finger protein 713	ZNF713	7	55914751	1.2866e+08	-1	11
-9.06184	51373	mitochondrial ribosomal protein S17	MRPS17	7	55953628	1.28664e+08	-1	11
-8.62285	2631	glioblastoma amplified sequence	GBAS	7	55982379	1.28667e+08	-1	11
-6.18755	5723	phosphoserine phosphatase	PSPH	7	56031312	1.28672e+08	-1	11
-7.8641	908	chaperonin containing TCP1 subunit 6A	CCT6A	7	56057836	128674497	-1	11
-7.34543	25870	sulfatase modifying factor 2	SUMF2	7	56072448	1.28676e+08	-1	11
-0.971106	5260	phosphorylase kinase catalytic subunit gamma 1	PHKG1	7	56086639	1.28677e+08	-1	11
-6.53697	51142	coiled-coil-helix-coiled-coil-helix domain containing 2	CHCHD2	7	56104096	128679123	-1	11
-0.250208	100240728	uncharacterized LOC100240728	LOC100240728	7	56482712	1.28717e+08	-1	11
-0.39729	222029	uncharacterized protein DKFZp434L192	DKFZp434L192	7	56496753	1.28718e+08	-1	11
0.30768	101928401	uncharacterized LOC101928401	LOC101928401	7	56536180	1.28722e+08	-1	11
-6.39713	253430	inositol polyphosphate multikinase	IPMK	10	58229725	1.73121e+08	-1	12
-7.08007	55847	CDGSH iron sulfur domain 1	CISD1	10	58279180	1.73126e+08	-1	12
-6.67402	7321	ubiquitin conjugating enzyme E2 D1	UBE2D1	10	5.83529e+07	1.73133e+08	-1	12
-8.36647	7019	transcription factor A, mitochondrial	TFAM	10	58392186	1.73137e+08	-1	12
-0.799846	80114	BicC family RNA binding protein 1	BICC1	10	58672290	1.73165e+08	-1	12
-0.251329	100507008	long intergenic non-protein coding RNA 844	LINC00844	10	59000567	1.73198e+08	-1	12
-0.758727	105682749	cervical carcinoma expressed PCNA regulatory lncRNA	CCEPR	10	59175213	173215498	-1	12
-1.73235	84457	phytanoyl-CoA 2-hydroxylase interacting protein like	PHYHIPL	10	5.92124e+07	1.73219e+08	-1	12
-0.890611	220965	family with sequence similarity 13 member C	FAM13C	10	5.93044e+07	1.73228e+08	-1	12
-4.79113	220963	solute carrier family 16 member 9	SLC16A9	10	59680374	1.73266e+08	-1	12
-3.46337	100507027	myoregulin	MRLN	10	59745217	1.73272e+08	-1	12
-10.5807	8030	coiled-coil domain containing 6	CCDC6	10	5.98477e+07	1.73283e+08	-1	12
-1.80447	283025	long intergenic non-protein coding RNA 1553	LINC01553	10	5.99596e+07	1.73294e+08	-1	12
-10.379	84890	2-aminoethanethiol dioxygenase	ADO	10	62806617	1.73579e+08	-1	12
-1.08896	1959	early growth response 2	EGR2	10	6.28149e+07	1.73579e+08	-1	12
-7.2318	29982	nuclear receptor binding factor 2	NRBF2	10	6.31441e+07	1.73612e+08	-1	12
-7.70666	221037	jumonji domain containing 1C	JMJD1C	10	6.32932e+07	1.73627e+08	-1	12
-3.63236	84989	JMJD1C antisense RNA 1	JMJD1C-AS1	10	63465895	1.73645e+08	-1	12
-6.32075	221035	receptor accessory protein 3	REEP3	10	6.35732e+07	1.73655e+08	-1	12
-2.69063	101928961	uncharacterized LOC101928961	LOC101928961	10	66953131	1.73993e+08	-1	12
-0.49812	29119	catenin alpha 3	CTNNA3	10	6.70047e+07	1.73998e+08	-1	12
-3.7332	56521	DnaJ heat shock protein family (Hsp40) member C12	DNAJC12	10	6.78211e+07	1.7408e+08	-1	12
-10.3969	23411	sirtuin 1	SIRT1	10	6.79027e+07	1.74088e+08	-1	12
-10.3425	26091	HECT and RLD domain containing E3 ubiquitin protein ligase 4	HERC4	10	6.80354e+07	1.74102e+08	-1	12
0.455672	84665	myopalladin	MYPN	10	68159895	1.74114e+08	-1	12
-5.34949	220202	atonal bHLH transcription factor 7	ATOH7	10	6.82314e+07	1.74121e+08	-1	12
-6.98645	64081	phenazine biosynthesis like protein domain containing	PBLD	10	6.83084e+07	1.74129e+08	-1	12
-8.86774	3189	heterogeneous nuclear ribonucleoprotein H3	HNRNPH3	10	6.83377e+07	1.74132e+08	-1	12
-3.86929	55680	RUN and FYVE domain containing 2	RUFY2	10	6.83783e+07	1.74136e+08	-1	12
-8.37913	1763	DNA replication helicase/nuclease 2	DNA2	10	68443055	1.74142e+08	-1	12
-9.62617	8034	solute carrier family 25 member 16	SLC25A16	10	68504166	1.74148e+08	-1	12
-1.57224	80312	tet methylcytosine dioxygenase 1	TET1	10	6.86274e+07	1.74161e+08	-1	12
-6.28658	55749	cell division cycle and apoptosis regulator 1	CCAR1	10	68756760	1.74174e+08	-1	12
-7.77989	219736	storkhead box 1	STOX1	10	6.88609e+07	1.74184e+08	-1	12
-14.2026	79009	DEAD-box helicase 50	DDX50	10	68924062	1.7419e+08	-1	12
-10.6348	9188	DEAD-box helicase 21	DDX21	10	6.89707e+07	1.74195e+08	-1	12
-8.60132	26128	KIF1 binding protein	KIF1BP	10	6.90029e+07	1.74198e+08	-1	12
0.202503	5552	serglycin	SRGN	10	6.90963e+07	1.74208e+08	-1	12
-16.257	9559	VPS26, retromer complex component A	VPS26A	10	69149284	1.74213e+08	-1	12
-11.3445	6832	Suv3 like RNA helicase	SUPV3L1	10	6.91947e+07	1.74217e+08	-1	12
-8.65845	80201	hexokinase domain containing 1	HKDC1	10	6.92439e+07	1.74222e+08	-1	12
-7.47128	3098	hexokinase 1	HK1	10	6.93538e+07	1.74233e+08	-1	12
-1.2318	6865	tachykinin receptor 2	TACR2	10	6.94106e+07	1.74239e+08	-1	12
-8.19957	23555	tetraspanin 15	TSPAN15	10	69479568	1.74246e+08	-1	12
-1.43626	50674	neurogenin 3	NEUROG3	10	69572744	1.74255e+08	-1	12
-7.95194	219738	chromosome 10 open reading frame 35	C10orf35	10	6.96319e+07	1.74261e+08	-1	12
0.12668	1305	collagen type XIII alpha 1 chain	COL13A1	10	6.98805e+07	1.74286e+08	-1	12
-7.39093	55506	H2A histone family member Y2	H2AFY2	10	70082442	1.74306e+08	-1	12
-10.4584	84883	apoptosis inducing factor, mitochondria associated 2	AIFM2	10	70122600	1.7431e+08	-1	12
-11.9185	219743	trypsin domain containing 1	TYSND1	10	70141857	1.74312e+08	-1	12
-11.5868	56681	secretion associated Ras related GTPase 1A	SAR1A	10	7.01604e+07	1.74314e+08	-1	12
-6.56822	5464	pyrophosphatase (inorganic) 1	PPA1	10	7.02181e+07	1.7432e+08	-1	12
0.311593	64106	neuropeptide FF receptor 1	NPFFR1	10	70269325	1.74325e+08	-1	12
-6.52894	55222	leucine rich repeat containing 20	LRRC20	10	7.03397e+07	1.74332e+08	-1	12
-13.9939	1979	eukaryotic translation initiation factor 4E binding protein 2	EIF4EBP2	10	70416361	1.7434e+08	-1	12
-0.555672	4838	nodal growth differentiation factor	NODAL	10	7.04384e+07	1.74342e+08	-1	12
-8.17035	27143	phosphatase domain containing, paladin 1	PALD1	10	7.05236e+07	1.7435e+08	-1	12
-0.630221	5551	perforin 1	PRF1	10	70600061	1.74358e+08	-1	12
-0.730023	140766	ADAM metallopeptidase with thrombospondin type 1 motif 14	ADAMTS14	10	70717472	1.7437e+08	-1	12
0.133533	219793	thymus, brain and testes associated	TBATA	10	7.07776e+07	1.74376e+08	-1	12
-9.52099	8879	sphingosine-1-phosphate lyase 1	SGPL1	10	70848561	1.74383e+08	-1	12
-10.4505	5092	pterin-4 alpha-carbinolamine dehydratase 1	PCBD1	10	7.08859e+07	1.74387e+08	-1	12
-0.926036	105378349	uncharacterized LOC105378349	LOC105378349	10	7.09445e+07	1.74392e+08	-1	12
0.502406	728978	UNC5B antisense RNA 1	UNC5B-AS1	10	7.12177e+07	1.7442e+08	-1	12
-0.293362	219699	unc-5 netrin receptor B	UNC5B	10	71257706	1.74424e+08	-1	12
-10.0577	55315	solute carrier family 29 member 3	SLC29A3	10	71341321	1.74432e+08	-1	12
0.864793	64072	cadherin related 23	CDH23	10	7.16247e+07	1.7446e+08	-1	12
-1.32661	64115	chromosome 10 open reading frame 54	C10orf54	10	7.17606e+07	1.74474e+08	-1	12
-8.48913	5660	prosaposin	PSAP	10	7.18338e+07	1.74481e+08	-1	12
-1.8706	9469	carbohydrate sulfotransferase 3	CHST3	10	7.1989e+07	1.74497e+08	-1	12
-0.107874	9806	SPARC/osteonectin, cwcv and kazal like domains proteoglycan 2	SPOCK2	10	7.20785e+07	1.74506e+08	-1	12
-14.1981	51008	activating signal cointegrator 1 complex subunit 1	ASCC1	10	7.21563e+07	1.74514e+08	-1	12
-12.6325	119504	anaphase promoting complex subunit 16	ANAPC16	10	7.22259e+07	1.74521e+08	-1	12
-5.63346	54541	DNA damage inducible transcript 4	DDIT4	10	7.2275e+07	1.74525e+08	-1	12
-15.798	54788	DnaJ heat shock protein family (Hsp40) member B12	DNAJB12	10	72343989	1.74532e+08	-1	12
-14.1249	10367	mitochondrial calcium uptake 1	MICU1	10	7.24712e+07	1.74545e+08	-1	12
-13.9523	90550	mitochondrial calcium uniporter	MCU	10	72790034	1.74577e+08	-1	12
-1.33326	170392	oncoprotein induced transcript 3	OIT3	10	7.29133e+07	1.74589e+08	-1	12
-8.85961	84647	phospholipase A2 group XIIB	PLA2G12B	10	72944790	1.74592e+08	-1	12
-9.94788	5033	prolyl 4-hydroxylase subunit alpha 1	P4HA1	10	7.30521e+07	1.74603e+08	-1	12
-13.3136	25961	nudix hydrolase 13	NUDT13	10	73121101	1.7461e+08	-1	12
-15.7873	11319	ecdysoneless cell cycle regulator	ECD	10	73151309	1.74613e+08	-1	12
-14.48	317662	family with sequence similarity 149 member B1	FAM149B1	10	7.32051e+07	1.74618e+08	-1	12
-11.0112	23234	DnaJ heat shock protein family (Hsp40) member C9	DNAJC9	10	73244643	174622441	-1	12
-15.3845	51021	mitochondrial ribosomal protein S16	MRPS16	10	7.32508e+07	1.74623e+08	-1	12
0.32851	414245	DNAJC9 antisense RNA 1	DNAJC9-AS1	10	7.32602e+07	1.74624e+08	-1	12
-2.67674	118491	cilia and flagella associated protein 70	CFAP70	10	73306308	1.74629e+08	-1	12
-18.241	310	annexin A7	ANXA7	10	7.33946e+07	1.74637e+08	-1	12
-3.21337	118490	MSS51 mitochondrial translational activator	MSS51	10	7.34286e+07	1.74641e+08	-1	12
-11.6147	5532	protein phosphatase 3 catalytic subunit beta	PPP3CB	10	7.34681e+07	1.74645e+08	-1	12
-6.35819	101929145	PPP3CB antisense RNA 1 (head to head)	PPP3CB-AS1	10	73501530	1.74648e+08	-1	12
-10.3185	159195	ubiquitin specific peptidase 54	USP54	10	7.35417e+07	1.74652e+08	-1	12
-0.0833901	58529	myozenin 1	MYOZ1	10	73636684	1.74662e+08	-1	12
-0.184622	79933	synaptopodin 2 like	SYNPO2L	10	73649226	1.74663e+08	-1	12
-20.1228	9632	SEC24 homolog C, COPII coat complex component	SEC24C	10	7.37583e+07	1.74674e+08	-1	12
-7.57537	170384	fucosyltransferase 11	FUT11	10	73774254	1.74675e+08	-1	12
-13.9925	118487	coiled-coil-helix-coiled-coil-helix domain containing 1	CHCHD1	10	7.37828e+07	1.74676e+08	-1	12
-11.3659	23053	zinc finger SWIM-type containing 8	ZSWIM8	10	7.37937e+07	1.74677e+08	-1	12
-4.99189	100507331	ZSWIM8 antisense RNA 1	ZSWIM8-AS1	10	73798956	1.74678e+08	-1	12
-10.1371	8509	N-deacetylase and N-sulfotransferase 2	NDST2	10	73806875	1.74679e+08	-1	12
-13.4736	818	calcium/calmodulin dependent protein kinase II gamma	CAMK2G	10	73844387	1.74682e+08	-1	12
-1.11719	5328	plasminogen activator, urokinase	PLAU	10	73914300	1.74689e+08	-1	12
-0.811308	414236	chromosome 10 open reading frame 55	C10orf55	10	7.39164e+07	1.7469e+08	-1	12
-8.16425	7414	vinculin	VCL	10	7.40591e+07	1.74704e+08	-1	12
-12.8633	26985	adaptor related protein complex 3 mu 1 subunit	AP3M1	10	74135597	1.74712e+08	-1	12
-11.5178	132	adenosine kinase	ADK	10	7.44366e+07	1.74742e+08	-1	12
-1.6505	101929165	uncharacterized LOC101929165	LOC101929165	10	7.49246e+07	1.7479e+08	-1	12
-12.0382	23522	lysine acetyltransferase 6B	KAT6B	10	74929517	1.74791e+08	-1	12
-0.396556	51207	dual specificity phosphatase 13	DUSP13	10	7.50994e+07	1.74808e+08	-1	12
-10.5446	142891	sterile alpha motif domain containing 8	SAMD8	10	7.51469e+07	1.74813e+08	-1	12
-15.665	7417	voltage dependent anion channel 2	VDAC2	10	7.52208e+07	1.7482e+08	-1	12
-15.1895	118881	catechol-O-methyltransferase domain containing 1	COMTD1	10	75234991	1.74821e+08	-1	12
-7.22552	253264	ZNF503 antisense RNA 1	ZNF503-AS1	10	75329030	1.74831e+08	-1	12
-6.18111	84858	zinc finger protein 503	ZNF503	10	7.53703e+07	1.74835e+08	-1	12
-3.28795	100131213	ZNF503 antisense RNA 2	ZNF503-AS2	10	7.54061e+07	1.74839e+08	-1	12
-5.09302	83938	chromosome 10 open reading frame 11	C10orf11	10	7.6089e+07	1.74907e+08	-1	12
-0.6612	3778	potassium calcium-activated channel subfamily M alpha 1	KCNMA1	10	7.73156e+07	1.7503e+08	-1	12
-7.03229	9231	discs large MAGUK scaffold protein 5	DLG5	10	77858690	1.75084e+08	-1	12
-4.55169	100128292	DLG5 antisense RNA 1	DLG5-AS1	10	77928318	1.75091e+08	-1	12
-18.1766	11128	RNA polymerase III subunit A	POLR3A	10	78002344	1.75098e+08	-1	12
-1.31311	6229	ribosomal protein S24	RPS24	10	7.80413e+07	1.75102e+08	-1	12
-0.407846	100132987	long intergenic non-protein coding RNA 856	LINC00856	10	7.82506e+07	1.75123e+08	-1	12
-0.908237	414243	long intergenic non-protein coding RNA 595	LINC00595	10	78273770	1.75125e+08	-1	12
-5.04082	283050	ZMIZ1 antisense RNA 1	ZMIZ1-AS1	10	7.90054e+07	1.75199e+08	-1	12
-9.48818	57178	zinc finger MIZ-type containing 1	ZMIZ1	10	79192781	1.75217e+08	-1	12
-13.4141	10105	peptidylprolyl isomerase F	PPIF	10	79351398	1.75233e+08	-1	12
-3.76614	219654	zinc finger CCHC-type containing 24	ZCCHC24	10	7.9414e+07	1.75239e+08	-1	12
-3.25824	729238	surfactant protein A2	SFTPA2	10	7.9558e+07	1.75254e+08	-1	12
-4.86945	101060691	NUTM2B antisense RNA 1	NUTM2B-AS1	10	7.97886e+07	1.75277e+08	-1	12
-0.0671591	8512	mannose binding lectin 1, pseudogene	MBL1P	10	79921648	1.7529e+08	-1	12
0.0998587	6441	surfactant protein D	SFTPD	10	79943422	1.75292e+08	-1	12
-2.48209	219347	TMEM254 antisense RNA 1	TMEM254-AS1	10	8.00627e+07	1.75304e+08	-1	12
-13.7338	80195	transmembrane protein 254	TMEM254	10	8.00858e+07	1.75307e+08	-1	12
0.0978711	219348	placenta specific 9	PLAC9	10	80138640	1.75312e+08	-1	12
-12.7793	311	annexin A11	ANXA11	10	8.01802e+07	1.75316e+08	-1	12
-12.2388	439990	long intergenic non-protein coding RNA 857	LINC00857	10	80213683	175319345	-1	12
-0.753062	4143	methionine adenosyltransferase 1A	MAT1A	10	8.02807e+07	1.75326e+08	-1	12
-1.49651	143241	DPY30 domain containing 1	DYDC1	10	8.03464e+07	1.75333e+08	-1	12
-1.32358	84332	DPY30 domain containing 2	DYDC2	10	8.03594e+07	1.75334e+08	-1	12
-7.0346	84293	family with sequence similarity 213 member A	FAM213A	10	8.04215e+07	1.7534e+08	-1	12
-9.66924	81619	tetraspanin 14	TSPAN14	10	80488458	1.75347e+08	-1	12
-1.10811	387694	SH2 domain containing 4B	SH2D4B	10	8.0593e+07	1.75357e+08	-1	12
-2.59763	56935	single-pass membrane protein with coiled-coil domains 4	SMCO4	11	93510926	1.90005e+08	-1	13
-4.11357	85459	centrosomal protein 295	CEP295	11	9.3696e+07	1.90024e+08	-1	13
-5.77281	684959	small nucleolar RNA, H/ACA box 25	SNORA25	11	93730580	1.90027e+08	-1	13
-4.64927	79101	TATA-box binding protein associated factor, RNA polymerase I subunit D	TAF1D	11	9.37387e+07	1.90028e+08	-1	13
-4.94864	28970	chromosome 11 open reading frame 54	C11orf54	11	9.37523e+07	1.90029e+08	-1	13
-6.61439	9440	mediator complex subunit 17	MED17	11	93798784	1.90034e+08	-1	13
-5.23339	24145	pannexin 1	PANX1	11	94155449	1.9007e+08	-1	13
-1.36242	10888	G protein-coupled receptor 83	GPR83	11	9.43894e+07	1.90093e+08	-1	13
-4.74919	4361	MRE11 homolog A, double strand break repair nuclease	MRE11A	11	9.44556e+07	1.901e+08	-1	13
-7.38518	54851	ankyrin repeat domain 49	ANKRD49	11	94496782	1.90104e+08	-1	13
-0.250263	643037	chromosome 11 open reading frame 97	C11orf97	11	9.45223e+07	1.90106e+08	-1	13
-5.18418	2526	fucosyltransferase 4	FUT4	11	94546874	1.90109e+08	-1	13
-6.08092	143689	piwi like RNA-mediated gene silencing 4	PIWIL4	11	94594364	1.90113e+08	-1	13
0.156236	154810	angiomotin like 1	AMOTL1	11	94822547	1.90136e+08	-1	13
-7.41369	51503	CWC15 spliceosome associated protein homolog	CWC15	11	9.49681e+07	1.90151e+08	-1	13
-1.34754	55693	lysine demethylase 4D	KDM4D	11	94986596	1.90153e+08	-1	13
-4.64215	10929	serine and arginine rich splicing factor 8	SRSF8	11	95069050	1.90161e+08	-1	13
-4.31778	23052	endonuclease domain containing 1	ENDOD1	11	95111230	1.90165e+08	-1	13
-1.90121	143686	sestrin 3	SESN3	11	9.51987e+07	1.90174e+08	-1	13
-4.79066	143684	family with sequence similarity 76 member B	FAM76B	11	9.57794e+07	1.90232e+08	-1	13
-6.33001	9702	centrosomal protein 57	CEP57	11	9.58116e+07	1.90235e+08	-1	13
-5.19702	8898	myotubularin related protein 2	MTMR2	11	95878543	1.90242e+08	-1	13
-3.98554	84441	mastermind like transcriptional coactivator 2	MAML2	11	96159886	1.9027e+08	-1	13
-3.82116	79780	coiled-coil domain containing 82	CCDC82	11	96378601	1.90292e+08	-1	13
-5.68281	8690	JRK-like	JRKL	11	96391778	1.90293e+08	-1	13
-8.11146	84437	Myb/SANT DNA binding domain containing 4 with coiled-coils	MSANTD4	11	1.06015e+08	1.91256e+08	-1	13
-8.61265	143879	kelch repeat and BTB domain containing 3	KBTBD3	11	1.06064e+08	1.9126e+08	-1	13
-9.05808	60496	aminoadipate-semialdehyde dehydrogenase-phosphopantetheinyl transferase	AASDHPPT	11	106088128	1.91263e+08	-1	13
0.770631	101928535	uncharacterized LOC101928535	LOC101928535	11	1.06257e+08	1.9128e+08	-1	13
-0.0876034	2977	guanylate cyclase 1 soluble subunit alpha 2	GUCY1A2	11	106846228	1.91339e+08	-1	13
-11.369	143884	CWF19-like 2, cell cycle control (S. pombe)	CWF19L2	11	1.07392e+08	1.91393e+08	-1	13
-6.26748	91801	alkB homolog 8, tRNA methyltransferase	ALKBH8	11	1.07534e+08	1.91407e+08	-1	13
-1.08397	643923	uncharacterized LOC643923	LOC643923	11	1.07592e+08	1.91413e+08	-1	13
-0.413145	55531	ELMO domain containing 1	ELMOD1	11	1.07629e+08	1.91417e+08	-1	13
-0.650057	6588	sarcolipin	SLN	11	1.0771e+08	1.91425e+08	-1	13
-7.25004	54733	solute carrier family 35 member F2	SLC35F2	11	107825089	1.91437e+08	-1	13
0.771264	54734	RAB39A, member RAS oncogene family	RAB39A	11	107945978	1.91449e+08	-1	13
-11.5149	8065	cullin 5	CUL5	11	108058221	1.9146e+08	-1	13
-6.99552	38	acetyl-CoA acetyltransferase 1	ACAT1	11	108134847	1.91468e+08	-1	13
-9.63601	4863	nuclear protein, coactivator of histone transcription	NPAT	11	108189970	1.91473e+08	-1	13
-6.15345	472	ATM serine/threonine kinase	ATM	11	108295965	1.91484e+08	-1	13
-2.86896	160140	chromosome 11 open reading frame 65	C11orf65	11	1.08407e+08	1.91495e+08	-1	13
-6.41576	143888	KDEL motif containing 2	KDELC2	11	1.08485e+08	1.91503e+08	-1	13
-6.34299	23086	exophilin 5	EXPH5	11	1.08537e+08	1.91508e+08	-1	13
-10.6714	1662	DEAD-box helicase 10	DDX10	11	108802977	1.91534e+08	-1	13
-9.97643	23235	salt inducible kinase 2	SIK2	11	1.11665e+08	1.9182e+08	-1	13
-3.39304	5519	protein phosphatase 2 scaffold subunit Abeta	PPP2R1B	11	1.11749e+08	1.91829e+08	-1	13
-8.43231	79796	ALG9, alpha-1,2-mannosyltransferase	ALG9	11	1.11827e+08	1.91837e+08	-1	13
-7.67204	91893	ferredoxin-fold anticodon binding domain containing 1	FDXACB1	11	111876756	1.91842e+08	-1	13
-10.9721	64776	chromosome 11 open reading frame 1	C11orf1	11	111881648	1.91842e+08	-1	13
-0.868769	1410	crystallin alpha B	CRYAB	11	1.1191e+08	1.91845e+08	-1	13
0.0283449	3316	heat shock protein family B (small) member 2	HSPB2	11	111913414	1.91845e+08	-1	13
-3.98081	85458	DIX domain containing 1	DIXDC1	11	111977158	1.91852e+08	-1	13
-9.68189	1737	dihydrolipoamide S-acetyltransferase	DLAT	11	1.12045e+08	1.91858e+08	-1	13
-3.92301	120379	PIH1 domain containing 2	PIH1D2	11	1.1207e+08	1.91861e+08	-1	13
-12.1263	55216	chromosome 11 open reading frame 57	C11orf57	11	1.1208e+08	1.91862e+08	-1	13
-10.2062	26521	translocase of inner mitochondrial membrane 8 homolog B	TIMM8B	11	112085804	1.91863e+08	-1	13
-9.98856	6392	succinate dehydrogenase complex subunit D	SDHD	11	112091312	1.91863e+08	-1	13
-4.52422	3606	interleukin 18	IL18	11	1.12154e+08	1.91869e+08	-1	13
-1.94317	56158	testis expressed 12	TEX12	11	1.1217e+08	1.91871e+08	-1	13
-2.54292	83875	beta-carotene oxygenase 2	BCO2	11	1.12197e+08	1.91874e+08	-1	13
-8.67538	5805	6-pyruvoyltetrahydropterin synthase	PTS	11	112230168	1.91877e+08	-1	13
-1.10533	100132686	uncharacterized LOC100132686	LOC100132686	11	112260830	1.9188e+08	-1	13
-1.43123	283140	uncharacterized LOC283140	LOC283140	11	112316641	1.91886e+08	-1	13
-0.0389422	101928823	uncharacterized LOC101928823	LOC101928823	11	1.12499e+08	1.91904e+08	-1	13
-0.173459	101928847	uncharacterized LOC101928847	LOC101928847	11	1.12961e+08	1.9195e+08	-1	13
-0.0387002	4684	neural cell adhesion molecule 1	NCAM1	11	1.13117e+08	1.91966e+08	-1	13
-9.20156	54970	tetratricopeptide repeat domain 12	TTC12	11	113340460	1.91988e+08	-1	13
-1.0932	1813	dopamine receptor D2	DRD2	11	1.13442e+08	1.91998e+08	-1	13
-0.547972	80975	transmembrane protease, serine 5	TMPRSS5	11	113696959	1.92024e+08	-1	13
-12.2255	9183	zw10 kinetochore protein	ZW10	11	1.13753e+08	1.92029e+08	-1	13
-9.84774	57646	ubiquitin specific peptidase 28	USP28	11	113836722	1.92038e+08	-1	13
-0.0243338	9177	5-hydroxytryptamine receptor 3B	HTR3B	11	113925678	1.92047e+08	-1	13
0.188636	3359	5-hydroxytryptamine receptor 3A	HTR3A	11	1.13983e+08	1.92052e+08	-1	13
0.524496	7704	zinc finger and BTB domain containing 16	ZBTB16	11	1.14155e+08	1.9207e+08	-1	13
-0.580408	4837	nicotinamide N-methyltransferase	NNMT	11	114304164	1.92084e+08	-1	13
-0.267566	101928940	uncharacterized LOC101928940	LOC101928940	11	1.1437e+08	1.92091e+08	-1	13
-10.118	54494	chromosome 11 open reading frame 71	C11orf71	11	114397770	1.92094e+08	-1	13
-11.6357	10179	RNA binding motif protein 7	RBM7	11	114405569	1.92095e+08	-1	13
-10.1206	25996	RNA exonuclease 2	REXO2	11	1.14445e+08	1.92099e+08	-1	13
-2.74493	120400	neurexophilin and PC-esterase domain family member 1	NXPE1	11	1.14541e+08	1.92108e+08	-1	13
-2.9142	54827	neurexophilin and PC-esterase domain family member 4	NXPE4	11	114583176	1.92112e+08	-1	13
-13.7071	84811	BUD13 homolog	BUD13	11	1.16761e+08	1.9233e+08	-1	13
-14.3931	8882	ZPR1 zinc finger	ZPR1	11	116783113	1.92332e+08	-1	13
-0.140338	116519	apolipoprotein A5	APOA5	11	1.16791e+08	1.92333e+08	-1	13
-0.601945	337	apolipoprotein A4	APOA4	11	116821998	1.92336e+08	-1	13
-0.302391	345	apolipoprotein C3	APOC3	11	116831489	1.92337e+08	-1	13
-0.420275	335	apolipoprotein A1	APOA1	11	1.16837e+08	1.92338e+08	-1	13
-0.729099	104326055	APOA1 antisense RNA	APOA1-AS	11	1.16846e+08	1.92339e+08	-1	13
-8.90224	23387	SIK family kinase 3	SIK3	11	116970908	1.92351e+08	-1	13
-16.7622	5049	platelet activating factor acetylhydrolase 1b catalytic subunit 2	PAFAH1B2	11	1.1716e+08	1.9237e+08	-1	13
-7.61175	51092	SID1 transmembrane family member 2	SIDT2	11	1.17188e+08	1.92373e+08	-1	13
-2.99956	100652768	uncharacterized LOC100652768	LOC100652768	11	117198763	1.92374e+08	-1	13
-0.501876	6876	transgelin	TAGLN	11	1.17202e+08	1.92374e+08	-1	13
-13.2934	9159	proprotein convertase subtilisin/kexin type 7	PCSK7	11	1.17219e+08	1.92376e+08	-1	13
-13.4524	257160	ring finger protein 214	RNF214	11	1.17259e+08	1.9238e+08	-1	13
-3.27248	23621	beta-secretase 1	BACE1	11	117295824	1.92384e+08	-1	13
-10.8183	22897	centrosomal protein 164	CEP164	11	1.17369e+08	1.92391e+08	-1	13
-1.42997	57453	DS cell adhesion molecule like 1	DSCAML1	11	117612516	1.92415e+08	-1	13
-0.765407	486	FXYD domain containing ion transport regulator 2	FXYD2	11	117823246	1.92436e+08	-1	13
-0.203034	53826	FXYD domain containing ion transport regulator 6	FXYD6	11	1.17857e+08	1.9244e+08	-1	13
-4.97854	84000	transmembrane protease, serine 13	TMPRSS13	11	117916639	1.92446e+08	-1	13
-0.0407004	3587	interleukin 10 receptor subunit alpha	IL10RA	11	1.17994e+08	1.92453e+08	-1	13
-10.189	56649	transmembrane protease, serine 4	TMPRSS4	11	118098426	1.92464e+08	-1	13
0.281802	6330	sodium voltage-gated channel beta subunit 4	SCN4B	11	118141284	1.92468e+08	-1	13
0.374386	6327	sodium voltage-gated channel beta subunit 2	SCN2B	11	1.1817e+08	1.92471e+08	-1	13
-0.122124	120425	junction adhesion molecule like	JAML	11	1.18206e+08	1.92475e+08	-1	13
-4.99922	196264	myelin protein zero like 3	MPZL3	11	1.1824e+08	1.92478e+08	-1	13
-7.64498	10205	myelin protein zero like 2	MPZL2	11	1.1826e+08	1.9248e+08	-1	13
0.217314	916	CD3e molecule	CD3E	11	118310377	1.92485e+08	-1	13
-0.470654	915	CD3d molecule	CD3D	11	1.18341e+08	1.92488e+08	-1	13
-0.203939	917	CD3g molecule	CD3G	11	1.18349e+08	1.92489e+08	-1	13
-16.0175	9354	ubiquitination factor E4A	UBE4A	11	1.18379e+08	1.92492e+08	-1	13
-12.0691	10632	ATP synthase, H+ transporting, mitochondrial Fo complex subunit G	ATP5L	11	1.18406e+08	1.92495e+08	-1	13
-10.3473	4297	lysine methyltransferase 2A	KMT2A	11	1.18482e+08	1.92502e+08	-1	13
-1.18962	143941	tetratricopeptide repeat domain 36	TTC36	11	1.18529e+08	1.92507e+08	-1	13
-0.943156	84866	transmembrane protein 25	TMEM25	11	1.18536e+08	1.92508e+08	-1	13
-9.86304	56912	intraflagellar transport 46	IFT46	11	1.18555e+08	1.9251e+08	-1	13
-14.5843	372	archain 1	ARCN1	11	118587709	1.92513e+08	-1	13
-3.22553	23187	pleckstrin homology like domain family B member 1	PHLDB1	11	1.18633e+08	1.92517e+08	-1	13
-1.80639	11181	trehalase	TREH	11	1.18669e+08	1.92521e+08	-1	13
-7.16479	1656	DEAD-box helicase 6	DDX6	11	1.18769e+08	1.92531e+08	-1	13
-0.327045	643	C-X-C motif chemokine receptor 5	CXCR5	11	1.18892e+08	1.92543e+08	-1	13
-6.28641	283149	B-cell CLL/lymphoma 9-like	BCL9L	11	118903522	1.92544e+08	-1	13
-0.931369	7379	uroplakin 2	UPK2	11	118957428	1.9255e+08	-1	13
0.220296	283150	forkhead box R1	FOXR1	11	1.18976e+08	1.92552e+08	-1	13
-11.1431	338657	coiled-coil domain containing 84	CCDC84	11	119006962	1.92555e+08	-1	13
-8.32378	6230	ribosomal protein S25	RPS25	11	1.19017e+08	1.92556e+08	-1	13
-15.8635	51399	trafficking protein particle complex 4	TRAPPC4	11	119021071	1.92556e+08	-1	13
-10.724	2542	solute carrier family 37 member 4	SLC37A4	11	1.19027e+08	1.92557e+08	-1	13
-9.45357	10525	hypoxia up-regulated 1	HYOU1	11	119050715	1.92559e+08	-1	13
-14.8654	55823	VPS11, CORVET/HOPS core subunit	VPS11	11	1.19075e+08	1.92562e+08	-1	13
-10.5533	3145	hydroxymethylbilane synthase	HMBS	11	119089990	1.92563e+08	-1	13
-7.47375	3014	H2A histone family member X	H2AFX	11	1.19095e+08	1.92563e+08	-1	13
-12.3538	1798	dolichyl-phosphate N-acetylglucosaminephosphotransferase 1	DPAGT1	11	1.19099e+08	1.92564e+08	-1	13
-3.40166	9854	C2CD2 like	C2CD2L	11	1.19112e+08	1.92565e+08	-1	13
-18.6201	25988	histone H4 transcription factor	HINFP	11	1.19128e+08	1.92567e+08	-1	13
-0.0424009	64137	ATP binding cassette subfamily G member 4	ABCG4	11	1.19156e+08	1.9257e+08	-1	13
-7.84778	79671	NLR family member X1	NLRX1	11	1.19176e+08	1.92572e+08	-1	13
-5.40964	79849	PDZ domain containing 3	PDZD3	11	1.19188e+08	1.92573e+08	-1	13
-3.21936	283152	coiled-coil domain containing 153	CCDC153	11	1.19193e+08	1.92573e+08	-1	13
-8.45107	867	Cbl proto-oncogene	CBL	11	119257212	1.9258e+08	-1	13
0.0307446	4162	melanoma cell adhesion molecule	MCAM	11	1.19313e+08	1.92585e+08	-1	13
-11.0137	79102	ring finger protein 26	RNF26	11	1.19336e+08	1.92588e+08	-1	13
-1.57847	9099	ubiquitin specific peptidase 2	USP2	11	119364084	1.9259e+08	-1	13
0.433878	7070	Thy-1 cell surface antigen	THY1	11	1.19421e+08	1.92596e+08	-1	13
-4.47679	5818	nectin cell adhesion molecule 1	NECTIN1	11	1.19693e+08	1.92623e+08	-1	13
-6.3345	23650	tripartite motif containing 29	TRIM29	11	1.20122e+08	1.92666e+08	-1	13
-7.07886	220323	out at first homolog	OAF	11	1.2022e+08	1.92676e+08	-1	13
-2.94902	25833	POU class 2 homeobox 3	POU2F3	11	120279180	1.92682e+08	-1	13
-1.66229	219902	transmembrane protein 136	TMEM136	11	1.20329e+08	1.92687e+08	-1	13
-7.24797	23365	Rho guanine nucleotide exchange factor 12	ARHGEF12	11	1.20426e+08	1.92697e+08	-1	13
-0.290376	2900	glutamate ionotropic receptor kainate type subunit 4	GRIK4	11	1.20764e+08	1.9273e+08	-1	13
-6.16079	219899	tubulin folding cofactor E like	TBCEL	11	1.21057e+08	1.9276e+08	-1	13
1.43508	7007	tectorin alpha	TECTA	11	1.21147e+08	1.92769e+08	-1	13
-4.14162	6309	sterol-C5-desaturase	SC5D	11	1.21303e+08	1.92784e+08	-1	13
-6.68294	53340	sperm autoantigenic protein 17	SPA17	11	124684317	1.93122e+08	-1	13
-1.19513	4900	neurogranin	NRGN	11	124743569	1.93128e+08	-1	13
-3.51543	23584	V-set and immunoglobulin domain containing 2	VSIG2	11	124750030	1.93129e+08	-1	13
-0.671976	90952	endothelial cell adhesion molecule	ESAM	11	1.24758e+08	1.9313e+08	-1	13
-4.99423	101929340	uncharacterized LOC101929340	LOC101929340	11	1.24763e+08	1.9313e+08	-1	13
-10.0115	79684	Myb/SANT DNA binding domain containing 2	MSANTD2	11	124777410	1.93132e+08	-1	13
-0.341453	100507283	uncharacterized LOC100507283	LOC100507283	11	124817457	1.93136e+08	-1	13
-3.47699	64221	roundabout guidance receptor 3	ROBO3	11	124873441	1.93141e+08	-1	13
0.656143	54538	roundabout guidance receptor 4	ROBO4	11	124891076	1.93143e+08	-1	13
0.167252	220296	hepatic and glial cell adhesion molecule	HEPACAM	11	1.24928e+08	1.93147e+08	-1	13
-7.39683	80071	coiled-coil domain containing 15	CCDC15	11	1.24998e+08	1.93154e+08	-1	13
-0.667982	219855	solute carrier family 37 member 2	SLC37A2	11	125076816	1.93162e+08	-1	13
-5.09647	219854	transmembrane protein 218	TMEM218	11	1.25103e+08	1.93164e+08	-1	13
-0.0657947	63876	PBX/knotted 1 homeobox 2	PKNOX2	11	1.25299e+08	1.93184e+08	-1	13
-0.850765	9638	fasciculation and elongation protein zeta 1	FEZ1	11	1.25482e+08	1.93202e+08	-1	13
-0.119132	403312	putative uncharacterized protein MGC39545	LOC403312	11	1.25497e+08	1.93204e+08	-1	13
-10.2645	9538	EI24, autophagy associated transmembrane protein	EI24	11	1.25577e+08	1.93212e+08	-1	13
-9.14839	3703	STT3A, catalytic subunit of the oligosaccharyltransferase complex	STT3A	11	1.25608e+08	1.93215e+08	-1	13
-8.26626	1111	checkpoint kinase 1	CHEK1	11	1.25645e+08	1.93218e+08	-1	13
-0.4562	56	acrosomal vesicle protein 1	ACRV1	11	1.25677e+08	1.93222e+08	-1	13
0.517421	160065	prostate and testis expressed 1	PATE1	11	125748070	1.93229e+08	-1	13
0.20815	399967	prostate and testis expressed 2	PATE2	11	1.25777e+08	1.93232e+08	-1	13
-8.37602	219844	HYLS1, centriolar and ciliogenesis associated	HYLS1	11	125892991	1.93243e+08	-1	13
-13.3547	83480	pseudouridylate synthase 3	PUS3	11	1.25898e+08	1.93244e+08	-1	13
-1.18643	29118	DEAD-box helicase 25	DDX25	11	1.25914e+08	1.93245e+08	-1	13
-3.31502	50937	cell adhesion associated, oncogene regulated	CDON	11	1.2601e+08	1.93255e+08	-1	13
-13.4187	84881	RNA pseudouridylate synthase domain containing 4	RPUSD4	11	1.26207e+08	1.93275e+08	-1	13
-11.837	79607	family with sequence similarity 118 member B	FAM118B	11	1.26237e+08	1.93278e+08	-1	13
-11.1027	6734	SRP receptor alpha subunit	SRPRA	11	126265950	1.93281e+08	-1	13
-12.8842	55572	FAD dependent oxidoreductase domain containing 1	FOXRED1	11	1.26274e+08	1.93281e+08	-1	13
-5.48049	114609	TIR domain containing adaptor protein	TIRAP	11	1.26289e+08	1.93283e+08	-1	13
-8.89061	28960	decapping enzyme, scavenger	DCPS	11	126324752	1.93287e+08	-1	13
-1.20767	399972	ST3GAL4 antisense RNA 1 (head to head)	ST3GAL4-AS1	11	126348651	1.93289e+08	-1	13
-1.93628	6484	ST3 beta-galactoside alpha-2,3-sialyltransferase 4	ST3GAL4	11	1.26397e+08	1.93294e+08	-1	13
-6.53508	120224	transmembrane protein 45B	TMEM45B	11	1.29838e+08	1.93638e+08	-1	13
-9.63482	4798	nuclear factor related to kappaB binding protein	NFRKB	11	129879038	1.93642e+08	-1	13
-5.23167	56980	PR/SET domain 10	PRDM10	11	1.29937e+08	1.93648e+08	-1	13
0.0731268	440072	long intergenic non-protein coding RNA 167	LINC00167	11	1.30004e+08	1.93654e+08	-1	13
-7.89661	334	amyloid beta precursor like protein 2	APLP2	11	1.30108e+08	1.93665e+08	-1	13
-9.00714	6768	suppression of tumorigenicity 14	ST14	11	130185074	1.93673e+08	-1	13
-10.8895	29068	zinc finger and BTB domain containing 44	ZBTB44	11	130270695	1.93681e+08	-1	13
-0.111807	11095	ADAM metallopeptidase with thrombospondin type 1 motif 8	ADAMTS8	11	1.30417e+08	1.93696e+08	-1	13
-3.67696	170689	ADAM metallopeptidase with thrombospondin type 1 motif 15	ADAMTS15	11	130462809	1.937e+08	-1	13
0.204841	283171	chromosome 11 open reading frame 44	C11orf44	11	1.30695e+08	1.93724e+08	-1	13
0.0234468	100507431	uncharacterized LOC100507431	LOC100507431	11	130853151	1.93739e+08	-1	13
-6.52034	399979	sorting nexin 19	SNX19	11	1.30896e+08	1.93744e+08	-1	13
-0.962488	646522	uncharacterized LOC646522	LOC646522	11	133797023	1.94034e+08	-1	13
1.02139	219938	spermatogenesis associated 19	SPATA19	11	1.33843e+08	1.94038e+08	-1	13
-1.74567	283174	MIR4697 host gene	MIR4697HG	11	133899087	1.94044e+08	-1	13
-0.293731	100128239	uncharacterized LOC100128239	LOC100128239	11	134036806	1.94058e+08	-1	13
0.00277614	83700	junctional adhesion molecule 3	JAM3	11	1.3411e+08	1.94065e+08	-1	13
-9.86741	23310	non-SMC condensin II complex subunit D3	NCAPD3	11	1.34188e+08	1.94073e+08	-1	13
-12.3125	112936	VPS26, retromer complex component B	VPS26B	11	134236198	1.94078e+08	-1	13
-11.6404	29087	thymocyte nuclear protein 1	THYN1	11	134250822	1.94079e+08	-1	13
-10.6314	27034	acyl-CoA dehydrogenase family member 8	ACAD8	11	1.3426e+08	1.9408e+08	-1	13
-0.446268	112937	galactosidase beta 1 like 3	GLB1L3	11	134297972	1.94084e+08	-1	13
-10.3878	89944	galactosidase beta 1 like 2	GLB1L2	11	1.34354e+08	1.94089e+08	-1	13
-0.25621	27087	beta-1,3-glucuronyltransferase 1	B3GAT1	11	1.34395e+08	1.94094e+08	-1	13
-2.97402	283177	uncharacterized LOC283177	LOC283177	11	134471071	1.94101e+08	-1	13
0.176803	162083	chromosome 16 open reading frame 82	C16orf82	16	2.7068e+07	2.42422e+08	1	15
5.3189	79831	lysine demethylase 8	KDM8	16	2.72127e+07	2.42436e+08	1	15
13.2637	197370	NSE1 homolog, SMC5-SMC6 complex component	NSMCE1	16	2.72469e+07	2.4244e+08	1	15
5.83916	3566	interleukin 4 receptor	IL4R	16	27339343	2.42449e+08	1	15
0.11156	50615	interleukin 21 receptor	IL21R	16	2.74334e+07	2.42459e+08	1	15
0.344862	283888	IL21R antisense RNA 1	IL21R-AS1	16	27450531	2.4246e+08	1	15
10.9624	2975	general transcription factor IIIC subunit 1	GTF3C1	16	27505271	2.42466e+08	1	15
10.7338	23247	KIAA0556	KIAA0556	16	2.76653e+07	2.42482e+08	1	15
-0.189812	146395	GSG1 like	GSG1L	16	2.78817e+07	2.42503e+08	1	15
10.8988	23214	exportin 6	XPO6	16	2.81549e+07	2.42531e+08	1	15
5.18651	388228	SH3 domain binding kinase 1	SBK1	16	2.83082e+07	2.42546e+08	1	15
11.6824	1201	CLN3, battenin	CLN3	16	2.84837e+07	2.42564e+08	1	15
5.39016	55911	apolipoprotein B receptor	APOBR	16	28496809	242564856	1	15
0.499021	246778	interleukin 27	IL27	16	2.85031e+07	2.42565e+08	1	15
1.73541	26471	nuclear protein 1, transcriptional regulator	NUPR1	16	28538257	2.42569e+08	1	15
13.0388	112869	SAGA complex associated factor 29	SGF29	16	2.85729e+07	2.42572e+08	1	15
10.2691	6799	sulfotransferase family 1A member 2	SULT1A2	16	2.85944e+07	2.42575e+08	1	15
6.10009	11273	ataxin 2 like	ATXN2L	16	28830142	2.42598e+08	1	15
13.9044	7284	Tu translation elongation factor, mitochondrial	TUFM	16	28844409	242599616	1	15
11.6701	25970	SH2B adaptor protein 1	SH2B1	16	2.88669e+07	2.42602e+08	1	15
5.85812	100289092	ATP2A1 antisense RNA 1	ATP2A1-AS1	16	2.88794e+07	2.42603e+08	1	15
0.736548	487	ATPase sarcoplasmic/endoplasmic reticulum Ca2+ transporting 1	ATP2A1	16	2.88919e+07	2.42604e+08	1	15
12.5439	79874	rabaptin, RAB GTPase binding effector protein 2	RABEP2	16	2.89148e+07	2.42607e+08	1	15
0.322012	930	CD19 molecule	CD19	16	2.89356e+07	2.42609e+08	1	15
14.5753	84901	nuclear factor of activated T-cells 2 interacting protein	NFATC2IP	16	28958721	2.42611e+08	1	15
13.9126	83985	sphingolipid transporter 1 (putative)	SPNS1	16	28979661	2.42613e+08	1	15
1.56871	27040	linker for activation of T-cells	LAT	16	28987864	2.42614e+08	1	15
5.20399	653390	RRN3 homolog, RNA polymerase I transcription factor pseudogene 2	RRN3P2	16	29095779	242624753	1	15
0.0804719	653808	zymogen granule protein 16	ZG16	16	2.97799e+07	2.42693e+08	1	15
12.8416	3835	kinesin family member 22	KIF22	16	2.97981e+07	2.42695e+08	1	15
8.10921	4150	MYC associated zinc finger protein	MAZ	16	2.98087e+07	2.42696e+08	1	15
2.10037	112476	proline rich transmembrane protein 2	PRRT2	16	29813984	2.42697e+08	1	15
15.7304	79447	PAXIP1 associated glutamate rich protein 1	PAGR1	16	2.98194e+07	2.42697e+08	1	15
10.119	9961	major vault protein	MVP	16	2.98367e+07	2.42699e+08	1	15
14.5358	10423	CDP-diacylglycerol--inositol 3-phosphatidyltransferase	CDIPT	16	2.98608e+07	2.42701e+08	1	15
6.28415	440356	CDIPT antisense RNA 1 (head to head)	CDIPT-AS1	16	2.98659e+07	2.42702e+08	1	15
7.18102	26470	seizure related 6 homolog like 2	SEZ6L2	16	29885211	2.42704e+08	1	15
4.91539	253982	aspartate beta-hydroxylase domain containing 1	ASPHD1	16	2.99034e+07	2.42706e+08	1	15
12.2163	253980	potassium channel tetramerization domain containing 13	KCTD13	16	2.99163e+07	2.42707e+08	1	15
14.8285	124446	transmembrane protein 219	TMEM219	16	2.99675e+07	2.42712e+08	1	15
5.58854	9344	TAO kinase 2	TAOK2	16	2.99821e+07	2.42713e+08	1	15
9.25539	8479	HIRA interacting protein 3	HIRIP3	16	29994208	2.42715e+08	1	15
14.2777	283899	INO80 complex subunit E	INO80E	16	30001000	2.42715e+08	1	15
3.78565	8448	double C2 domain alpha	DOC2A	16	3.00088e+07	2.42716e+08	1	15
0.547973	146378	chromosome 16 open reading frame 92	C16orf92	16	3.0024e+07	2.42718e+08	1	15
-0.0155203	83723	family with sequence similarity 57 member B	FAM57B	16	3.00274e+07	2.42718e+08	1	15
8.29106	226	aldolase, fructose-bisphosphate A	ALDOA	16	3.00662e+07	2.42722e+08	1	15
12.783	5531	protein phosphatase 4 catalytic subunit	PPP4C	16	30080676	2.42723e+08	1	15
2.26835	6911	T-box 6	TBX6	16	3.00888e+07	2.42724e+08	1	15
4.78104	83719	yippee like 3	YPEL3	16	30094261	2.42725e+08	1	15
1.42842	101928595	uncharacterized LOC101928595	LOC101928595	16	3.01009e+07	2.42725e+08	1	15
10.054	79153	glycerophosphodiester phosphodiesterase domain containing 3	GDPD3	16	30109183	2.42726e+08	1	15
14.476	5595	mitogen-activated protein kinase 3	MAPK3	16	3.01194e+07	2.42727e+08	1	15
1.77151	11151	coronin 1A	CORO1A	16	3.01862e+07	2.42734e+08	1	15
16.5862	10421	CD2 cytoplasmic tail binding protein 2	CD2BP2	16	3.0353e+07	2.4275e+08	1	15
12.8484	26000	TBC1 domain family member 10B	TBC1D10B	16	3.03637e+07	2.42752e+08	1	15
0.638602	29895	myosin light chain, phosphorylatable, fast skeletal muscle	MYLPF	16	3.03753e+07	2.42753e+08	1	15
1.47179	1731	septin 1	2001-09-01	16	30380491	2.42753e+08	1	15
10.456	197407	zinc finger protein 48	ZNF48	16	3.03934e+07	2.42755e+08	1	15
5.1393	51333	zinc finger protein 771	ZNF771	16	30413004	2.42756e+08	1	15
12.0519	79077	dCTP pyrophosphatase 1	DCTPP1	16	3.04268e+07	2.42758e+08	1	15
12.2168	22928	selenophosphate synthetase 2	SEPHS2	16	3.04448e+07	2.4276e+08	1	15
0.160199	3683	integrin subunit alpha L	ITGAL	16	30497923	2.42765e+08	1	15
16.0539	79724	zinc finger protein 768	ZNF768	16	3.05253e+07	2.42768e+08	1	15
14.6038	65988	zinc finger protein 747	ZNF747	16	30532668	2.42768e+08	1	15
11.7772	92595	zinc finger protein 764	ZNF764	16	30556042	2.42771e+08	1	15
17.3518	146542	zinc finger protein 688	ZNF688	16	3.05711e+07	2.42772e+08	1	15
8.3943	146540	zinc finger protein 785	ZNF785	16	3.05832e+07	2.42773e+08	1	15
16.6116	115509	zinc finger protein 689	ZNF689	16	3.06065e+07	2.42776e+08	1	15
16.2921	78994	proline rich 14	PRR14	16	3.06536e+07	2.42781e+08	1	15
9.87588	64319	fibrosin	FBRS	16	30665164	2.42782e+08	1	15
6.51238	10847	Snf2 related CREBBP activator protein	SRCAP	16	3.07196e+07	2.42787e+08	1	15
13.5689	100862671	transmembrane protein 265	TMEM265	16	30742693	2.42789e+08	1	15
4.01829	5261	phosphorylase kinase catalytic subunit gamma 2	PHKG2	16	3.07547e+07	2.42791e+08	1	15
4.45211	90835	coiled-coil domain containing 189	CCDC189	16	3.07605e+07	2.42791e+08	1	15
9.82939	9810	ring finger protein 40	RNF40	16	3.07691e+07	2.42792e+08	1	15
13.8611	23361	zinc finger protein 629	ZNF629	16	3.07828e+07	2.42793e+08	1	15
10.7416	9274	BCL tumor suppressor 7C	BCL7C	16	3.08776e+07	2.42803e+08	1	15
3.26023	1489	cardiotrophin 1	CTF1	16	30900083	2.42805e+08	1	15
1.36423	283932	FBXL19 antisense RNA 1 (head to head)	FBXL19-AS1	16	3.09213e+07	2.42807e+08	1	15
11.9474	54620	F-box and leucine rich repeat protein 19	FBXL19	16	3.09363e+07	2.42809e+08	1	15
8.40874	93129	ORAI calcium release-activated calcium modulator 3	ORAI3	16	3.0952e+07	2.4281e+08	1	15
9.21343	9739	SET domain containing 1A	SETD1A	16	3.0971e+07	2.42812e+08	1	15
9.26547	80270	hydroxy-delta-5-steroid dehydrogenase, 3 beta- and steroid delta-isomerase 7	HSD3B7	16	3.09872e+07	2.42814e+08	1	15
0.650066	112755	syntaxin 1B	STX1B	16	3.09999e+07	2.42815e+08	1	15
16.118	6810	syntaxin 4	STX4	16	3.10367e+07	2.42819e+08	1	15
7.1508	79759	zinc finger protein 668	ZNF668	16	3.10659e+07	2.42822e+08	1	15
6.72826	9726	zinc finger protein 646	ZNF646	16	3.1079e+07	2.42823e+08	1	15
3.8311	339105	protease, serine 53	PRSS53	16	31086116	2.42824e+08	1	15
7.36193	79001	vitamin K epoxide reductase complex subunit 1	VKORC1	16	31092920	2.42824e+08	1	15
13.3648	10295	branched chain ketoacid dehydrogenase kinase	BCKDK	16	31110542	2.42826e+08	1	15
17.8046	84148	lysine acetyltransferase 8	KAT8	16	31124528	2.42828e+08	1	15
8.17316	5652	protease, serine 8	PRSS8	16	31133597	2.42829e+08	1	15
1.89361	146547	protease, serine 36	PRSS36	16	3.11445e+07	2.4283e+08	1	15
4.76001	2521	FUS RNA binding protein	FUS	16	31187490	2.42834e+08	1	15
6.63535	29108	PYD and CARD domain containing	PYCARD	16	3.12021e+07	2.42835e+08	1	15
4.82584	100652740	PYCARD antisense RNA 1	PYCARD-AS1	16	31202668	2.42835e+08	1	15
-0.660556	260434	pyrin domain containing 1	PYDC1	16	31216527	2.42837e+08	1	15
-0.1612	3684	integrin subunit alpha M	ITGAM	16	31296429	242844818	1	15
-0.0184764	3687	integrin subunit alpha X	ITGAX	16	31369065	2.42852e+08	1	15
0.243951	3681	integrin subunit alpha D	ITGAD	16	31409908	2.42856e+08	1	15
0.081409	1339	cytochrome c oxidase subunit 6A2	COX6A2	16	31428079	242857983	1	15
0.386642	283933	zinc finger protein 843	ZNF843	16	31439295	2.42859e+08	1	15
2.64595	79798	armadillo repeat containing 5	ARMC5	16	3.14629e+07	2.42861e+08	1	15
2.11557	7041	transforming growth factor beta 1 induced transcript 1	TGFB1I1	16	3.14752e+07	2.42863e+08	1	15
0.824609	6524	solute carrier family 5 member 2	SLC5A2	16	3.14869e+07	2.42864e+08	1	15
7.00107	64755	chromosome 16 open reading frame 58	C16orf58	16	3.14989e+07	2.42865e+08	1	15
-0.110199	51327	alpha hemoglobin stabilizing protein	AHSP	16	3.15284e+07	2.42868e+08	1	15
7.96047	100132341	clustered mitochondria homolog pseudogene 3	CLUHP3	16	31704018	2.42886e+08	1	15
8.92296	124411	zinc finger protein 720	ZNF720	16	3.17374e+07	2.42889e+08	1	15
6.68385	10308	zinc finger protein 267	ZNF267	16	3.18955e+07	2.42905e+08	1	15
0.692419	100507377	uncharacterized LOC100507377	LOC100507377	12	74212903	2.01522e+08	-1	16
-7.829	552889	ataxin 7 like 3B	ATXN7L3B	12	74539611	2.01555e+08	-1	16
-0.235031	3747	potassium voltage-gated channel subfamily C member 2	KCNC2	12	7.51249e+07	2.01614e+08	-1	16
-4.39666	84698	calcyphosine 2	CAPS2	12	75318544	2.01633e+08	-1	16
-0.473459	256710	GLI pathogenesis related 1 like 1	GLIPR1L1	12	7.53525e+07	2.01636e+08	-1	16
-0.805307	11010	GLI pathogenesis related 1	GLIPR1	12	75491334	2.0165e+08	-1	16
-7.57518	11103	KRR1, small subunit processome component homolog	KRR1	12	75504638	2.01652e+08	-1	16
-3.24131	22822	pleckstrin homology like domain family A member 1	PHLDA1	12	76028611	2.01704e+08	-1	16
-4.99979	4673	nucleosome assembly protein 1 like 1	NAP1L1	12	7.60659e+07	2.01708e+08	-1	16
-3.31419	79738	Bardet-Biedl syndrome 10	BBS10	12	7.63465e+07	2.01736e+08	-1	16
-4.98167	114882	oxysterol binding protein like 8	OSBPL8	12	7.64216e+07	2.01743e+08	-1	16
-5.36758	23390	zinc finger DHHC-type containing 17	ZDHHC17	12	7.68089e+07	2.01782e+08	-1	16
-0.658595	1466	cysteine and glycine rich protein 2	CSRP2	12	76868877	2.01788e+08	-1	16
-2.84597	144455	E2F transcription factor 7	E2F7	12	7.70434e+07	2.01805e+08	-1	16
-1.41728	6857	synaptotagmin 1	SYT1	12	7.91884e+07	2.0202e+08	-1	16
-7.20526	29080	coiled-coil domain containing 59	CCDC59	12	8.23555e+07	2.02337e+08	-1	16
-5.81125	84190	methyltransferase like 25	METTL25	12	8.24189e+07	2.02343e+08	-1	16
-1.14716	160419	chromosome 12 open reading frame 50	C12orf50	12	8.80047e+07	2.02902e+08	-1	16
-7.26542	91298	chromosome 12 open reading frame 29	C12orf29	12	88042825	2.02905e+08	-1	16
-5.52074	80184	centrosomal protein 290	CEP290	12	88095614	2.02911e+08	-1	16
-4.1136	160418	transmembrane and tetratricopeptide repeat containing 3	TMTC3	12	88171091	2.02918e+08	-1	16
-2.50446	4254	KIT ligand	KITLG	12	8.85366e+07	2.02955e+08	-1	16
-0.26681	728084	uncharacterized LOC728084	LOC728084	12	8.90154e+07	2.03003e+08	-1	16
-3.80207	1848	dual specificity phosphatase 6	DUSP6	12	8.93503e+07	2.03036e+08	-1	16
-9.38474	282809	POC1 centriolar protein B	POC1B	12	8.94728e+07	2.03048e+08	-1	16
-4.96575	490	ATPase plasma membrane Ca2+ transporting 1	ATP2B1	12	8.96221e+07	2.03063e+08	-1	16
-0.914765	338758	long intergenic non-protein coding RNA 936	LINC00936	12	89710453	2.03072e+08	-1	16
-7.54386	11163	nudix hydrolase 4	NUDT4	12	9.33907e+07	2.0344e+08	-1	16
-10.1339	7334	ubiquitin conjugating enzyme E2 N	UBE2N	12	9.34253e+07	2.03444e+08	-1	16
-7.86889	28977	mitochondrial ribosomal protein L42	MRPL42	12	9.34856e+07	2.0345e+08	-1	16
-2.14686	8835	suppressor of cytokine signaling 2	SOCS2	12	9.35739e+07	2.03459e+08	-1	16
1.17425	101928731	uncharacterized LOC101928731	LOC101928731	12	9.37245e+07	2.03474e+08	-1	16
-4.77833	8738	CASP2 and RIPK1 domain containing adaptor with death domain	CRADD	12	9.37462e+07	2.03476e+08	-1	16
-0.51327	10154	plexin C1	PLXNC1	12	94256648	2.03527e+08	-1	16
-7.05018	51134	centrosomal protein 83	CEP83	12	9.43841e+07	2.0354e+08	-1	16
-0.0866256	144486	CEP83 antisense RNA 1 (head to head)	CEP83-AS1	12	94461285	2.03547e+08	-1	16
-3.69382	57458	transmembrane and coiled-coil domain family 3	TMCC3	12	9.46002e+07	2.03561e+08	-1	16
-0.637558	160313	keratin 19 pseudogene 2	KRT19P2	12	9.48347e+07	2.03585e+08	-1	16
-9.79456	55967	NADH:ubiquinone oxidoreductase subunit A12	NDUFA12	12	94987520	2.036e+08	-1	16
-3.83068	7181	nuclear receptor subfamily 2 group C member 1	NR2C1	12	95049473	2.03606e+08	-1	16
-4.75783	55785	FYVE, RhoGEF and PH domain containing 6	FGD6	12	95147106	2.03616e+08	-1	16
-6.08757	55591	vezatin, adherens junctions transmembrane protein	VEZT	12	9.52603e+07	2.03627e+08	-1	16
-6.68526	10988	methionyl aminopeptidase 2	METAP2	12	95494941	2.03651e+08	-1	16
0.0181201	84101	ubiquitin specific peptidase 44	USP44	12	95531146	2.03654e+08	-1	16
-1.83476	59277	netrin 4	NTN4	12	9.57243e+07	2.03674e+08	-1	16
0.763616	105369921	uncharacterized LOC105369921	LOC105369921	12	9.58428e+07	2.03685e+08	-1	16
-7.53095	6636	small nuclear ribonucleoprotein polypeptide F	SNRPF	12	9.58627e+07	2.03687e+08	-1	16
-0.394531	120935	coiled-coil domain containing 38	CCDC38	12	9.59048e+07	2.03692e+08	-1	16
-1.0817	144193	amidohydrolase domain containing 1	AMDHD1	12	95955942	2.03697e+08	-1	16
0.00907909	3034	histidine ammonia-lyase	HAL	12	95984513	2.037e+08	-1	16
-6.94657	4048	leukotriene A4 hydrolase	LTA4H	12	9.60202e+07	2.03703e+08	-1	16
-2.8132	2004	ELK3, ETS transcription factor	ELK3	12	9.62474e+07	2.03726e+08	-1	16
-6.59811	5128	cyclin dependent kinase 17	CDK17	12	96339424	2.03735e+08	-1	16
0.586575	144535	cilia and flagella associated protein 54	CFAP54	12	9.66826e+07	2.03769e+08	-1	16
-7.60408	121441	neural precursor cell expressed, developmentally down-regulated 1	NEDD1	12	9.69305e+07	2.03794e+08	-1	16
-1.12144	196475	rhabdomyosarcoma 2 associated transcript (non-protein coding)	RMST	12	97499393	2.03851e+08	-1	16
-0.208362	643711	platelet activating factor acetylhydrolase 1b catalytic subunit 2 pseudogene	LOC643711	12	9.77384e+07	2.03875e+08	-1	16
-3.85385	100128191	TMPO antisense RNA 1	TMPO-AS1	12	98514599	2.03953e+08	-1	16
-6.97251	7112	thymopoietin	TMPO	12	9.85293e+07	2.03954e+08	-1	16
-8.91288	5250	solute carrier family 25 member 3	SLC25A3	12	98597812	2.03961e+08	-1	16
-1.44972	121457	IKBKB interacting protein	IKBIP	12	98631939	2.03964e+08	-1	16
-5.57947	317	apoptotic peptidase activating factor 1	APAF1	12	98690366	2.0397e+08	-1	16
0.00162617	56899	ankyrin repeat and sterile alpha motif domain containing 1B	ANKS1B	12	9.89696e+07	2.03998e+08	-1	16
0.36142	101928937	uncharacterized LOC101928937	LOC101928937	12	9.90992e+07	2.04011e+08	-1	16
-0.0843746	196472	family with sequence similarity 71 member C	FAM71C	12	9.96489e+07	2.04066e+08	-1	16
-5.46927	23074	UHRF1 binding protein 1 like	UHRF1BP1L	12	1.00098e+08	2.04111e+08	-1	16
-4.98588	55592	golgin A2 pseudogene 5	GOLGA2P5	12	1.00167e+08	2.04118e+08	-1	16
-8.38958	64431	ARP6 actin-related protein 6 homolog	ACTR6	12	1.00212e+08	2.04122e+08	-1	16
-4.67336	120863	DEP domain containing 4	DEPDC4	12	1.00253e+08	2.04126e+08	-1	16
-9.34452	55681	SCY1 like pseudokinase 2	SCYL2	12	1.00304e+08	2.04132e+08	-1	16
-0.851131	246213	solute carrier family 17 member 8	SLC17A8	12	1.0039e+08	2.0414e+08	-1	16
-0.61609	9971	nuclear receptor subfamily 1 group H member 4	NR1H4	12	1.00526e+08	2.04154e+08	-1	16
-5.15382	283431	growth arrest specific 2 like 3	GAS2L3	12	1.00606e+08	2.04162e+08	-1	16
-0.275214	121601	anoctamin 4	ANO4	12	1.00988e+08	2.042e+08	-1	16
-0.523516	160728	solute carrier family 5 member 8	SLC5A8	12	1.01183e+08	2.04219e+08	-1	16
-5.33605	27340	UTP20, small subunit processome component	UTP20	12	1.01333e+08	2.04234e+08	-1	16
-7.69668	400	ADP ribosylation factor like GTPase 1	ARL1	12	1.014e+08	2.04241e+08	-1	16
0.229492	121599	Spi-C transcription factor	SPIC	12	1.01481e+08	2.04249e+08	-1	16
-0.316728	4604	myosin binding protein C, slow type	MYBPC1	12	101640405	2.04265e+08	-1	16
-8.61376	56994	choline phosphotransferase 1	CHPT1	12	101713353	2.04272e+08	-1	16
-2.34472	50511	synaptonemal complex protein 3	SYCP3	12	1.01734e+08	2.04275e+08	-1	16
-5.05977	79158	N-acetylglucosamine-1-phosphate transferase alpha and beta subunits	GNPTAB	12	1.01788e+08	2.0428e+08	-1	16
-2.1452	55332	DNA damage regulated autophagy modulator 1	DRAM1	12	1.019e+08	2.04291e+08	-1	16
-9.09722	51019	coiled-coil domain containing 53	CCDC53	12	1.02037e+08	2.04305e+08	-1	16
-7.81738	79023	nucleoporin 37	NUP37	12	1.02097e+08	2.04311e+08	-1	16
-5.23541	55010	PARP1 binding protein	PARPBP	12	1.02145e+08	2.04316e+08	-1	16
-2.92424	5367	pro-melanin concentrating hormone	PMCH	12	1.02197e+08	2.04321e+08	-1	16
-0.490583	101929084	uncharacterized LOC101929084	LOC101929084	12	103553804	2.04457e+08	-1	16
0.011011	55576	stabilin 2	STAB2	12	103677007	2.04469e+08	-1	16
-6.7783	51559	5'-nucleotidase domain containing 3	NT5DC3	12	1.03807e+08	2.04482e+08	-1	16
0.598592	253724	tetratricopeptide repeat domain 41, pseudogene	TTC41P	12	1.03887e+08	2.0449e+08	-1	16
-4.54782	7184	heat shock protein 90 beta family member 1	HSP90B1	12	1.03939e+08	2.04495e+08	-1	16
-7.53648	728568	chromosome 12 open reading frame 73	C12orf73	12	1.03954e+08	2.04497e+08	-1	16
-7.55704	6996	thymine DNA glycosylase	TDG	12	103977346	2.04499e+08	-1	16
-0.422033	83468	glycosyltransferase 8 domain containing 2	GLT8D2	12	1.04027e+08	2.04504e+08	-1	16
-3.61203	29915	host cell factor C2	HCFC2	12	1.04085e+08	2.0451e+08	-1	16
-5.49942	4801	nuclear transcription factor Y subunit beta	NFYB	12	1.04128e+08	2.04514e+08	-1	16
-4.91218	7296	thioredoxin reductase 1	TXNRD1	12	1.04301e+08	2.04531e+08	-1	16
-0.863563	493861	EP300 interacting inhibitor of differentiation 3	EID3	12	1.04304e+08	2.04532e+08	-1	16
-0.132143	50515	carbohydrate sulfotransferase 11	CHST11	12	1.04609e+08	2.04562e+08	-1	16
-3.62723	84102	solute carrier family 41 member 2	SLC41A2	12	104866095	2.04588e+08	-1	16
-8.64828	121053	chromosome 12 open reading frame 45	C12orf45	12	104990523	2.046e+08	-1	16
-1.45477	160428	aldehyde dehydrogenase 1 family member L2	ALDH1L2	12	105052173	2.04606e+08	-1	16
-0.143326	414300	uncharacterized LOC414300	LOC414300	12	1.05105e+08	2.04612e+08	-1	16
-8.6237	23325	KIAA1033	KIAA1033	12	1.05138e+08	2.04615e+08	-1	16
-6.45003	55198	adaptor protein, phosphotyrosine interacting with PH domain and leucine zipper 2	APPL2	12	1.05204e+08	2.04622e+08	-1	16
-4.95465	387882	chromosome 12 open reading frame 75	C12orf75	12	1.05351e+08	2.04636e+08	-1	16
-0.172132	101929110	cancer susceptibility candidate 18 (non-protein coding)	CASC18	12	1.05725e+08	2.04674e+08	-1	16
-1.26892	9891	NUAK family kinase 1	NUAK1	12	1.06102e+08	2.04711e+08	-1	16
-4.1541	10970	cytoskeleton associated protein 4	CKAP4	12	1.06243e+08	2.04725e+08	-1	16
-1.29476	255394	t-complex 11 like 2	TCP11L2	12	1.06321e+08	2.04733e+08	-1	16
-9.65928	55703	RNA polymerase III subunit B	POLR3B	12	1.06434e+08	2.04745e+08	-1	16
-0.246325	100505978	uncharacterized LOC100505978	LOC100505978	12	1.06683e+08	2.04769e+08	-1	16
-0.5896	5992	regulatory factor X4	RFX4	12	1.06693e+08	2.0477e+08	-1	16
-8.78152	55188	RIC8 guanine nucleotide exchange factor B	RIC8B	12	1.06832e+08	2.04784e+08	-1	16
-4.92419	90488	transmembrane protein 263	TMEM263	12	1.06965e+08	2.04798e+08	-1	16
-7.25863	80298	mitochondrial transcription termination factor 2	MTERF2	12	106982228	2.04799e+08	-1	16
-5.11956	1407	cryptochrome circadian clock 1	CRY1	12	1.07043e+08	2.04805e+08	-1	16
-1.35699	121551	BTB domain containing 11	BTBD11	12	1.07555e+08	2.04857e+08	-1	16
-10.8709	11137	PWP1 homolog, endonuclein	PWP1	12	107699524	2.04871e+08	-1	16
-11.8176	11108	PR/SET domain 4	PRDM4	12	107747001	2.04876e+08	-1	16
-0.665438	101929162	uncharacterized LOC101929162	LOC101929162	12	107748261	2.04876e+08	-1	16
0.0352416	9671	WSC domain containing 2	WSCD2	12	108190568	2.0492e+08	-1	16
0.149966	1240	chemerin chemokine-like receptor 1	CMKLR1	12	1.08309e+08	2.04932e+08	-1	16
-3.4204	11153	FIC domain containing	FICD	12	108517438	2.04953e+08	-1	16
-9.73507	9733	squamous cell carcinoma antigen recognized by T-cells 3	SART3	12	108541801	2.04955e+08	-1	16
-8.127	23479	iron-sulfur cluster assembly enzyme	ISCU	12	108565423	2.04958e+08	-1	16
-0.289682	338773	transmembrane protein 119	TMEM119	12	1.08594e+08	2.04961e+08	-1	16
-0.416988	6404	selectin P ligand	SELPLG	12	1.08627e+08	2.04964e+08	-1	16
-5.20911	23603	coronin 1C	CORO1C	12	1.08683e+08	2.04969e+08	-1	16
-4.67019	54434	slingshot protein phosphatase 1	SSH1	12	108818207	2.04983e+08	-1	16
0.316438	1610	D-amino acid oxidase	DAO	12	108890507	2.0499e+08	-1	16
-0.545291	55530	SV2 related protein	SVOP	12	108964684	2.04998e+08	-1	16
-0.794409	100131733	USP30 antisense RNA 1	USP30-AS1	12	1.09053e+08	2.05006e+08	-1	16
-8.93859	84749	ubiquitin specific peptidase 30	USP30	12	1.09063e+08	2.05007e+08	-1	16
-7.35346	121642	alkB homolog 2, alpha-ketoglutarate dependent dioxygenase	ALKBH2	12	1.09091e+08	2.0501e+08	-1	16
-6.22773	7374	uracil DNA glycosylase	UNG	12	109104424	2.05012e+08	-1	16
-2.51998	32	acetyl-CoA carboxylase beta	ACACB	12	1.09204e+08	2.05022e+08	-1	16
-0.454492	121643	forkhead box N4	FOXN4	12	1.09294e+08	2.0503e+08	-1	16
-0.453167	283446	myosin IH	MYO1H	12	1.09419e+08	2.05043e+08	-1	16
-6.54938	83892	potassium channel tetramerization domain containing 10	KCTD10	12	109463099	2.05047e+08	-1	16
-8.14129	89910	ubiquitin protein ligase E3B	UBE3B	12	1.09496e+08	2.05051e+08	-1	16
-8.46151	326625	methylmalonic aciduria (cobalamin deficiency) cblB type	MMAB	12	109563634	2.05058e+08	-1	16
-1.92959	4598	mevalonate kinase	MVK	12	109585482	2.0506e+08	-1	16
-5.29946	84915	family with sequence similarity 222 member A	FAM222A	12	109742444	2.05075e+08	-1	16
-1.60449	84983	FAM222A antisense RNA 1	FAM222A-AS1	12	1.09754e+08	2.05077e+08	-1	16
-1.28124	59341	transient receptor potential cation channel subfamily V member 4	TRPV4	12	109802048	2.05081e+08	-1	16
-5.61733	51228	glycolipid transfer protein	GLTP	12	109865715	2.05088e+08	-1	16
-10.5733	84260	trichoplein keratin filament binding	TCHP	12	109909232	2.05092e+08	-1	16
-5.67593	9815	GIT ArfGAP 2	GIT2	12	1.09968e+08	2.05098e+08	-1	16
-5.69792	88455	ankyrin repeat domain 13A	ANKRD13A	12	1.10019e+08	2.05103e+08	-1	16
-5.16689	400073	chromosome 12 open reading frame 76	C12orf76	12	1.10054e+08	2.05107e+08	-1	16
-3.74231	28981	intraflagellar transport 81	IFT81	12	110158977	2.05117e+08	-1	16
-5.45949	488	ATPase sarcoplasmic/endoplasmic reticulum Ca2+ transporting 2	ATP2A2	12	110316159	2.05133e+08	-1	16
-12.5589	51434	anaphase promoting complex subunit 7	ANAPC7	12	1.10389e+08	2.0514e+08	-1	16
-7.60449	10094	actin related protein 2/3 complex subunit 3	ARPC3	12	1.10443e+08	2.05145e+08	-1	16
-7.99051	51184	GPN-loop GTPase 3	GPN3	12	1.1046e+08	2.05147e+08	-1	16
-3.23443	29902	family with sequence similarity 216 member A	FAM216A	12	1.10479e+08	2.05149e+08	-1	16
-11.5689	51699	VPS29, retromer complex component	VPS29	12	110496831	2.05151e+08	-1	16
-1.01234	144715	RAD9 checkpoint clamp component B	RAD9B	12	1.10517e+08	2.05153e+08	-1	16
-7.22164	160760	PTC7 protein phosphatase homolog	PPTC7	12	110558845	2.05157e+08	-1	16
-4.72482	79600	tectonic family member 1	TCTN1	12	1.10628e+08	2.05164e+08	-1	16
-0.10456	84329	hydrogen voltage gated channel 1	HVCN1	12	1.10669e+08	2.05168e+08	-1	16
-9.97894	5501	protein phosphatase 1 catalytic subunit gamma	PPP1CC	12	1.10731e+08	2.05174e+08	-1	16
-0.562798	160762	coiled-coil domain containing 63	CCDC63	12	110877247	2.05189e+08	-1	16
-0.0989089	4633	myosin light chain 2	MYL2	12	1.10916e+08	2.05193e+08	-1	16
0.0451083	100131138	long intergenic non-protein coding RNA 1405	LINC01405	12	1.10937e+08	2.05195e+08	-1	16
-0.0579933	23316	cut like homeobox 2	CUX2	12	1.11192e+08	2.0522e+08	-1	16
-6.18855	144717	family with sequence similarity 109 member A	FAM109A	12	1.11365e+08	2.05238e+08	-1	16
-0.909522	10019	SH2B adaptor protein 3	SH2B3	12	1.11436e+08	2.05245e+08	-1	16
-10.3102	6311	ataxin 2	ATXN2	12	1.11526e+08	2.05254e+08	-1	16
-8.44781	8315	BRCA1 associated protein	BRAP	12	1.11664e+08	2.05268e+08	-1	16
-5.09323	80724	acyl-CoA dehydrogenase family member 10	ACAD10	12	1.11722e+08	2.05273e+08	-1	16
-3.89067	217	aldehyde dehydrogenase 2 family (mitochondrial)	ALDH2	12	1.11788e+08	2.0528e+08	-1	16
-10.7737	51275	MAPKAPK5 antisense RNA 1	MAPKAPK5-AS1	12	111841335	2.05285e+08	-1	16
-11.3041	8550	mitogen-activated protein kinase-activated protein kinase 5	MAPKAPK5	12	1.11868e+08	2.05288e+08	-1	16
-6.10016	89894	transmembrane protein 116	TMEM116	12	1.11972e+08	2.05298e+08	-1	16
-8.88647	10961	endoplasmic reticulum protein 29	ERP29	12	1.12018e+08	2.05303e+08	-1	16
-10.076	80018	N(alpha)-acetyltransferase 25, NatB auxiliary subunit	NAA25	12	1.12068e+08	2.05308e+08	-1	16
-6.23537	10906	TRAF-type zinc finger domain containing 1	TRAFD1	12	112139574	2.05315e+08	-1	16
-8.03886	283450	HECT domain E3 ubiquitin protein ligase 4	HECTD4	12	1.12271e+08	2.05328e+08	-1	16
-2.50337	6128	ribosomal protein L6	RPL6	12	1.12409e+08	2.05342e+08	-1	16
-8.5314	5781	protein tyrosine phosphatase, non-receptor type 11	PTPN11	12	1.12459e+08	2.05347e+08	-1	16
0.0580179	22895	rabphilin 3A	RPH3A	12	112845311	2.05386e+08	-1	16
-4.52325	4938	2'-5'-oligoadenylate synthetase 1	OAS1	12	1.12915e+08	205392646	-1	16
-5.06995	4940	2'-5'-oligoadenylate synthetase 3	OAS3	12	1.12956e+08	2.05397e+08	-1	16
-1.43997	4939	2'-5'-oligoadenylate synthetase 2	OAS2	12	112991105	2.054e+08	-1	16
-0.344112	1840	deltex E3 ubiquitin ligase 1	DTX1	12	113077942	2.05409e+08	-1	16
-3.92066	8437	RAS protein activator like 1	RASAL1	12	113117341	2.05413e+08	-1	16
-0.246893	387885	cilia and flagella associated protein 73	CFAP73	12	1.13155e+08	2.05417e+08	-1	16
-7.59044	79039	DEAD-box helicase 54	DDX54	12	1.13171e+08	2.05418e+08	-1	16
-8.39467	84934	RBPJ interacting and tubulin associated 1	RITA1	12	1.13189e+08	2.0542e+08	-1	16
-1.1379	115811	IQ motif containing D	IQCD	12	113208267	2.05422e+08	-1	16
-6.1324	53373	two pore segment channel 1	TPCN1	12	1.13266e+08	2.05428e+08	-1	16
-6.58072	80024	solute carrier family 8 member B1	SLC8B1	12	1.13317e+08	2.05433e+08	-1	16
-5.45003	196463	phospholipase B domain containing 2	PLBD2	12	113374109	2.05439e+08	-1	16
-0.275937	10993	serine dehydratase	SDS	12	113398166	2.05441e+08	-1	16
-4.62214	113675	serine dehydratase like	SDSL	12	1.1343e+08	2.05444e+08	-1	16
-0.482752	64211	LIM homeobox 5	LHX5	12	113467480	2.05448e+08	-1	16
-2.90582	100506465	long intergenic non-protein coding RNA 1234	LINC01234	12	1.13759e+08	2.05477e+08	-1	16
-6.99411	23389	mediator complex subunit 13 like	MED13L	12	1.16118e+08	2.05713e+08	-1	16
-0.570533	100287569	long intergenic non-protein coding RNA 173	LINC00173	12	1.16535e+08	2.05755e+08	-1	16
-0.0239278	643246	microtubule associated protein 1 light chain 3 beta 2	MAP1LC3B2	12	116568000	2.05758e+08	-1	16
-7.90991	79794	chromosome 12 open reading frame 49	C12orf49	12	1.16726e+08	2.05774e+08	-1	16
-3.0491	84900	ring finger protein, transmembrane 2	RNFT2	12	1.16796e+08	2.05781e+08	-1	16
0.0630972	8739	harakiri, BCL2 interacting protein	HRK	12	116870923	2.05788e+08	-1	16
-4.26911	26259	F-box and WD repeat domain containing 8	FBXW8	12	1.16971e+08	2.05798e+08	-1	16
-6.46447	54997	tescalcin	TESC	12	117069184	2.05808e+08	-1	16
-8.82372	23014	F-box protein 21	FBXO21	12	117167137	2.05818e+08	-1	16
-0.224928	4842	nitric oxide synthase 1	NOS1	12	1.17267e+08	2.05828e+08	-1	16
-2.06958	283455	kinase suppressor of ras 2	KSR2	12	117710617	2.05872e+08	-1	16
-6.9581	5985	replication factor C subunit 5	RFC5	12	1.18024e+08	2.05904e+08	-1	16
-7.22183	55884	WD repeat and SOCS box containing 2	WSB2	12	1.18047e+08	2.05906e+08	-1	16
-5.79414	54621	V-set and immunoglobulin domain containing 10	VSIG10	12	1.18084e+08	2.0591e+08	-1	16
-7.34871	5037	phosphatidylethanolamine binding protein 1	PEBP1	12	1.18141e+08	2.05915e+08	-1	16
-7.67524	51347	TAO kinase 3	TAOK3	12	1.18261e+08	2.05927e+08	-1	16
-6.83222	64426	SDS3 homolog, SIN3A corepressor complex component	SUDS3	12	1.18397e+08	2.05941e+08	-1	16
0.600285	84530	serine/arginine repetitive matrix 4	SRRM4	12	1.19072e+08	2.06008e+08	-1	16
-0.397133	26353	heat shock protein family B (small) member 8	HSPB8	12	1.19187e+08	2.0602e+08	-1	16
0.0611542	144742	long intergenic non-protein coding RNA 934	LINC00934	12	119293602	2.0603e+08	-1	16
-0.612752	160777	coiled-coil domain containing 60	CCDC60	12	119437879	2.06045e+08	-1	16
-13.4963	5564	protein kinase AMP-activated non-catalytic subunit beta 1	PRKAB1	12	1.19675e+08	2.06069e+08	-1	16
-5.37173	11113	citron rho-interacting serine/threonine kinase	CIT	12	119781540	2.06079e+08	-1	16
-4.1957	92558	BICD family like cargo adaptor 1	BICDL1	12	120042169	2.06105e+08	-1	16
-7.91665	11021	RAB35, member RAS oncogene family	RAB35	12	1.20106e+08	2.06112e+08	-1	16
-11.6633	10985	GCN1, eIF2 alpha kinase activator homolog	GCN1	12	1.20161e+08	2.06117e+08	-1	16
0.0970205	6175	ribosomal protein lateral stalk subunit P0	RPLP0	12	120198955	2.06121e+08	-1	16
-3.70491	100506649	PXN antisense RNA 1	PXN-AS1	12	120207059	2.06122e+08	-1	16
-5.76244	5829	paxillin	PXN	12	120234202	2.06125e+08	-1	16
-1.97035	23409	sirtuin 4	SIRT4	12	120307781	2.06132e+08	-1	16
-0.77614	5319	phospholipase A2 group IB	PLA2G1B	12	1.20325e+08	2.06134e+08	-1	16
-1.65817	4440	musashi RNA binding protein 1	MSI1	12	1.20355e+08	2.06137e+08	-1	16
-5.87836	1337	cytochrome c oxidase subunit 6A1	COX6A1	12	1.20439e+08	2.06145e+08	-1	16
-8.32263	51499	TP53 regulated inhibitor of apoptosis 1	TRIAP1	12	120445186	2.06146e+08	-1	16
-12.926	283459	glutamyl-tRNA amidotransferase subunit C	GATC	12	120455095	2.06147e+08	-1	16
-8.67707	8683	serine and arginine rich splicing factor 9	SRSF9	12	120465711	2.06148e+08	-1	16
-2.35068	8655	dynein light chain LC8-type 1	DYNLL1	12	1.20491e+08	2.0615e+08	-1	16
-2.81554	100506668	negative regulator of antiviral response (non-protein coding)	NRAV	12	1.20493e+08	2.0615e+08	-1	16
-9.86767	84274	coenzyme Q5, methyltransferase	COQ5	12	1.20516e+08	2.06153e+08	-1	16
-4.81193	9921	ring finger protein 10	RNF10	12	1.20556e+08	2.06157e+08	-1	16
-9.27746	51367	POP5 homolog, ribonuclease P/MRP subunit	POP5	12	120580220	2.06159e+08	-1	16
-1.88093	9478	calcium binding protein 1	CABP1	12	120656443	2.06167e+08	-1	16
-8.01014	9761	malectin	MLEC	12	120694790	2.06171e+08	-1	16
-8.99074	84747	unc-119 lipid binding chaperone B	UNC119B	12	120717037	2.06173e+08	-1	16
-7.06739	35	acyl-CoA dehydrogenase, C-2 to C-3 short chain	ACADS	12	1.20733e+08	2.06174e+08	-1	16
-10.8208	121665	signal peptide peptidase like 3	SPPL3	12	1.20833e+08	2.06184e+08	-1	16
-4.39187	6927	HNF1 homeobox A	HNF1A	12	120990539	2.062e+08	-1	16
-9.6344	64897	chromosome 12 open reading frame 43	C12orf43	12	1.21009e+08	2.06202e+08	-1	16
-1.51017	8638	2'-5'-oligoadenylate synthetase like	OASL	12	1.2103e+08	2.06204e+08	-1	16
0.275653	5027	purinergic receptor P2X 7	P2RX7	12	1.2116e+08	2.06217e+08	-1	16
-5.33009	5025	purinergic receptor P2X 4	P2RX4	12	121221983	2.06223e+08	-1	16
-7.19783	10645	calcium/calmodulin dependent protein kinase kinase 2	CAMKK2	12	1.21266e+08	2.06228e+08	-1	16
-14.1198	51433	anaphase promoting complex subunit 5	ANAPC5	12	1.21331e+08	2.06234e+08	-1	16
-10.7772	80196	ring finger protein 34	RNF34	12	1.21412e+08	2.06242e+08	-1	16
-5.82684	84678	lysine demethylase 2B	KDM2B	12	121504916	2.06252e+08	-1	16
-5.67586	84876	ORAI calcium release-activated calcium modulator 1	ORAI1	12	1.21634e+08	2.06265e+08	-1	16
-1.51043	283385	MORN repeat containing 3	MORN3	12	121660520	2.06267e+08	-1	16
-4.60786	144404	transmembrane protein 120B	TMEM120B	12	1.21747e+08	2.06276e+08	-1	16
-2.79462	54509	ras homolog family member F, filopodia associated	RHOF	12	1.21786e+08	2.0628e+08	-1	16
-2.57013	338799	long intergenic non-protein coding RNA 1089	LINC01089	12	121799375	2.06281e+08	-1	16
-6.68342	23067	SET domain containing 1B	SETD1B	12	1.21819e+08	2.06283e+08	-1	16
0.377851	3242	4-hydroxyphenylpyruvate dioxygenase	HPD	12	1.21857e+08	2.06287e+08	-1	16
-2.2608	5715	proteasome 26S subunit, non-ATPase 9	PSMD9	12	1.21903e+08	2.06291e+08	-1	16
-0.520043	144406	WD repeat domain 66	WDR66	12	1.21953e+08	2.06296e+08	-1	16
-4.58771	605	BCL tumor suppressor 7A	BCL7A	12	1.22042e+08	2.06305e+08	-1	16
-3.58865	100506691	uncharacterized LOC100506691	LOC100506691	12	1.22066e+08	2.06308e+08	-1	16
-7.02363	22877	MLX interacting protein	MLXIP	12	122113037	2.06312e+08	-1	16
-0.0399863	254050	leucine rich repeat containing 43	LRRC43	12	1.22189e+08	2.0632e+08	-1	16
-0.452137	79369	UDP-GlcNAc:betaGal beta-1,3-N-acetylglucosaminyltransferase 4	B3GNT4	12	122206316	2.06322e+08	-1	16
-12.6258	56616	diablo IAP-binding mitochondrial protein	DIABLO	12	1.22217e+08	2.06323e+08	-1	16
-0.563747	101593348	uncharacterized LOC101593348	LOC101593348	12	1.22228e+08	2.06324e+08	-1	16
-4.89197	65082	VPS33A, CORVET/HOPS core subunit	VPS33A	12	1.22249e+08	2.06326e+08	-1	16
-6.18898	6249	CAP-Gly domain containing linker protein 1	CLIP1	12	122347001	2.06336e+08	-1	16
0.510803	100507066	CLIP1 antisense RNA 1	CLIP1-AS1	12	1.22398e+08	2.06341e+08	-1	16
-8.45764	55596	zinc finger CCHC-type containing 8	ZCCHC8	12	1.22486e+08	2.0635e+08	-1	16
-7.01347	65117	arginine and serine rich coiled-coil 2	RSRC2	12	1.22516e+08	2.06353e+08	-1	16
-7.01111	9735	kinetochore associated 1	KNTC1	12	1.22577e+08	2.06359e+08	-1	16
-0.758017	27198	hydroxycarboxylic acid receptor 1	HCAR1	12	1.22729e+08	2.06374e+08	-1	16
-9.68843	8562	density regulated re-initiation and release factor	DENR	12	122761942	2.06377e+08	-1	16
-0.0205159	84660	coiled-coil domain containing 62	CCDC62	12	122800944	2.06381e+08	-1	16
-7.50524	9026	huntingtin interacting protein 1 related	HIP1R	12	1.22847e+08	2.06386e+08	-1	16
-7.56137	79720	VPS37B, ESCRT-I subunit	VPS37B	12	122880746	2.06389e+08	-1	16
-3.42631	23457	ATP binding cassette subfamily B member 9	ABCB9	12	1.22946e+08	2.06396e+08	-1	16
-7.04609	79676	2-oxoglutarate and iron dependent oxygenase domain containing 2	OGFOD2	12	1.22977e+08	2.06399e+08	-1	16
-9.78012	51329	ADP ribosylation factor like GTPase 6 interacting protein 4	ARL6IP4	12	122981486	2.06399e+08	-1	16
-2.71036	57605	phosphatidylinositol transfer protein membrane associated 2	PITPNM2	12	1.23047e+08	2.06406e+08	-1	16
-5.64343	10198	M-phase phosphoprotein 9	MPHOSPH9	12	1.23195e+08	2.06421e+08	-1	16
-6.80506	91574	chromosome 12 open reading frame 65	C12orf65	12	1.23246e+08	2.06426e+08	-1	16
-5.84344	8099	cyclin dependent kinase 2 associated protein 1	CDK2AP1	12	1.23266e+08	2.06428e+08	-1	16
-7.641	55206	strawberry notch homolog 1	SBNO1	12	1.2332e+08	2.06433e+08	-1	16
-5.09428	387893	lysine methyltransferase 5A	KMT5A	12	1.23399e+08	2.06441e+08	-1	16
-7.46683	196383	Rab interacting lysosomal protein like 2	RILPL2	12	1.23426e+08	2.06444e+08	-1	16
-9.18248	11066	small nuclear ribonucleoprotein U11/U12 subunit 35	SNRNP35	12	1.23464e+08	2.06447e+08	-1	16
-3.36893	353116	Rab interacting lysosomal protein like 1	RILPL1	12	1.23499e+08	2.06451e+08	-1	16
-8.32887	10959	transmembrane p24 trafficking protein 2	TMED2	12	1.23591e+08	2.0646e+08	-1	16
-8.75402	57696	DEAD-box helicase 55	DDX55	12	1.23612e+08	2.06462e+08	-1	16
-12.7889	1967	eukaryotic translation initiation factor 2B subunit alpha	EIF2B1	12	123627399	2.06464e+08	-1	16
-7.07939	2967	general transcription factor IIH subunit 3	GTF2H3	12	123648171	2.06466e+08	-1	16
-1.97812	79867	tectonic family member 2	TCTN2	12	1.2369e+08	2.0647e+08	-1	16
-6.70792	23545	ATPase H+ transporting V0 subunit a2	ATP6V0A2	12	1.23737e+08	2.06475e+08	-1	16
-1.15509	196385	dynein axonemal heavy chain 10	DNAH10	12	123849107	2.06486e+08	-1	16
-6.13853	80212	coiled-coil domain containing 92	CCDC92	12	1.23954e+08	2.06497e+08	-1	16
-8.20637	144348	zinc finger protein 664	ZNF664	12	1.23994e+08	2.06501e+08	-1	16
-8.12684	9612	nuclear receptor corepressor 2	NCOR2	12	124445937	2.06546e+08	-1	16
-6.02915	949	scavenger receptor class B member 1	SCARB1	12	124820800	2.06583e+08	-1	16
0.0583823	7316	ubiquitin C	UBC	12	1.24913e+08	2.06592e+08	-1	16
-6.99177	57647	DEAH-box helicase 37	DHX37	12	124967972	2.06598e+08	-1	16
-7.43361	65985	acetoacetyl-CoA synthetase	AACS	12	1.25104e+08	2.06612e+08	-1	16
0.0400631	116437	long intergenic non-protein coding RNA 1257	LINC01257	12	1.31189e+08	2.0722e+08	-1	16
0.101737	107161159	uncharacterized LOC107161159	LOC107161159	12	131297042	2.07231e+08	-1	16
-8.51726	6433	splicing factor SWAP homolog	SFSWAP	12	131755412	2.07277e+08	-1	16
-0.945748	4326	matrix metallopeptidase 17	MMP17	12	1.3184e+08	2.07285e+08	-1	16
-4.06924	8408	unc-51 like autophagy activating kinase 1	ULK1	12	1.31909e+08	2.07292e+08	-1	16
-9.13663	80324	pseudouridylate synthase 1	PUS1	12	1.31937e+08	2.07295e+08	-1	16
-8.02276	57634	E1A binding protein p400	EP400	12	1.32015e+08	2.07303e+08	-1	16
-2.99386	317781	DEAD-box helicase 51	DDX51	12	1.3214e+08	2.07315e+08	-1	16
-8.55753	79050	nucleolar complex associated 4 homolog	NOC4L	12	1.32148e+08	2.07316e+08	-1	16
-0.000139084	50614	polypeptide N-acetylgalactosaminyltransferase 9	GALNT9	12	1.32232e+08	2.07324e+08	-1	16
-6.94801	57666	fibrosin like 1	FBRSL1	12	1.32538e+08	2.07355e+08	-1	16
0.528225	22953	purinergic receptor P2X 2	P2RX2	12	1.32621e+08	2.07363e+08	-1	16
-6.00959	5426	DNA polymerase epsilon, catalytic subunit	POLE	12	1.32656e+08	2.07367e+08	-1	16
-4.05917	5827	peroxisomal membrane protein 2	PXMP2	12	132696298	2.07371e+08	-1	16
-1.43394	192111	PGAM family member 5, mitochondrial serine/threonine protein phosphatase	PGAM5	12	1.32716e+08	2.07373e+08	-1	16
-9.00509	23141	ankyrin repeat and LEM domain containing 2	ANKLE2	12	132743777	2.07376e+08	-1	16
-8.14484	2802	golgin A3	GOLGA3	12	1.32803e+08	2.07381e+08	-1	16
-4.34877	55743	checkpoint with forkhead and ring finger domains	CHFR	12	1.32864e+08	2.07388e+08	-1	16
-7.75905	100289635	zinc finger protein 605	ZNF605	12	132938863	2.07395e+08	-1	16
-8.45125	7574	zinc finger protein 26	ZNF26	12	1.32999e+08	2.07401e+08	-1	16
0.138071	101928597	uncharacterized LOC101928597	LOC101928597	12	133034941	2.07405e+08	-1	16
-5.76444	7637	zinc finger protein 84	ZNF84	12	1.3305e+08	2.07406e+08	-1	16
-7.01088	7699	zinc finger protein 140	ZNF140	12	133093937	2.07411e+08	-1	16
-6.06522	101060200	zinc finger protein 891	ZNF891	12	1.33125e+08	2.07414e+08	-1	16
-5.09955	7556	zinc finger protein 10	ZNF10	12	133145045	2.07416e+08	-1	16
-6.65168	10795	zinc finger protein 268	ZNF268	12	1.33194e+08	2.07421e+08	-1	16
0.24332	647589	anomalous homeobox	ANHX	12	1.33227e+08	2.07424e+08	-1	16
6.50276	29785	cytochrome P450 family 2 subfamily S member 1	CYP2S1	19	4.12004e+07	2.69171e+08	1	19
-0.0263322	558	AXL receptor tyrosine kinase	AXL	19	4.12424e+07	2.69175e+08	1	19
8.64307	11100	heterogeneous nuclear ribonucleoprotein U like 1	HNRNPUL1	19	4.12859e+07	2.69179e+08	1	19
8.54311	90324	coiled-coil domain containing 97	CCDC97	19	4.13175e+07	2.69183e+08	1	19
0.247123	7040	transforming growth factor beta 1	TGFB1	19	4.13421e+07	2.69185e+08	1	19
4.76832	80776	B9 protein domain 2	B9D2	19	4.13593e+07	2.69187e+08	1	19
0.566757	641649	transmembrane protein 91	TMEM91	19	4.13783e+07	2.69189e+08	1	19
6.25884	56915	exosome component 5	EXOSC5	19	4.13919e+07	2.6919e+08	1	19
6.85559	593	branched chain keto acid dehydrogenase E1, alpha polypeptide	BCKDHA	19	4.14114e+07	2.69192e+08	1	19
2.51126	374907	UDP-GlcNAc:betaGal beta-1,3-N-acetylglucosaminyltransferase 8	B3GNT8	19	41427044	2.69193e+08	1	19
9.31856	55101	ATP5S like	ATP5SL	19	4.1436e+07	2.69194e+08	1	19
1.65134	100170765	glutamate rich 4	ERICH4	19	41443961	2.69195e+08	1	19
0.347264	5452	POU class 2 homeobox 2	POU2F2	19	4.21107e+07	2.69262e+08	1	19
0.237496	100505622	uncharacterized LOC100505622	LOC100505622	19	4.21349e+07	2.69264e+08	1	19
6.728	162989	death effector domain containing 2	DEDD2	19	42208782	2.69272e+08	1	19
9.77798	116115	zinc finger protein 526	ZNF526	19	4.22237e+07	2.69273e+08	1	19
2.40116	2931	glycogen synthase kinase 3 alpha	GSK3A	19	4.22364e+07	2.69274e+08	1	19
7.46879	2077	ETS2 repressor factor	ERF	19	42251063	2.69276e+08	1	19
3.25139	23152	capicua transcriptional repressor	CIC	19	42286198	2.69279e+08	1	19
7.24801	5050	platelet activating factor acetylhydrolase 1b catalytic subunit 3	PAFAH1B3	19	4.22999e+07	2.69281e+08	1	19
0.616972	284338	proline rich 19	PRR19	19	42306476	2.69281e+08	1	19
-0.379869	284339	transmembrane protein 145	TMEM145	19	42319193	2.69283e+08	1	19
5.80648	1954	multiple EGF like domains 8	MEGF8	19	4.23522e+07	2.69286e+08	1	19
2.09812	84518	cornifelin	CNFN	19	42388655	2.6929e+08	1	19
1.83492	101930071	uncharacterized LOC101930071	LOC101930071	19	4.24028e+07	2.69291e+08	1	19
3.13615	3991	lipase E, hormone sensitive type	LIPE	19	42414466	2.69292e+08	1	19
1.32675	284340	C-X-C motif chemokine ligand 17	CXCL17	19	4.24358e+07	2.69294e+08	1	19
3.91431	634	carcinoembryonic antigen related cell adhesion molecule 1	CEACAM1	19	42517907	2.69303e+08	1	19
0.790106	100996307	LIPE antisense RNA 1	LIPE-AS1	19	4.25314e+07	2.69304e+08	1	19
-0.193094	83639	testis expressed 101	TEX101	19	4.34102e+07	2.69392e+08	1	19
1.00085	27076	LY6/PLAUR domain containing 3	LYPD3	19	43463236	2.69397e+08	1	19
4.81054	653583	pleckstrin homology like domain family B member 3	PHLDB3	19	4.349e+07	2.694e+08	1	19
8.15833	23474	ETHE1, persulfide dioxygenase	ETHE1	19	43516987	2.69402e+08	1	19
5.48317	284346	zinc finger protein 575	ZNF575	19	4.35347e+07	2.69404e+08	1	19
7.89948	7515	X-ray repair cross complementing 1	XRCC1	19	4.35594e+07	2.69407e+08	1	19
-0.323044	390940	phospholipase A2 inhibitor and LY6/PLAUR domain containing	PINLYP	19	4.35807e+07	2.69409e+08	1	19
6.72011	126298	immunity related GTPase Q	IRGQ	19	4.35903e+07	2.6941e+08	1	19
6.82771	79177	zinc finger protein 576	ZNF576	19	4.35985e+07	2.69411e+08	1	19
0.299312	100170229	serine/arginine repetitive matrix 5	SRRM5	19	43613299	2.69412e+08	1	19
3.73125	126299	zinc finger protein 428	ZNF428	19	4.36135e+07	2.69412e+08	1	19
2.04035	199731	cell adhesion molecule 4	CADM4	19	43631104	2.69414e+08	1	19
2.98647	5329	plasminogen activator, urokinase receptor	PLAUR	19	4.3659e+07	2.69417e+08	1	19
0.773435	56269	immunity related GTPase cinema	IRGC	19	43718039	2.69423e+08	1	19
6.33079	56006	SMG9, nonsense mediated mRNA decay factor	SMG9	19	43741516	2.69425e+08	1	19
6.36784	3783	potassium calcium-activated channel subfamily N member 4	KCNN4	19	4.37739e+07	2.69428e+08	1	19
1.10686	284348	LY6/PLAUR domain containing 5	LYPD5	19	4.38018e+07	2.69431e+08	1	19
3.8957	284349	zinc finger protein 283	ZNF283	19	4.38381e+07	2.69435e+08	1	19
0.377837	342908	zinc finger protein 404	ZNF404	19	43876249	2.69438e+08	1	19
-0.111091	100505715	uncharacterized LOC100505715	LOC100505715	19	43896803	2.6944e+08	1	19
5.85946	7596	zinc finger protein 45	ZNF45	19	43923941	2.69443e+08	1	19
3.07139	7711	zinc finger protein 155	ZNF155	19	43991247	2.6945e+08	1	19
3.54454	7773	zinc finger protein 230	ZNF230	19	44008422	2.69452e+08	1	19
4.29153	7673	zinc finger protein 222	ZNF222	19	44029225	2.69454e+08	1	19
5.88967	7766	zinc finger protein 223	ZNF223	19	44060002	2.69457e+08	1	19
3.77758	342909	zinc finger protein 284	ZNF284	19	44080878	2.69459e+08	1	19
5.44263	7767	zinc finger protein 224	ZNF224	19	44102079	2.69461e+08	1	19
0.558159	100379224	uncharacterized LOC100379224	LOC100379224	19	4.41093e+07	2.69462e+08	1	19
3.94024	7768	zinc finger protein 225	ZNF225	19	4.41241e+07	2.69463e+08	1	19
4.38376	10780	zinc finger protein 234	ZNF234	19	4.41509e+07	2.69466e+08	1	19
5.05374	7769	zinc finger protein 226	ZNF226	19	4.4171e+07	2.69468e+08	1	19
6.28394	7770	zinc finger protein 227	ZNF227	19	4.42249e+07	2.69473e+08	1	19
3.03715	353355	zinc finger protein 233	ZNF233	19	4.42676e+07	2.69478e+08	1	19
3.88796	9310	zinc finger protein 235	ZNF235	19	44295686	2.6948e+08	1	19
2.82256	7771	zinc finger protein 112	ZNF112	19	44341628	2.69485e+08	1	19
0.664455	26974	zinc finger protein 285	ZNF285	19	44393628	2.6949e+08	1	19
-0.655973	7772	zinc finger protein 229	ZNF229	19	4.44374e+07	2.69495e+08	1	19
3.63341	7733	zinc finger protein 180	ZNF180	19	44487475	2.695e+08	1	19
6.76708	5817	poliovirus receptor	PVR	19	44653212	2.69516e+08	1	19
1.0913	56971	carcinoembryonic antigen related cell adhesion molecule 19	CEACAM19	19	44677903	2.69519e+08	1	19
3.72414	602	B-cell CLL/lymphoma 3	BCL3	19	44754382	2.69526e+08	1	19
10.5503	23624	Cbl proto-oncogene C	CBLC	19	44789257	2.6953e+08	1	19
2.28706	4059	basal cell adhesion molecule (Lutheran blood group)	BCAM	19	4.48152e+07	2.69532e+08	1	19
6.11821	5819	nectin cell adhesion molecule 2	NECTIN2	19	4.48651e+07	2.69537e+08	1	19
8.18113	10452	translocase of outer mitochondrial membrane 40	TOMM40	19	44897454	2.69541e+08	1	19
-0.322793	348	apolipoprotein E	APOE	19	4.49077e+07	2.69542e+08	1	19
-0.0256448	341	apolipoprotein C1	APOC1	19	4.49169e+07	2.69542e+08	1	19
6.94209	1209	CLPTM1, transmembrane protein	CLPTM1	19	4.49741e+07	2.69548e+08	1	19
3.43685	5971	RELB proto-oncogene, NF-kB subunit	RELB	19	45019823	2.69553e+08	1	19
5.07987	11129	CLK4 associating serine/arginine rich protein	CLASRP	19	4.5055e+07	2.69556e+08	1	19
5.5443	162979	zinc finger protein 296	ZNF296	19	4.5074e+07	2.69558e+08	1	19
9.34322	79760	gem nuclear organelle associated protein 7	GEMIN7	19	4.50853e+07	2.69559e+08	1	19
7.6753	284352	protein phosphatase 1 regulatory subunit 37	PPP1R37	19	4.51202e+07	2.69563e+08	1	19
0.703601	284353	NTPase, KAP family P-loop domain containing 1	NKPD1	19	4.51549e+07	2.69566e+08	1	19
8.31467	79090	trafficking protein particle complex 6A	TRAPPC6A	19	45170585	2.69568e+08	1	19
7.28399	388552	biogenesis of lysosomal organelles complex 1 subunit 3	BLOC1S3	19	4.51803e+07	2.69569e+08	1	19
0.0950705	90332	exocyst complex component 3 like 2	EXOC3L2	19	4.52234e+07	2.69573e+08	1	19
7.30574	57787	microtubule affinity regulating kinase 4	MARK4	19	45278270	269578605	1	19
0.632594	1158	creatine kinase, M-type	CKM	19	4.53147e+07	2.69582e+08	1	19
0.93266	147700	kinesin light chain 3	KLC3	19	4.53461e+07	2.69585e+08	1	19
3.1627	2068	ERCC excision repair 2, TFIIH core complex helicase subunit	ERCC2	19	45362831	2.69587e+08	1	19
5.22811	10848	protein phosphatase 1 regulatory subunit 13 like	PPP1R13L	19	4.53927e+07	2.6959e+08	1	19
6.35856	10849	CD3e molecule associated protein	CD3EAP	19	45408487	2.69592e+08	1	19
5.03501	2067	ERCC excision repair 1, endonuclease non-catalytic subunit	ERCC1	19	4.54171e+07	2.69592e+08	1	19
1.01135	2354	FosB proto-oncogene, AP-1 transcription factor subunit	FOSB	19	4.54716e+07	2.69598e+08	1	19
2.94402	6253	reticulon 2	RTN2	19	4.54902e+07	2.696e+08	1	19
3.89127	147699	protein phosphatase, Mg2+/Mn2+ dependent 1N (putative)	PPM1N	19	45500489	2.69601e+08	1	19
5.0289	7408	vasodilator-stimulated phosphoprotein	VASP	19	4.55172e+07	2.69602e+08	1	19
6.10326	80207	optic atrophy 3 (autosomal recessive, with chorea and spastic paraplegia)	OPA3	19	4.55609e+07	2.69607e+08	1	19
0.404362	2828	G protein-coupled receptor 4	GPR4	19	45595986	2.6961e+08	1	19
9.48148	24139	echinoderm microtubule associated protein like 2	EML2	19	45626143	2.69613e+08	1	19
2.03417	100287177	EML2 antisense RNA 1	EML2-AS1	19	4.56422e+07	2.69615e+08	1	19
1.62235	2696	gastric inhibitory polypeptide receptor	GIPR	19	4.5676e+07	2.69618e+08	1	19
6.45229	6633	small nuclear ribonucleoprotein D2 polypeptide	SNRPD2	19	4.56898e+07	2.6962e+08	1	19
2.87732	54814	glutaminyl-peptide cyclotransferase like	QPCTL	19	45698236	2.69621e+08	1	19
11.0071	23403	F-box protein 46	FBXO46	19	4.57182e+07	2.69623e+08	1	19
3.50234	147912	SIX homeobox 5	SIX5	19	4.5767e+07	2.69627e+08	1	19
2.16662	1760	dystrophia myotonica protein kinase	DMPK	19	4.57753e+07	2.69628e+08	1	19
2.62061	1762	dystrophia myotonica, WD repeat containing	DMWD	19	4.57879e+07	2.6963e+08	1	19
-0.403816	81492	radial spoke head 6 homolog A	RSPH6A	19	45805528	2.69631e+08	1	19
6.72015	8189	symplekin	SYMPK	19	4.58394e+07	2.69635e+08	1	19
6.55036	3171	forkhead box A3	FOXA3	19	45869028	2.69638e+08	1	19
5.57146	26145	interferon regulatory factor 2 binding protein 1	IRF2BP1	19	45884888	2.69639e+08	1	19
7.04396	339344	Myb related transcription factor, partner of profilin	MYPOP	19	45896313	2.6964e+08	1	19
-0.267956	339345	nanos C2HC-type zinc finger 2	NANOS2	19	45913996	2.69642e+08	1	19
-0.329052	4858	NOVA alternative splicing regulator 2	NOVA2	19	45953566	2.69646e+08	1	19
9.80047	729440	coiled-coil domain containing 61	CCDC61	19	46007038	2.69651e+08	1	19
0.0308103	100506068	DACT3 antisense RNA 1	DACT3-AS1	19	4.66677e+07	2.69718e+08	1	19
6.66532	25865	protein kinase D2	PRKD2	19	4.6695e+07	2.6972e+08	1	19
8.8316	29888	striatin 4	STRN4	19	4.6733e+07	2.69724e+08	1	19
8.51086	79147	fukutin related protein	FKRP	19	46752310	269726009	1	19
5.94059	6510	solute carrier family 1 member 5	SLC1A5	19	4.67809e+07	2.69729e+08	1	19
8.08521	1175	adaptor related protein complex 2 sigma 1 subunit	AP2S1	19	4.68444e+07	2.69735e+08	1	19
8.79077	2909	Rho GTPase activating protein 35	ARHGAP35	19	4.69619e+07	2.69747e+08	1	19
0.986903	4861	neuronal PAS domain protein 1	NPAS1	19	4.70367e+07	2.69754e+08	1	19
7.88805	54958	transmembrane protein 160	TMEM160	19	47047266	2.69756e+08	1	19
5.47193	23211	zinc finger CCCH-type containing 4	ZC3H4	19	4.7089e+07	2.6976e+08	1	19
9.71087	10055	SUMO1 activating enzyme subunit 1	SAE1	19	4.71707e+07	2.69768e+08	1	19
3.33256	27113	BCL2 binding component 3	BBC3	19	4.72264e+07	2.69773e+08	1	19
3.10804	26093	coiled-coil domain containing 9	CCDC9	19	47264213	2.69777e+08	1	19
7.72576	255783	InaF motif containing 1	INAFM1	19	4.72752e+07	2.69778e+08	1	19
0.167372	728	complement C5a receptor 1	C5AR1	19	47315958	2.69782e+08	1	19
-0.292486	27202	complement component 5a receptor 2	C5AR2	19	4.73393e+07	2.69785e+08	1	19
5.70062	9704	DEAH-box helicase 34	DHX34	19	47365992	2.69787e+08	1	19
0.344067	56917	Meis homeobox 3	MEIS3	19	47411324	2.69792e+08	1	19
0.145422	6543	solute carrier family 8 member A2	SLC8A2	19	4.745e+07	2.69796e+08	1	19
7.90393	11133	kaptin, actin binding protein	KPTN	19	47479702	2.69799e+08	1	19
1.44634	100505681	NAPA antisense RNA 1	NAPA-AS1	19	47492939	2.698e+08	1	19
7.20579	8775	NSF attachment protein alpha	NAPA	19	4.75014e+07	2.69801e+08	1	19
0.863363	84215	zinc finger protein 541	ZNF541	19	47538270	269804605	1	19
8.75529	29998	glioma tumor suppressor candidate region gene 1	GLTSCR1	19	47655736	2.69816e+08	1	19
0.0319289	30846	EH domain containing 2	EHD2	19	4.77282e+07	2.69824e+08	1	19
8.05607	29997	glioma tumor suppressor candidate region gene 2	GLTSCR2	19	4.77513e+07	2.69826e+08	1	19
7.00433	6415	selenoprotein W	SELENOW	19	47781635	2.69829e+08	1	19
-0.0835154	1406	cone-rod homeobox	CRX	19	47832584	2.69834e+08	1	19
1.82863	374920	chromosome 19 open reading frame 68	C19orf68	19	4.81842e+07	2.69869e+08	1	19
1.79137	22900	caspase recruitment domain family member 8	CARD8	19	4.82323e+07	2.69874e+08	1	19
2.05642	100505812	CARD8 antisense RNA 1	CARD8-AS1	19	4.82569e+07	2.69876e+08	1	19
0.870159	163071	zinc finger protein 114	ZNF114	19	4.82796e+07	2.69879e+08	1	19
0.827632	93233	coiled-coil domain containing 114	CCDC114	19	48308263	2.69882e+08	1	19
-0.0411269	2014	epithelial membrane protein 3	EMP3	19	4.83281e+07	2.69884e+08	1	19
6.85855	55260	transmembrane protein 143	TMEM143	19	48348296	2.69886e+08	1	19
1.61616	23546	synaptogyrin 4	SYNGR4	19	48370385	2.69888e+08	1	19
7.78944	10945	KDEL endoplasmic reticulum protein retention receptor 1	KDELR1	19	48387061	2.69889e+08	1	19
8.4306	2906	glutamate ionotropic receptor NMDA type subunit 2D	GRIN2D	19	4.84199e+07	2.69893e+08	1	19
8.47016	83743	glutamate rich WD repeat containing 1	GRWD1	19	4.84498e+07	2.69896e+08	1	19
0.606989	3770	potassium voltage-gated channel subfamily J member 14	KCNJ14	19	48460908	2.69897e+08	1	19
11.247	9266	cytohesin 2	CYTH2	19	4.84758e+07	2.69898e+08	1	19
3.06824	114783	lemur tyrosine kinase 3	LMTK3	19	4.84992e+07	2.69901e+08	1	19
3.96899	6820	sulfotransferase family 2B member 1	SULT2B1	19	48581690	269908947	1	19
8.85881	54854	family with sequence similarity 83 member E	FAM83E	19	48607018	2.69911e+08	1	19
1.52952	171169	sperm acrosome associated 4	SPACA4	19	48607228	2.69912e+08	1	19
2.12255	6141	ribosomal protein L18	RPL18	19	48617372	2.69913e+08	1	19
12.5033	56848	sphingosine kinase 2	SPHK2	19	4.86258e+07	2.69913e+08	1	19
3.74661	1628	D-box binding PAR bZIP transcription factor	DBP	19	4.86341e+07	2.69914e+08	1	19
1.41926	770	carbonic anhydrase 11	CA11	19	4.86421e+07	2.69915e+08	1	19
0.252288	653677	secretory blood group 1, pseudogene	SEC1P	19	4.86601e+07	2.69917e+08	1	19
0.779271	126147	netrin 5	NTN5	19	4.86672e+07	2.69918e+08	1	19
7.15229	2524	fucosyltransferase 2	FUT2	19	48700952	2.69921e+08	1	19
2.08066	284358	MEF2 activating motif and SAP domain containing transcriptional regulator	MAMSTR	19	48715402	2.69922e+08	1	19
1.58095	54922	Ras interacting protein 1	RASIP1	19	4.87306e+07	2.69924e+08	1	19
0.463247	284359	izumo sperm-egg fusion 1	IZUMO1	19	4.87437e+07	2.69925e+08	1	19
3.91931	2523	fucosyltransferase 1 (H blood group)	FUT1	19	4.87513e+07	2.69926e+08	1	19
-0.14805	26291	fibroblast growth factor 21	FGF21	19	48756944	2.69926e+08	1	19
10.3377	587	branched chain amino acid transaminase 2	BCAT2	19	48803062	2.69931e+08	1	19
0.178291	51171	hydroxysteroid 17-beta dehydrogenase 14	HSD17B14	19	4.88248e+07	2.69933e+08	1	19
3.74607	57664	pleckstrin homology domain containing A4	PLEKHA4	19	4.88529e+07	2.69936e+08	1	19
4.2686	23645	protein phosphatase 1 regulatory subunit 15A	PPP1R15A	19	4.88742e+07	2.69938e+08	1	19
-0.295949	7288	tubby like protein 2	TULP2	19	4.88899e+07	2.6994e+08	1	19
5.56652	4924	nucleobindin 1	NUCB1	19	48911666	2.69942e+08	1	19
1.54024	27294	dihydrodiol dehydrogenase	DHDH	19	48939325	2.69945e+08	1	19
5.80559	581	BCL2 associated X, apoptosis regulator	BAX	19	4.89582e+07	2.69947e+08	1	19
0.948828	2512	ferritin light chain	FTL	19	4.89661e+07	2.69947e+08	1	19
8.11156	2997	glycogen synthase 1	GYS1	19	4.89807e+07	2.69949e+08	1	19
9.12051	10856	RuvB like AAA ATPase 2	RUVBL2	19	49004721	2.69951e+08	1	19
-0.2982	101059948	uncharacterized LOC101059948	LOC101059948	19	4.90189e+07	2.69953e+08	1	19
0.00701515	4909	neurotrophin 4	NTF4	19	49062503	2.69957e+08	1	19
0.304107	3743	potassium voltage-gated channel subfamily A member 7	KCNA7	19	49070179	2.69958e+08	1	19
6.57614	6625	small nuclear ribonucleoprotein U1 subunit 70	SNRNP70	19	49096876	2.6996e+08	1	19
5.26326	64130	lin-7 homolog B, crumbs cell polarity complex component	LIN7B	19	49116410	269962419	1	19
5.98666	55150	chromosome 19 open reading frame 73	C19orf73	19	49118768	2.69963e+08	1	19
7.15426	8541	PTPRF interacting protein alpha 3	PPFIA3	19	49135209	2.69964e+08	1	19
0.190369	3270	histidine rich calcium binding protein	HRC	19	49153311	2.69966e+08	1	19
6.33656	54795	transient receptor potential cation channel subfamily M member 4	TRPM4	19	49184795	2.69969e+08	1	19
0.0607654	28968	solute carrier family 6 member 16	SLC6A16	19	4.93074e+07	2.69982e+08	1	19
-0.0723003	951	CD37 molecule	CD37	19	4.9338e+07	2.69985e+08	1	19
4.12355	8463	TEA domain transcription factor 2	TEAD2	19	4.93513e+07	2.69986e+08	1	19
0.367932	27120	dickkopf like acrosomal protein 1	DKKL1	19	4.93694e+07	2.69988e+08	1	19
0.594096	147872	coiled-coil domain containing 155	CCDC155	19	49403108	2.69991e+08	1	19
-0.659421	113091	parathyroid hormone 2	PTH2	19	49422927	2.69993e+08	1	19
0.148851	57030	solute carrier family 17 member 7	SLC17A7	19	49435474	2.69994e+08	1	19
11.9743	55011	PIH1 domain containing 1	PIH1D1	19	49449075	2.69996e+08	1	19
9.80549	126133	aldehyde dehydrogenase 16 family member A1	ALDH16A1	19	4.94621e+07	2.69997e+08	1	19
0.773089	2323	fms related tyrosine kinase 3 ligand	FLT3LG	19	4.94803e+07	2.69999e+08	1	19
5.85301	23521	ribosomal protein L13a	RPL13A	19	49489930	269999771	1	19
1.22795	6205	ribosomal protein S11	RPS11	19	49498038	2.70001e+08	1	19
5.94525	2217	Fc fragment of IgG receptor and transporter	FCGRT	19	49519578	2.70003e+08	1	19
0.875968	57333	reticulocalbin 3	RCN3	19	49535625	2.70004e+08	1	19
9.27343	51070	nitric oxide synthase interacting protein	NOSIP	19	4.9568e+07	2.70008e+08	1	19
5.92478	5639	proline rich and Gla domain 2	PRRG2	19	4.95862e+07	2.70009e+08	1	19
8.2332	57479	proline rich 12	PRR12	19	4.9609e+07	2.70012e+08	1	19
5.16484	6237	related RAS viral (r-ras) oncogene homolog	RRAS	19	49637717	2.70015e+08	1	19
4.87886	58506	SR-related CTD associated factor 1	SCAF1	19	4.96504e+07	2.70016e+08	1	19
9.30179	3661	interferon regulatory factor 3	IRF3	19	4.96627e+07	2.70017e+08	1	19
7.9385	83596	BCL2 like 12	BCL2L12	19	4.96695e+07	2.70018e+08	1	19
7.11011	3276	protein arginine methyltransferase 1	PRMT1	19	4.96828e+07	2.70019e+08	1	19
2.88965	199800	adrenomedullin 5 (putative)	ADM5	19	49689837	2.7002e+08	1	19
0.834893	126129	carnitine palmitoyltransferase 1C	CPT1C	19	49702419	2.70021e+08	1	19
-1.8792	60385	testis specific serine kinase substrate	TSKS	19	4.97515e+07	2.70026e+08	1	19
4.32453	160	adaptor related protein complex 2 alpha 1 subunit	AP2A1	19	49787017	2.70029e+08	1	19
2.97701	80199	fuzzy planar cell polarity protein	FUZ	19	4.98101e+07	2.70032e+08	1	19
10.608	81857	mediator complex subunit 25	MED25	19	49827629	2.70034e+08	1	19
7.8055	53635	prostate tumor overexpressed 1	PTOV1	19	4.98558e+07	2.70036e+08	1	19
3.39875	101928378	PTOV1 antisense RNA 2	PTOV1-AS2	19	4.98579e+07	2.70037e+08	1	19
15.0518	11284	polynucleotide kinase 3'-phosphatase	PNKP	19	4.98644e+07	2.70037e+08	1	19
7.09943	84335	AKT1 substrate 1	AKT1S1	19	4.98732e+07	2.70038e+08	1	19
6.20679	79735	TBC1 domain family member 17	TBC1D17	19	49883087	2.70039e+08	1	19
0.0541309	259307	interleukin 4 induced 1	IL4I1	19	4.99014e+07	2.70041e+08	1	19
10.6187	23636	nucleoporin 62	NUP62	19	4.99182e+07	2.70043e+08	1	19
3.12484	22809	activating transcription factor 5	ATF5	19	4.99316e+07	2.70044e+08	1	19
-0.44958	114132	sialic acid binding Ig like lectin 11	SIGLEC11	19	49955082	2.70046e+08	1	19
10.8919	51231	vaccinia related kinase 3	VRK3	19	50002276	2.70051e+08	1	19
9.10106	25888	zinc finger protein 473	ZNF473	19	50037333	2.70055e+08	1	19
0.849854	400710	uncharacterized LOC400710	LOC400710	19	5.00609e+07	2.70057e+08	1	19
0.701938	126123	IZUMO family member 2	IZUMO2	19	50157914	2.70067e+08	1	19
8.62912	79784	myosin heavy chain 14	MYH14	19	5.02571e+07	2.70076e+08	1	19
0.251116	3748	potassium voltage-gated channel subfamily C member 3	KCNC3	19	50322585	2.70083e+08	1	19
-0.0971288	256236	napsin B aspartic peptidase, pseudogene	NAPSB	19	5.03393e+07	2.70085e+08	1	19
0.156856	9476	napsin A aspartic peptidase	NAPSA	19	5.03622e+07	2.70087e+08	1	19
6.48938	7376	nuclear receptor subfamily 1 group H member 2	NR1H2	19	50379725	2.70089e+08	1	19
6.23869	5424	DNA polymerase delta 1, catalytic subunit	POLD1	19	5.04048e+07	2.70091e+08	1	19
-0.174228	6689	Spi-B transcription factor	SPIB	19	5.0425e+07	2.70093e+08	1	19
0.1746	4606	myosin binding protein C, fast type	MYBPC2	19	50449614	2.70096e+08	1	19
5.67583	112703	family with sequence similarity 71 member E1	FAM71E1	19	50471765	2.70098e+08	1	19
8.61611	284361	ER membrane protein complex subunit 10	EMC10	19	50480001	2.70099e+08	1	19
3.95329	90317	zinc finger protein 616	ZNF616	19	52126514	2.70263e+08	1	19
2.31069	162962	zinc finger protein 836	ZNF836	19	52163257	2.70267e+08	1	19
7.2511	5518	protein phosphatase 2 scaffold subunit Aalpha	PPP2R1A	19	52208113	2.70272e+08	1	19
9.09686	90321	zinc finger protein 766	ZNF766	19	5.22811e+07	2.70279e+08	1	19
4.35547	147657	zinc finger protein 480	ZNF480	19	5.23115e+07	2.70282e+08	1	19
-0.449624	284415	V-set and transmembrane domain containing 1	VSTM1	19	54052389	2.70456e+08	1	19
-0.196108	126014	osteoclast associated, immunoglobulin-like receptor	OSCAR	19	5.40987e+07	2.70461e+08	1	19
9.59811	4696	NADH:ubiquinone oxidoreductase subunit A3	NDUFA3	19	5.41049e+07	2.70461e+08	1	19
7.09859	29844	TCF3 fusion partner	TFPT	19	5.41112e+07	2.70462e+08	1	19
11.1887	26121	pre-mRNA processing factor 31	PRPF31	19	54123564	2.70463e+08	1	19
6.55588	4849	CCR4-NOT transcription complex subunit 3	CNOT3	19	5.41467e+07	2.70465e+08	1	19
4.96454	79165	leukocyte receptor cluster member 1	LENG1	19	5.41577e+07	2.70467e+08	1	19
5.55932	147798	transmembrane channel like 4	TMC4	19	5.41667e+07	2.70467e+08	1	19
6.62128	79143	membrane bound O-acyltransferase domain containing 7	MBOAT7	19	5.41829e+07	2.70469e+08	1	19
10.1186	79042	tRNA splicing endonuclease subunit 34	TSEN34	19	5.41926e+07	2.7047e+08	1	19
1.75666	6203	ribosomal protein S9	RPS9	19	54204261	2.70471e+08	1	19
0.311277	79168	leukocyte immunoglobulin like receptor A6	LILRA6	19	5.42403e+07	2.70475e+08	1	19
-0.114854	10990	leukocyte immunoglobulin like receptor B5	LILRB5	19	54253856	2.70476e+08	1	19
7.04278	54776	protein phosphatase 1 regulatory subunit 12C	PPP1R12C	19	55104256	2.70561e+08	1	19
0.788636	7138	troponin T1, slow skeletal type	TNNT1	19	5.5141e+07	2.70565e+08	1	19
1.12074	7137	troponin I3, cardiac type	TNNI3	19	5.51547e+07	2.70566e+08	1	19
1.28119	352909	dynein axonemal assembly factor 3	DNAAF3	19	55162691	2.70567e+08	1	19
-0.568449	6861	synaptotagmin 5	SYT5	19	5.51765e+07	2.70568e+08	1	19
5.36028	5794	protein tyrosine phosphatase, receptor type H	PTPRH	19	55195376	2.7057e+08	1	19
2.82368	255043	transmembrane protein 86B	TMEM86B	19	5.52279e+07	2.70574e+08	1	19
6.26334	22870	protein phosphatase 6 regulatory subunit 1	PPP6R1	19	55244224	2.70575e+08	1	19
10.6592	23640	HSPA (Hsp70) binding protein 1	HSPBP1	19	5.52712e+07	2.70578e+08	1	19
0.160197	84446	BR serine/threonine kinase 1	BRSK1	19	55298350	270580613	1	19
2.44537	84787	lysine methyltransferase 5C	KMT5C	19	5.5344e+07	2.70585e+08	1	19
0.717578	125965	cytochrome c oxidase subunit 6B2	COX6B2	19	5.53523e+07	2.70586e+08	1	19
0.0249984	284418	family with sequence similarity 71 member E2	FAM71E2	19	5.53591e+07	2.70587e+08	1	19
-0.715228	3589	interleukin 11	IL11	19	55367422	2.70588e+08	1	19
-0.128974	147744	transmembrane protein 190	TMEM190	19	5.53775e+07	2.70589e+08	1	19
1.13144	6158	ribosomal protein L28	RPL28	19	5.53874e+07	2.7059e+08	1	19
5.54197	27338	ubiquitin conjugating enzyme E2 S	UBE2S	19	55404619	2.70591e+08	1	19
0.685898	729956	shisa family member 7	SHISA7	19	55435800	270594358	1	19
7.1411	79763	isochorismatase domain containing 2	ISOC2	19	55457330	270596511	1	19
5.03537	89887	zinc finger protein 628	ZNF628	19	55480409	2.70599e+08	1	19
3.68767	57106	N-acetyltransferase 14 (putative)	NAT14	19	5.54864e+07	2.70599e+08	1	19
-0.803591	284297	scavenger receptor cysteine rich family member with 5 domains	SSC5D	19	5.55001e+07	2.70601e+08	1	19
6.6212	163033	zinc finger protein 579	ZNF579	19	5.55792e+07	2.70609e+08	1	19
4.47929	84922	FLT3 interacting zinc finger 1	FIZ1	19	5.55954e+07	2.7061e+08	1	19
7.20936	147807	zinc finger protein 524	ZNF524	19	5.56017e+07	2.70611e+08	1	19
6.61947	100507290	zinc finger protein 865	ZNF865	19	5.56161e+07	2.70612e+08	1	19
8.51741	147808	zinc finger protein 784	ZNF784	19	5.56227e+07	2.70613e+08	1	19
6.97084	51157	zinc finger protein 580	ZNF580	19	55642597	2.70615e+08	1	19
9.21994	51545	zinc finger protein 581	ZNF581	19	55644621	2.70615e+08	1	19
1.61045	29903	coiled-coil domain containing 106	CCDC106	19	5.56504e+07	2.70616e+08	1	19
7.55614	11338	U2 small nuclear RNA auxiliary factor 2	U2AF2	19	5.56644e+07	2.70617e+08	1	19
5.18515	29924	epsin 1	EPN1	19	55685838	2.70619e+08	1	19
-1.63352	338321	NLR family pyrin domain containing 9	NLRP9	19	5.57234e+07	2.70623e+08	1	19
5.09605	7554	zinc finger protein 8	ZNF8	19	5.82874e+07	2.7088e+08	1	19
5.97474	342945	zinc finger and SCAN domain containing 22	ZSCAN22	19	58334682	2.70884e+08	1	19
0.277389	1	alpha-1-B glycoprotein	A1BG	19	58350152	2.70886e+08	1	19
-1.41711	503538	A1BG antisense RNA 1	A1BG-AS1	19	58353576	2.70886e+08	1	19
1.86371	162968	zinc finger protein 497	ZNF497	19	58358602	2.70887e+08	1	19
2.77653	116412	zinc finger protein 837	ZNF837	19	58374322	2.70888e+08	1	19
1.89849	6193	ribosomal protein S5	RPS5	19	58391036	2.7089e+08	1	19
6.99437	201514	zinc finger protein 584	ZNF584	19	58413499	2.70892e+08	1	19
-1.13459	7691	zinc finger protein 132	ZNF132	19	5.84365e+07	2.70894e+08	1	19
4.09909	388569	zinc finger protein 324B	ZNF324B	19	5.84547e+07	2.70896e+08	1	19
7.58069	25799	zinc finger protein 324	ZNF324	19	58470311	2.70898e+08	1	19
6.65487	55663	zinc finger protein 446	ZNF446	19	58481027	2.70899e+08	1	19
4.73525	10998	solute carrier family 27 member 5	SLC27A5	19	5.85052e+07	2.70901e+08	1	19
8.72688	84878	zinc finger and BTB domain containing 45	ZBTB45	19	5.85218e+07	2.70903e+08	1	19
7.80515	10155	tripartite motif containing 28	TRIM28	19	5.85476e+07	2.70906e+08	1	19
10.8803	27243	charged multivesicular body protein 2A	CHMP2A	19	5.85533e+07	2.70906e+08	1	19
7.12113	9040	ubiquitin conjugating enzyme E2 M	UBE2M	19	5.85573e+07	2.70907e+08	1	19
0.929872	100131691	MZF1 antisense RNA 1	MZF1-AS1	19	58566991	2.70907e+08	1	19
8.69905	7593	myeloid zinc finger 1	MZF1	19	5.85677e+07	2.70908e+08	1	19
10.382	65996	CENPB DNA-binding domains containing 1 pseudogene 1	CENPBD1P1	19	5.85799e+07	2.70909e+08	1	19
0.359815	149998	lipase I	LIPI	21	14158866	2.78754e+08	-1	23
-4.30442	54033	RNA binding motif protein 11	RBM11	21	14222250	2.78761e+08	-1	23
-1.32797	150000	ATP binding cassette subfamily C member 13 (pseudogene)	ABCC13	21	14285088	2.78767e+08	-1	23
-6.2616	6782	heat shock protein family A (Hsp70) member 13	HSPA13	21	14377152	2.78776e+08	-1	23
0.00500285	64092	SAM domain, SH3 domain and nuclear localization signals 1	SAMSN1	21	14525054	2.78791e+08	-1	23
-4.06739	8204	nuclear receptor interacting protein 1	NRIP1	21	15013020	2.7884e+08	-1	23
-9.85864	29761	ubiquitin specific peptidase 25	USP25	21	15805048	2.78919e+08	-1	23
0.158131	388815	mir-99a-let-7c cluster host gene	MIR99AHG	21	16437537	2.78982e+08	-1	23
-0.585715	339622	uncharacterized LOC339622	LOC339622	21	24949146	2.79833e+08	-1	23
0.0876168	54072	long intergenic non-protein coding RNA 158	LINC00158	21	25408760	2.79879e+08	-1	23
-1.1085	114614	MIR155 host gene	MIR155HG	21	25568656	2.79895e+08	-1	23
-1.40202	282566	long intergenic non-protein coding RNA 515	LINC00515	21	25582999	2.79897e+08	-1	23
-10.9936	54148	mitochondrial ribosomal protein L39	MRPL39	21	25596572	2.79898e+08	-1	23
-0.354768	58494	junctional adhesion molecule 2	JAM2	21	25677674	2.79906e+08	-1	23
-11.7279	522	ATP synthase, H+ transporting, mitochondrial Fo complex subunit F6	ATP5J	21	25730066	2.79911e+08	-1	23
-9.84789	2551	GA binding protein transcription factor alpha subunit	GABPA	21	25753721	2.79914e+08	-1	23
-4.62639	351	amyloid beta precursor protein	APP	21	26020664	2.79941e+08	-1	23
0.239489	116159	cysteine and tyrosine rich 1	CYYR1	21	26519806	2.7999e+08	-1	23
-0.696403	9510	ADAM metallopeptidase with thrombospondin type 1 motif 1	ADAMTS1	21	26840848	2.80023e+08	-1	23
-0.571984	11096	ADAM metallopeptidase with thrombospondin type 1 motif 5	ADAMTS5	21	26942516	2.80033e+08	-1	23
-0.271347	54088	long intergenic non-protein coding RNA 113	LINC00113	21	27736806	2.80112e+08	-1	23
0.110947	246705	long intergenic non-protein coding RNA 314	LINC00314	21	28018286	2.8014e+08	-1	23
0.437626	284825	uncharacterized LOC284825	LOC284825	21	28094922	2.80148e+08	-1	23
-0.304792	118421	long intergenic non-protein coding RNA 161	LINC00161	21	28539836	2.80192e+08	-1	23
-9.48416	29104	N-6 adenine-specific DNA methyltransferase 1 (putative)	N6AMT1	21	28879750	2.80226e+08	-1	23
-14.2502	26046	listerin E3 ubiquitin protein ligase 1	LTN1	21	28960550	2.80235e+08	-1	23
-8.84888	10069	RWD domain containing 2B	RWDD2B	21	29012563	2.8024e+08	-1	23
-14.7512	10600	ubiquitin specific peptidase 16	USP16	21	29039551	2.80242e+08	-1	23
-13.9839	10694	chaperonin containing TCP1 subunit 8	CCT8	21	29065059	2.80245e+08	-1	23
-1.49287	56911	MAP3K7 C-terminal like	MAP3K7CL	21	29133658	2.80252e+08	-1	23
-0.50032	193629	long intergenic non-protein coding RNA 189	LINC00189	21	29240849	2.80263e+08	-1	23
-7.50305	571	BTB domain and CNC homolog 1	BACH1	21	29326267	2.80271e+08	-1	23
-1.57571	100379661	GRIK1 antisense RNA 2	GRIK1-AS2	21	29613393	2.803e+08	-1	23
-0.134472	2897	glutamate ionotropic receptor kainate type subunit 1	GRIK1	21	29747953	2.80313e+08	-1	23
-0.431152	642976	GRIK1 antisense RNA 1	GRIK1-AS1	21	29756090	2.80314e+08	-1	23
0.19479	26285	claudin 17	CLDN17	21	30166288	2.80355e+08	-1	23
0.444646	266919	long intergenic non-protein coding RNA 307	LINC00307	21	30210466	2.8036e+08	-1	23
0.429331	9073	claudin 8	CLDN8	21	30215078	2.8036e+08	-1	23
0.401274	140258	keratin associated protein 13-1	KRTAP13-1	21	30396446	2.80378e+08	-1	23
0.417225	337970	keratin associated protein 19-3	KRTAP19-3	21	30491710	2.80388e+08	-1	23
0.196918	337879	keratin associated protein 8-1	KRTAP8-1	21	30812974	2.8042e+08	-1	23
-0.3655	337878	keratin associated protein 7-1 (gene/pseudogene)	KRTAP7-1	21	30829386	2.80421e+08	-1	23
-0.688797	337880	keratin associated protein 11-1	KRTAP11-1	21	30881100	2.80427e+08	-1	23
-1.48555	7074	T-cell lymphoma invasion and metastasis 1	TIAM1	21	31338697	2.80472e+08	-1	23
-2.51971	150051	uncharacterized LOC150051	LOC150051	21	31559866	2.80494e+08	-1	23
-12.457	6647	superoxide dismutase 1, soluble	SOD1	21	31664276	2.80505e+08	-1	23
-10.406	57466	SR-related CTD associated factor 4	SCAF4	21	31701558	2.80509e+08	-1	23
-0.114449	30811	hormonally up-regulated Neu-associated kinase	HUNK	21	31938689	2.80532e+08	-1	23
-9.75228	54069	MIS18 kinetochore protein A	MIS18A	21	32273642	2.80566e+08	-1	23
-0.0561733	56246	melanocortin 2 receptor accessory protein	MRAP	21	32302465	2.80569e+08	-1	23
-5.30373	9875	URB1 ribosome biogenesis 1 homolog (S. cerevisiae)	URB1	21	32352010	2.80574e+08	-1	23
-6.9416	84996	URB1 antisense RNA 1 (head to head)	URB1-AS1	21	32393544	2.80578e+08	-1	23
-3.76338	59271	eva-1 homolog C	EVA1C	21	32463784	2.80585e+08	-1	23
-2.45621	140290	t-complex 10-like	TCP10L	21	32580188	2.80596e+08	-1	23
-13.0221	56683	chromosome 21 open reading frame 59	C21orf59	21	32607139	2.80599e+08	-1	23
-6.46011	8867	synaptojanin 1	SYNJ1	21	32678374	2.80606e+08	-1	23
-0.923211	100506215	PAXBP1 antisense RNA 1	PAXBP1-AS1	21	32733065	2.80612e+08	-1	23
-11.2646	94104	PAX3 and PAX7 binding protein 1	PAXBP1	21	32754738	2.80614e+08	-1	23
-3.90412	54067	C21orf62 antisense RNA 1	C21orf62-AS1	21	32784902	2.80617e+08	-1	23
-0.294438	56245	chromosome 21 open reading frame 62	C21orf62	21	32802208	2.80619e+08	-1	23
0.054269	10215	oligodendrocyte lineage transcription factor 2	OLIG2	21	33027551	2.80641e+08	-1	23
0.00270945	116448	oligodendrocyte transcription factor 1	OLIG1	21	33071282	2.80646e+08	-1	23
0.163279	101928107	uncharacterized LOC101928107	LOC101928107	21	33117702	2.8065e+08	-1	23
-3.62361	3455	interferon alpha and beta receptor subunit 2	IFNAR2	21	33246764	2.80663e+08	-1	23
-1.42074	100288432	IL10RB antisense RNA 1 (head to head)	IL10RB-AS1	21	33265946	2.80665e+08	-1	23
-7.8691	3588	interleukin 10 receptor subunit beta	IL10RB	21	33281796	2.80667e+08	-1	23
-6.51967	3454	interferon alpha and beta receptor subunit 1	IFNAR1	21	33342365	2.80673e+08	-1	23
-7.47688	3460	interferon gamma receptor 2 (interferon gamma transducer 1)	IFNGR2	21	33420208	2.8068e+08	-1	23
-4.8136	757	transmembrane protein 50B	TMEM50B	21	33460411	2.80684e+08	-1	23
-1.79812	54943	DnaJ heat shock protein family (Hsp40) member C28	DNAJC28	21	33489849	2.80687e+08	-1	23
-9.86645	2618	phosphoribosylglycinamide formyltransferase, phosphoribosylglycinamide synthetase, phosphoribosylaminoimidazole synthetase	GART	21	33525737	2.80691e+08	-1	23
[truncated: 14,213 more rows]

## Sheet: Fig2 Activity Scores panel
	Female	Male	Distal	Proximal	T1	T2	T3	T4	N0	N1	N2	N3	Stage 0	Stage 1	Stage 2	Stage 3	Grade 1	Grade 2	Grade 3	BRAF Wildtype	BRAF Mutated	KRAS wildtype	KRAS mutated	MSI	MSI-L or MSS	CMS1	CMS2	CMS3	CMS4
TC208	0.00925401	0.00535375	0.00046037	0.0140375	-0.0162762	-0.00767322	0.00493487	0.0228056	0.00135582	0.00729334	0.0248521	0.0658247	-0.035729	-0.0119813	0.00464674	0.016524	0.00193119	-0.00659928	0.00622467	0.00354027	0.0393938	0.00321216	0.0142902	0.0237718	0.00387881	0.0222435	-0.015847	-0.00820793	0.0291981
TC117	-0.00829108	-0.00831579	-0.0098441	-0.00802743	-0.0140561	-0.0168837	-0.0119114	-0.0108957	-0.0124012	-0.0131467	-0.00432753	0.0174373	-0.0271053	-0.0133047	-0.00881462	-0.00604025	-0.0167466	-0.00845534	-0.0139458	-0.010937	-0.0123246	-0.0106166	-0.0116032	-0.0134401	-0.0104911	-0.0137355	-0.0172316	-0.0200779	0.00694351
TC193	0.002181	0.00150628	0.00237553	0.000481878	-0.00594088	-0.00493299	-0.00137341	-7.6e-05	-0.00202645	0.000185116	0.00294737	0.0151884	-0.00979963	-0.00212479	0.000956852	0.00431247	-0.0017226	0.000899871	-0.0102657	-0.00145213	-0.00130559	-0.00132127	-0.000100307	-0.00694673	0.000414981	-0.00172047	-0.00542556	-0.00674656	0.0135475
TC202	0.0528171	0.0498038	0.0483749	0.0511559	0.0262869	0.02992	0.0436276	0.0516711	0.0452396	0.0459183	0.0670513	0.116909	-0.00928204	0.0239058	0.0513716	0.0585732	0.0249337	0.0341697	0.0327242	0.0525903	0.0570824	0.0513459	0.0547223	0.0502509	0.0531807	0.0447173	0.0227795	0.00578615	0.0993149
TC149	0.0306782	0.0269178	0.038229	0.0328796	0.0284042	0.000863705	0.0262144	0.0491697	0.0227018	0.0288712	0.0500751	0.0446648	0.0644436	0.0169922	0.0198093	0.0452643	-0.0148792	-0.00704406	-0.00266442	0.0280243	0.00933337	0.024573	0.0392428	-0.0127757	0.0389661	0.0173084	0.00400716	0.0346057	0.0342886
TC21	-0.00423635	-0.0040158	-0.00162673	-0.00325348	-0.0036662	-0.00706171	-0.000738793	0.000745503	-0.00374575	-0.000227008	0.00572748	0.00250067	-4.25e-05	-0.00760095	-0.00598858	-0.000344515	-0.0141628	-0.0125305	-0.0173465	-0.00132824	-0.00350033	-0.000178536	0.000387461	-0.00666654	0.0014917	-0.00738488	-0.00658081	-0.00449137	-0.00336728
TC189	0.0467132	0.0424238	0.0600115	0.0450913	0.0315476	0.0221091	0.0471276	0.0753588	0.0426424	0.051555	0.0860016	0.0450192	0.0678033	0.0150631	0.0353039	0.0660544	-0.0380679	-0.0111457	-0.0122339	0.0567386	0.0195389	0.0525371	0.0640032	-0.00538059	0.0697886	0.0184466	0.0366677	0.0435636	0.0480413
TC148	0.0347872	0.0294785	0.0437436	0.0367628	0.0337252	0.00843292	0.0304703	0.0547305	0.0263693	0.0345123	0.0595169	0.0352101	0.0659313	0.0194305	0.0219189	0.0506533	-0.0353623	-0.0152225	-0.021187	0.0335127	0.0103646	0.0295044	0.0443722	-0.0132074	0.045368	0.0177375	0.0119991	0.0356483	0.0357982
TC80	-0.0504017	-0.0430951	-0.0429806	-0.0458284	-0.063205	-0.0680875	-0.0509862	-0.0517569	-0.0526161	-0.0542552	-0.042497	0.00229481	-0.0167882	-0.0557038	-0.0501873	-0.0388341	-0.0639109	-0.0357369	-0.019909	-0.0505798	-0.0765733	-0.0571377	-0.0439091	-0.0827469	-0.0455454	-0.0857984	-0.0698743	-0.0487726	-0.0197986
TC55	0.00241665	0.000801557	0.00633348	0.00388651	0.00860748	-0.00827171	0.00162837	0.0115904	0.00047642	0.000733825	0.0112117	0.020614	-0.0124657	0.00166171	-0.00248343	0.00804161	-0.0134988	-0.0216185	-0.0138041	0.00284121	0.00025761	0.00294347	0.00277274	-0.00694363	0.00485523	-0.00129056	-0.00414614	0.000202494	0.000789722
TC61	-0.00145213	-0.00118602	6.65e-05	0.00209991	0.00235654	-0.00290925	-0.000582782	0.00811212	-0.00219964	0.00493411	-0.000650726	-0.0136463	0.0215219	-0.00525778	-0.00382396	0.00340125	0.00253518	0.00554436	0.00849385	-0.00265964	0.0101468	9.48e-05	0.00123648	0.0123542	-0.00117059	0.00108725	-0.00822736	-0.00428773	0.0004771
TC111	0.0290144	0.0282686	0.0244715	0.0278659	0.00883492	0.0147047	0.0211644	0.0229478	0.0206999	0.0205228	0.0414802	0.101748	-0.0346592	0.0126383	0.029305	0.0322569	0.0301745	0.0471991	0.0440983	0.0266158	0.0310077	0.027934	0.0237035	0.0261908	0.0260254	0.0239805	0.00933488	-0.00740918	0.0619654
TC18	-0.0159044	-0.0164778	-0.0169807	-0.0160711	-0.0179099	-0.0192168	-0.0174729	-0.0174792	-0.0183565	-0.0173834	-0.015241	-0.00813726	-0.0238289	-0.0162437	-0.0165647	-0.0155565	-0.0171549	-0.0136914	-0.0147918	-0.0185627	-0.0178217	-0.0184286	-0.0177048	-0.0201215	-0.0178242	-0.0165859	-0.0209191	-0.018475	-0.0120786
TC116	0.0377386	0.0368833	0.0321926	0.0358788	0.00831477	0.0198003	0.0278042	0.0287841	0.0228995	0.0335001	0.0513683	0.0759361	-0.0520016	0.0207563	0.0361786	0.0441414	0.0285753	0.0521671	0.0425699	0.0261011	0.0354926	0.0303292	0.0251828	0.0314409	0.0279983	0.038445	0.00962648	-0.0136181	0.0797759
TC153	-0.00104965	-0.00306822	-0.00761711	-0.00355295	-0.0359529	-0.0201029	-0.0125847	-0.00582446	-0.0125521	-0.00942043	-0.000745593	0.0131745	-0.0474941	-0.0156663	-0.000951323	-2.63e-05	-0.00605193	0.0116822	0.00435353	-0.0101917	-0.00982014	-0.0125917	-0.00650941	-0.012241	-0.00980526	-0.0115741	-0.0247227	-0.0334504	0.0397015
TC131	-0.00121209	-0.00205659	0.00166637	-0.00137023	0.00895132	-0.00460041	0.00111811	0.00277932	-0.00290866	0.00221829	0.0101822	0.023084	-0.0368646	-0.00130805	-0.00509308	0.00400646	-0.0256678	-0.0185867	-0.0278322	0.00105758	-0.00354537	0.00180121	1.52e-06	-0.00786028	0.00297897	-0.00494034	-0.0025804	-0.00831898	-0.000452612
TC113	-0.0472603	-0.0453447	-0.0437706	-0.0493202	-0.0683645	-0.053126	-0.0511244	-0.0533157	-0.0571098	-0.0482125	-0.0389951	-0.0168466	-0.0708441	-0.047515	-0.0508193	-0.0385127	-0.0635871	-0.065107	-0.085929	-0.0569922	-0.0688848	-0.0567355	-0.0569085	-0.0748588	-0.0526224	-0.0615989	-0.0496704	-0.0702973	-0.0227843
TC123	-0.063445	-0.0601979	-0.0687789	-0.0552052	-0.0770151	-0.0873845	-0.0703645	-0.0634476	-0.0756301	-0.0705465	-0.0578657	0.00722293	-0.046089	-0.0689515	-0.0654947	-0.0541615	-0.0662953	-0.035855	-0.00511465	-0.0769608	-0.0619508	-0.0751464	-0.0698102	-0.076448	-0.0728061	-0.0768859	-0.104247	-0.0610341	-0.0320533
TC58	0.0315513	0.0314833	0.0304294	0.0279175	0.00923055	0.0184329	0.0253875	0.0257913	0.0244482	0.0264507	0.0438179	0.0843229	-0.0131957	0.0118884	0.0320395	0.0361378	0.0216441	0.0504718	0.0530079	0.0301126	0.02228	0.0309706	0.0280619	0.0180955	0.0318756	0.0120036	0.0136476	-0.000127896	0.0662506
TC136	-0.0221838	-0.0218397	-0.0212451	-0.0212869	-0.0279032	-0.0254882	-0.0229867	-0.023078	-0.0237316	-0.0237723	-0.0216656	-0.00968486	-0.0126789	-0.0241436	-0.023465	-0.0192582	-0.0246995	-0.0230423	-0.0234151	-0.0228656	-0.0304054	-0.0243313	-0.0216403	-0.0333583	-0.0212759	-0.0323353	-0.0250163	-0.0187499	-0.017721
TC17	-0.012484	-0.0132965	-0.00833196	-0.011701	-0.0189702	-0.0295527	-0.015375	-0.0165632	-0.0200572	-0.0178724	-0.00984691	0.00303424	-0.00402319	-0.00806558	-0.017445	-0.00711906	-0.0185802	-0.0242661	-0.0224027	-0.0233418	-0.0247324	-0.0185858	-0.0272389	-0.0318393	-0.0201887	-0.0153406	-0.0212322	-0.0226642	-0.00806552
TC22	-0.291177	-0.298983	-0.297998	-0.293935	-0.313777	-0.313053	-0.301444	-0.29715	-0.301074	-0.304685	-0.283625	-0.280999	-0.326849	-0.306577	-0.295351	-0.29199	-0.305573	-0.30383	-0.324199	-0.300184	-0.289937	-0.295911	-0.304425	-0.302429	-0.298368	-0.282906	-0.311014	-0.336565	-0.260813
TC77	0.0133182	0.0140704	0.00990386	0.0156744	0.00254566	0.0103816	0.012309	0.0216272	0.0110374	0.0146272	0.0207503	0.0234472	-0.0167973	0.00620774	0.0133336	0.0165301	0.0308297	0.0174258	0.0294786	0.0127104	0.0222904	0.0135872	0.0143175	0.0236071	0.0118738	0.0219938	0.00497354	0.00442642	0.0205685
TC44	-0.00358658	-0.00605453	-0.000551412	-0.0017795	-0.0110466	-0.0158686	-0.00439154	0.00116217	-0.00708942	-0.00542246	0.00408969	0.00656139	-0.0364489	-0.00461678	-0.0087754	0.00147232	-0.0210019	-0.0262596	-0.027962	-0.00709756	-0.00657889	-0.00654734	-0.00587521	-0.0165475	-0.0036375	-0.0070746	-0.0129961	-0.0129269	-0.00249803
TC56	-0.00431365	-0.00490656	-0.00149163	-0.00402915	-0.00433344	-0.0106846	-0.00437784	-0.00632016	-0.00832702	-0.00245489	-0.0019968	0.00411775	-0.0104752	-0.00180563	-0.0073944	-0.000937752	-0.0221127	-0.0185286	-0.0196991	-0.0069653	-0.0161461	-0.00853674	-0.00503271	-0.0182133	-0.00497662	-0.0111329	-0.00877658	-0.00673847	-0.00293701
TC65	-0.00617134	0.004436	0.00407859	-0.00768804	-0.00437186	-0.00139617	0.00131257	0.00463905	0.00349865	0.00323398	0.00235018	0.00289896	-0.0273834	-0.0150922	0.000934719	0.000980605	-0.0093809	-0.00136345	-0.00584271	0.00770977	-0.00960026	0.0071433	0.0049489	-0.00869932	0.00953862	-0.0176349	0.0161512	-0.0090801	0.00428553
TC126	0.0293219	0.0262402	0.0315874	0.032329	0.0397871	0.0179752	0.0308215	0.0393081	0.0299759	0.0312971	0.0374955	0.0395665	0.0354056	0.0247646	0.0241433	0.0339499	-0.00203807	-0.00181541	0.0149777	0.0315648	0.0407764	0.034421	0.0319985	0.0296369	0.0340833	0.0328606	0.0228974	0.0243472	0.0240028
TC171	-0.0120485	-0.0152305	-0.013351	-0.00804292	-0.0169908	-0.0191106	-0.0145576	-0.00925323	-0.0152059	-0.0143455	-0.0098363	0.00816092	-0.0302518	-0.0126859	-0.0166069	-0.00929296	-0.0286207	-0.0146017	-0.0173264	-0.0159719	-0.00987145	-0.0153963	-0.0140652	-0.0167544	-0.0144157	-0.010775	-0.0203693	-0.0181504	-0.0119388
TC31	-0.0153667	-0.0152815	-0.0146531	-0.013114	-0.00259532	-0.0201978	-0.0182012	-0.00490766	-0.0190874	-0.0121477	-0.0177904	-0.0189758	0.0261372	-0.0138931	-0.0174801	-0.0127194	-0.00948126	-0.00353657	-0.0137257	-0.0204903	-0.0100201	-0.0183065	-0.0170397	-0.0114221	-0.0187967	-0.01267	-0.0224402	-0.0220413	-0.0120687
TC69	0.00713366	0.00769797	0.0127572	0.00380404	0.00692786	0.00258888	0.00761617	0.0064376	0.0069573	0.00820737	0.0086769	0.0115521	-0.0147072	0.0059501	0.00681794	0.00899388	-0.00293416	0.00155865	-0.00177349	0.00973414	-0.00829338	0.00898709	0.00772592	-0.00979504	0.0120921	-0.00644548	0.0154211	-0.000497383	0.00750585
TC135	-0.013765	-0.0129152	-0.00770712	-0.0125749	0.00922353	-0.00660166	-0.00699911	0.00449597	-0.00444665	-0.0117433	0.00499006	0.0498879	-0.000794396	-0.0226908	-0.0159537	-0.00692492	-0.0986748	-0.0854364	-0.102503	-0.00144985	0.00456447	0.00231321	-0.00273141	-0.00344889	0.00112665	-0.0284283	-0.0134535	-0.0103691	-0.0110879
TC103	0.0150322	0.0168211	0.0234095	0.0214725	0.0303997	0.0236834	0.0290913	0.0383884	0.0325975	0.0271076	0.0330851	0.0260655	0.045546	0.00932659	0.0132669	0.0216113	-0.0244268	-0.0205665	-0.0133068	0.0372317	0.0373716	0.0360302	0.0383907	0.0371632	0.0369277	0.011863	0.0160939	0.0222154	0.0129532
TC157	-0.0500421	-0.0504382	-0.0316557	-0.0224654	-0.0516347	-0.0855821	-0.0414227	-0.00651551	-0.0504002	-0.0367003	-0.0196431	-0.0797728	-0.112518	-0.0431858	-0.0697018	-0.0208849	-0.0756905	-0.117611	-0.142298	-0.0494059	-0.0189779	-0.0487416	-0.0400201	-0.0356006	-0.0462013	-0.00788207	-0.0953393	-0.042305	-0.0547303
TC35	-0.0124801	-0.0111575	-0.010336	-0.00454101	-0.00891493	-0.0220529	-0.0136391	-0.00509692	-0.0146566	-0.0162454	-0.00793963	0.00345214	0.00121364	-0.0036558	-0.0164423	-0.00667143	-0.0308447	-0.0261326	-0.0177679	-0.0183642	-0.0151946	-0.0198168	-0.011618	-0.0186553	-0.0158527	-0.00788376	-0.0351742	-0.00576122	-0.010947
TC216	-0.00515674	-0.0062573	-0.00612013	-0.00153356	-0.012222	-0.012494	-0.00795877	-0.00413496	-0.010038	-0.00731346	-0.0025851	0.000879301	-0.00139827	-0.00237465	-0.00888091	-0.00169874	-0.00800554	-0.0153501	-0.0089124	-0.0111673	-0.00184554	-0.00935919	-0.0103455	-0.00486777	-0.0106431	0.0012526	-0.0173079	-0.00549218	-0.00367977
TC74	-0.0486159	-0.0495425	-0.0470043	-0.0483831	-0.0634488	-0.0548213	-0.0492014	-0.0471973	-0.0507978	-0.0470731	-0.0449091	-0.0441133	-0.0554363	-0.0585129	-0.0506265	-0.0442569	-0.0575617	-0.0444827	-0.0439916	-0.0490112	-0.0510665	-0.048159	-0.0504846	-0.0564923	-0.0473016	-0.0538448	-0.0487959	-0.0603083	-0.0435654
TC25	-0.00354151	-0.00251071	0.000502359	-0.00192038	0.000831985	-0.00689324	-0.00336965	0.000897455	-0.00590985	-0.00148355	0.00301109	-0.00330431	-0.000362584	0.00231752	-0.00725719	0.00230576	-0.0188432	-0.017591	-0.0175992	-0.00501854	-0.0142406	-0.00497777	-0.00413422	-0.0192501	-0.0019601	-0.0103472	-0.00634168	-0.00616203	-0.00110514
TC59	0.0131315	0.00670661	0.00995816	0.0186253	0.010374	0.000372776	0.0112756	0.0333495	0.0111107	0.0113401	0.0247409	0.0224578	0.0227385	0.00815623	0.00550718	0.0166821	-0.013452	-0.0302917	-0.020679	0.0132775	0.0270874	0.0142682	0.0178303	0.0206459	0.01523	0.0283702	-0.0111829	0.0112675	0.00441864
TC125	-0.0389615	-0.0366557	-0.029819	-0.0446782	-0.0448701	-0.0357718	-0.0366481	-0.0424399	-0.0356232	-0.0361177	-0.0437268	-0.0469527	-0.0329903	-0.0397819	-0.0382232	-0.0365332	-0.0322076	-0.0454024	-0.0725627	-0.0353676	-0.0638923	-0.0384336	-0.0362489	-0.0641348	-0.0321927	-0.0629002	-0.0216482	-0.036673	-0.0402212
TC121	-0.00089723	-0.00145358	0.00197515	0.00596862	0.00222362	-0.00944229	-0.0026325	0.00558141	-0.00304785	-0.00206435	2.9e-05	0.0245604	0.00530421	0.00896185	-0.00568641	0.00321993	-0.0257663	-0.0239431	-0.013533	-0.00453616	-0.00216076	-0.00700702	0.00104898	-0.0113599	-0.0020532	0.001779	-0.0132746	-0.000826328	-0.00140906
TC212	0.016911	0.0264569	0.0326951	0.00549774	0.0156407	0.00455524	0.0199609	0.00971631	0.0013509	0.0331916	0.0251731	0.0606499	-0.0408531	0.00644697	0.0162989	0.0353574	0.113033	0.0815067	0.050317	0.017007	-0.077018	0.00583929	0.027769	-0.0804942	0.0336267	-0.0543979	0.0292053	0.0152313	0.0347825
TC5	0.0139708	0.0136486	0.0137132	0.0151825	0.0270321	0.00147853	0.010669	0.0195793	0.011422	0.0124707	0.00727638	-0.0136475	0.0385324	0.015596	0.0127639	0.0147214	0.00677613	-0.00536441	0.00313263	0.0074364	0.0159572	0.00785405	0.0128591	0.00748138	0.0101605	0.0254851	0.00833758	0.0113541	0.0122895
TC137	-0.0347441	-0.0207772	-0.0266654	-0.0231103	-0.0363488	-0.0343713	-0.0267006	-0.0228536	-0.0290895	-0.0300997	-0.0172998	-0.0101519	-0.00380003	-0.0304155	-0.0304178	-0.0221173	-0.0392365	-0.0313309	-0.02911	-0.0285147	-0.0192902	-0.0274322	-0.0266737	-0.0210273	-0.0282382	-0.019243	-0.0432025	-0.0252818	-0.0251196
TC88	-0.0155468	-0.0199492	-0.0136301	-0.0148182	-0.0243892	-0.0295952	-0.020084	-0.00677786	-0.0220376	-0.0191769	-0.00854842	0.0145664	0.000903948	-0.027942	-0.0214308	-0.00989429	0.0163523	0.0291683	0.0270817	-0.019239	-0.0135143	-0.0188375	-0.0156542	-0.021581	-0.0165602	-0.0270648	-0.0232438	-0.0169095	-0.0178353
TC52	-0.00166893	-0.0023167	0.00127749	-0.000123793	-0.00170386	-0.008997	-0.00221842	-0.00570072	-0.00637773	-8.96e-05	-0.00133988	-0.00245009	0.0184787	0.00222586	-0.0056472	0.00241367	-0.0142114	-0.0149695	-0.0233075	-0.00558719	-0.0169459	-0.00669245	-0.00464619	-0.0199005	-0.00295621	-0.005886	-0.00547051	-5.53e-05	-0.00227704
TC106	-0.0362914	-0.0396949	-0.0416424	-0.0339283	-0.059092	-0.0482097	-0.0374818	-0.0322069	-0.0419605	-0.036963	-0.0287837	-0.0319763	-0.0770748	-0.050004	-0.0378156	-0.0350745	-0.0465739	-0.0350798	-0.0224316	-0.0423897	-0.0116465	-0.0353398	-0.0460253	-0.0185281	-0.0432381	-0.017031	-0.0440439	-0.0572413	-0.0308946
TC27	-0.00617419	-0.00400232	-0.000894735	-0.00344086	0.0126406	-0.00901603	-0.000437611	-0.000714979	-0.00599487	0.0040543	-0.000440845	-0.0199329	0.0246404	-0.00061136	-0.0091156	-4.59e-05	-0.0255296	-0.0326884	-0.0351667	-0.00453247	-0.00986227	-0.00268584	-0.00258563	-0.0107977	-0.000718484	-0.00573968	-0.00602244	-0.00603948	-0.00913604
TC38	0.00351168	0.000324487	0.00700335	0.00115813	0.00793984	-0.0026768	0.00461663	0.00702521	0.00389605	0.00294012	0.00961479	0.00385877	-0.00115589	-8.03e-05	0.000110975	0.00505596	0.000536992	-0.0165678	-0.0239624	0.00641459	-0.00373124	0.00598905	0.00438396	-0.00873449	0.0083313	-0.00426853	0.0063886	0.000141126	-0.00164586
TC180	-0.0722789	-0.0705302	-0.0475179	-0.0279653	-0.0810747	-0.121592	-0.0605048	-0.00857853	-0.0740641	-0.0543802	-0.0293284	-0.146157	-0.155232	-0.0579857	-0.0994285	-0.0298499	-0.0646501	-0.147036	-0.180195	-0.0753227	-0.0258551	-0.0748696	-0.0601642	-0.0421209	-0.0729501	-0.00368628	-0.143965	-0.0520873	-0.0731085
TC147	0.032679	0.0303889	0.0510059	0.0256185	0.0232009	0.00504455	0.0462095	0.0402321	0.0410094	0.0347782	0.053903	0.0322841	0.0309977	0.0190073	0.0293004	0.0380589	-0.0501223	-0.0736328	-0.071623	0.0699994	-0.0149968	0.0470386	0.0680943	-0.0373226	0.0728729	-0.0174761	0.0393164	0.0242516	0.0120824
TC115	-0.00942163	-0.0101188	-0.010709	-0.00845121	-0.00226911	-0.0147112	-0.0123192	-0.00930681	-0.0126146	-0.011118	-0.0148002	-0.00796172	0.00537197	-0.00554138	-0.0108868	-0.0092988	-0.00348096	-0.00772792	-0.00918368	-0.0148642	-0.0107255	-0.0152064	-0.0105671	-0.0151468	-0.0131724	-0.00900939	-0.0176739	-0.00782943	-0.00647184
TC220	0.00566489	0.00391704	0.00251332	0.00795999	0.00089578	0.00166561	0.00508219	0.00950757	0.0043591	0.00580978	0.00852379	0.00528087	-0.00358609	0.00111035	0.00484151	0.00560223	0.00452611	0.00370817	0.0183846	0.00385128	0.0151359	0.00499259	0.00436948	0.0142243	0.00315965	0.0138342	0.000914108	0.00613603	0.00396852
TC166	-0.00630011	-0.00645551	-0.00380348	-0.00315724	-0.00590813	-0.0106284	-0.00730265	-0.00211276	-0.00732242	-0.00504181	-0.0112052	-0.00639061	-0.00178613	0.000178531	-0.00872317	-0.00442192	-0.0187924	-0.0174909	-0.0180704	-0.00871633	-0.000917606	-0.00877657	-0.00557165	-0.00709341	-0.00746736	-0.00322973	-0.0121841	-0.00496972	-0.00884261

## Sheet: Fig2 Right Panel MCP counter
	TC208	TC117	TC193	TC202	TC149	TC21	TC189	TC148	TC80	TC55	TC61	TC111	TC18	TC116	TC153	TC131	TC113	TC123	TC58	TC136	TC17	TC22	TC77	TC44	TC56	TC65	TC126	TC171	TC31	TC69	TC135	TC103	TC157	TC35	TC216	TC74	TC25	TC59	TC125	TC121	TC212	TC5	TC137	TC88	TC52	TC106	TC27	TC38	TC180
T_CELLS	0.798472	4.70086	-2.83355	8.80793	-0.0820196	-0.139032	-0.301628	-0.506592	1.72831	-1.3969	4.18686	16.0694	1.12958	8.55715	3.18833	0.0151382	-3.25642	4.91369	11.2783	-3.28041	-1.7029	6.87481	6.31193	-0.438671	-2.07922	0.121666	0.786298	-0.220789	2.89663	-5.10102	1.04773	1.49515	0.0252798	-0.0518948	-1.22527	-22.1522	-0.923635	5.33068	-75.2684	-0.215484	-0.554663	0.281475	1.85073	3.88597	-6.22371	2.37139	-1.79736	-3.25821	0.137225
CD8_T_CELLS	-0.131004	1.53952	-0.142433	3.2786	4.01596	12.5233	5.30549	4.48781	3.20777	4.28885	7.77941	1.61458	-0.831436	-0.164891	-1.16927	3.79582	-1.78965	0.231859	2.77918	0.504018	0.880665	4.59965	-0.499753	6.57362	1.2208	1.67423	11.1383	3.91993	3.35307	1.27496	10.079	22.4829	4.87581	2.43801	0.22394	-0.105672	1.47623	10.73	-10.504	3.62441	-0.377491	0.8605	8.41776	14.7524	0.0821295	2.44719	4.93454	5.75792	3.58055
CYTOTOXIC_LYMPHOCYTES	4.61454	5.99049	1.02963	11.1051	0.651433	-0.319889	-0.410558	0.107188	0.714802	0.0511411	2.9478	12.735	6.07037	16.2872	11.201	-0.371079	0.413615	6.34319	5.6352	-2.53126	1.09161	Inf	4.63002	1.88264	-0.108987	-9.07278	0.918385	2.61117	5.40514	-11.7936	-1.28374	-0.683738	4.90057	4.29091	6.92155	-3.31775	0.654516	8.54268	-Inf	3.03613	-5.06087	8.69738	7.43355	0.599499	-0.68273	17.7077	0.136916	-4.22183	5.84874
NK_CELLS	-11.3959	0.793935	3.87536	-4.12174	12.6074	6.78697	2.67977	10.2025	10.0673	15.8531	9.27403	-4.41231	4.74927	-1.27234	-2.29735	1.23155	-0.280216	10.4687	-3.64966	1.62106	Inf	1.72177	-3.93619	18.0755	17.6862	-Inf	11.9388	19.3114	Inf	0.0995399	-1.63137	-0.0185343	15.9599	Inf	Inf	-0.00743072	Inf	16.5281	-4.22066	Inf	-0.0649008	Inf	16.5258	4.29193	17.4253	4.32749	Inf	0.650957	14.2027
B_LINEAGE	0.662271	7.03394	-0.0809195	1.52633	3.06084	1.73581	1.76189	2.21654	14.3999	1.39037	1.81102	7.40975	9.65656	4.05964	1.70228	0.29816	0.191412	18.533	9.40909	1.36288	3.19593	1.05919	1.89092	2.05303	3.75458	-0.542223	0.441727	2.58658	3.78237	-0.545126	0.813683	1.12644	0.396013	4.57442	1.52572	-10.5625	2.51198	2.87082	-10.8557	2.55685	2.41193	0.605479	2.99706	4.34262	0.527657	-0.658248	0.013884	-0.546638	0.322146
MONOCYTIC_LINEAGE	Inf	Inf	5.01084	Inf	-0.107365	-1.43332	-0.499545	-0.588699	2.71574	-1.14996	2.38342	Inf	18.9363	Inf	Inf	0.239835	6.58455	13.716	Inf	-3.08534	0.024615	Inf	13.6837	0.421732	-0.932747	-0.503631	-0.063977	0.204928	2.59326	-6.66251	-1.60529	-2.59835	-0.203043	-0.107993	4.67953	-3.29737	-0.0842572	3.87258	-Inf	-0.282846	-1.51436	3.99665	2.15578	-1.58903	-3.18892	Inf	-1.09329	-5.94031	-0.0653054
MYELOID_DENDRITIC_CELLS	0.411357	Inf	8.37146	4.80517	5.00773	0.271473	-0.00326822	2.88723	Inf	4.40931	3.64546	13.7328	Inf	Inf	Inf	0.235289	9.03536	Inf	13.284	1.73131	21.0685	19.5728	-0.0093162	9.623	12.7801	-20.5388	1.20629	8.88038	16.2516	-0.202661	-6.21951	-7.81453	3.54478	18.6117	Inf	-0.455141	12.6469	3.2575	-11.5162	15.9772	0.469486	12.5404	8.33104	-0.33279	10.2411	5.41584	7.44097	-1.78903	3.6388
NEUTROPHILS	16.3573	13.9236	0.0778629	Inf	0.00635478	-2.03611	-0.472569	-0.469366	2.50814	-0.59333	1.66486	Inf	19.8432	Inf	17.2502	-1.51714	-0.191995	12.81	18.3909	-7.14176	0.738495	11.3177	16.8605	-0.374753	-0.628004	-5.28598	-0.0974472	1.19202	1.96132	-6.17512	-2.3095	-0.930625	-0.0193877	2.30545	3.92218	-18.8218	-0.545086	1.56208	-Inf	0.244706	-2.43483	1.36733	5.34621	0.354912	-3.59799	11.9965	-2.83161	-6.28948	0.0229827
ENDOTHELIAL_CELLS	16.1257	Inf	5.63753	Inf	1.28771	0.25353	1.37618	0.813975	21.202	0.903228	3.10066	Inf	Inf	Inf	Inf	1.26852	13.2147	Inf	Inf	-0.0203691	4.07146	Inf	12.7471	2.15583	2.1266	1.17729	-0.048179	3.64679	4.61372	0.723737	-0.0122037	-0.118266	0.28325	1.43883	4.09696	1.43569	1.85024	0.16924	-0.79386	1.08201	0.976178	-0.485624	4.08786	1.18615	-0.354383	6.34636	-3.30638	-1.47786	0.313334
FIBROBLASTS	37.6451	111.316	39.5758	268.663	7.91735	5.07136	5.49465	7.29951	22.07	6.60281	8.38949	146.33	37.6116	302.721	142.566	9.12553	47.3096	26.09	178.804	0.817579	10.6129	71.0334	13.1372	12.6538	8.3424	0.436406	3.02675	15.3305	14.9159	1.4715	0.547425	-0.665213	5.18502	7.4892	14.6632	7.3564	9.78321	5.25946	-1.74294	7.38068	1.20208	2.75112	5.47813	1.00011	3.08803	17.0433	0.733781	0.504949	4.41981
[truncated: 4 more columns]

## Sheet: Fig 3 Importance Scores
Stage 2 Primary Dataset							Stage 2 Secondary Dataset
TC	Number_of_tree_as_input	Number_of_tree_as_significant_classifier	p_value	importance_score	proportion_of_trees_as_significant_classifier		TC	original_TC	Number_of_tree_as_input	Number_of_tree_as_significant_classifier	p_value	importance_score	proportion_of_trees_as_significant_classifier
CONSENSUS_IC_117	82	82	3.72106e-19	1	1		Consensus_IC_54	Consensus_IC_21	107	107	1.21561e-24	1	1
CONSENSUS_IC_21	88	88	1.78905e-20	0.994649	1		Consensus_IC_99	Consensus_IC_117	107	107	1.21561e-24	0.99736	1
CONSENSUS_IC_111	88	85	5.89179e-18	0.934443	0.965909		Consensus_IC_115	Consensus_IC_153	139	136	4.2611e-29	0.953802	0.978417
CONSENSUS_IC_208	105	104	2.41806e-23	0.916485	0.990476		Consensus_IC_55	Consensus_IC_38	110	105	3.75351e-21	0.8787	0.954545
CONSENSUS_IC_202	87	84	9.7464e-18	0.912479	0.965517		Consensus_IC_58	Consensus_IC_111	113	108	8.36304e-22	0.871503	0.955752
CONSENSUS_IC_38	90	84	4.79771e-16	0.888142	0.933333		Consensus_IC_157	Consensus_IC_202	144	133	6.54667e-24	0.862388	0.923611
CONSENSUS_IC_193	111	102	2.49648e-18	0.855775	0.918919		Consensus_IC_15	Consensus_IC_18	106	101	2.77758e-20	0.845376	0.95283
CONSENSUS_IC_166	69	68	1.93462e-15	0.818711	0.985507		Consensus_IC_66	Consensus_IC_59	110	97	2.49771e-15	0.826009	0.881818
CONSENSUS_IC_22	96	79	4.79146e-10	0.813411	0.822917		Consensus_IC_169	Consensus_IC_147	106	89	5.34384e-12	0.776419	0.839623
CONSENSUS_IC_18	87	83	6.14146e-17	0.805603	0.954023		Consensus_IC_65	Consensus_IC_61	125	117	4.46676e-22	0.766386	0.936
CONSENSUS_IC_212	90	81	7.20626e-14	0.805032	0.9		Consensus_IC_152	Consensus_IC_116	107	96	4.63936e-16	0.75636	0.897196
CONSENSUS_IC_153	88	75	7.8932e-11	0.759631	0.852273		Consensus_IC_155	Consensus_IC_113	118	97	5.04482e-12	0.697955	0.822034
CONSENSUS_IC_103	98	82	5.16878e-11	0.717786	0.836735		Consensus_IC_112	Consensus_IC_131	122	105	3.36383e-15	0.680291	0.860656
CONSENSUS_IC_116	97	81	8.12783e-11	0.709468	0.835052		Consensus_IC_35	Consensus_IC_5	108	90	8.37516e-12	0.679102	0.833333
CONSENSUS_IC_149	118	92	2.18078e-09	0.69883	0.779661		Consensus_IC_176	Consensus_IC_171	122	97	1.29261e-10	0.678545	0.795082
CONSENSUS_IC_131	100	83	8.032e-11	0.69778	0.83		Consensus_IC_185	Consensus_IC_208	128	114	2.1251e-18	0.670123	0.890625
CONSENSUS_IC_58	100	90	2.78903e-15	0.694888	0.9		Consensus_IC_72	Consensus_IC_58	108	92	5.31945e-13	0.667788	0.851852
CONSENSUS_IC_55	92	75	2.80432e-09	0.68042	0.815217		Consensus_IC_13	Consensus_IC_55	107	85	2.05036e-09	0.649721	0.794393
CONSENSUS_IC_147	94	69	9.20247e-06	0.655734	0.734043		Consensus_IC_17	Consensus_IC_22	101	69	0.000340799	0.60345	0.683168
CONSENSUS_IC_65	92	84	5.31219e-15	0.615471	0.913043		Consensus_IC_160	Consensus_IC_149	127	102	1.54181e-11	0.57069	0.80315
CONSENSUS_IC_74	79	69	6.77706e-11	0.605381	0.873418		Consensus_IC_74	Consensus_IC_74	130	104	1.44473e-11	0.570283	0.8
CONSENSUS_IC_5	111	85	3.68924e-08	0.560215	0.765766		Consensus_IC_200	Consensus_IC_126	123	85	3.35861e-05	0.543385	0.691057
CONSENSUS_IC_113	90	67	5.82626e-06	0.559542	0.744444		Consensus_IC_198	Consensus_IC_135	108	86	1.34291e-09	0.542456	0.796296
CONSENSUS_IC_61	89	66	8.50777e-06	0.540711	0.741573		Consensus_IC_129	Consensus_IC_88	114	75	0.00104527	0.509067	0.657895
CONSENSUS_IC_137	94	76	4.125e-09	0.518772	0.808511		Consensus_IC_40	Consensus_IC_35	100	81	1.06068e-09	0.492152	0.81
CONSENSUS_IC_106	101	78	7.73511e-08	0.491298	0.772277		Consensus_IC_50	Consensus_IC_80	104	65	0.0142281	0.467058	0.625
CONSENSUS_IC_17	87	67	8.15097e-07	0.488892	0.770115		Consensus_IC_120	Consensus_IC_106	126	84	0.000259628	0.436508	0.666667
CONSENSUS_IC_126	74	48	0.0146385	0.483184	0.648649		Consensus_IC_3	Consensus_IC_69	132	85	0.00127995	0.41721	0.643939
CONSENSUS_IC_136	101	80	7.87017e-09	0.467855	0.792079		Consensus_IC_126	Consensus_IC_56	116	71	0.0202765	0.413465	0.612069
CONSENSUS_IC_123	107	76	2.10323e-05	0.434999	0.71028		Consensus_IC_63	Consensus_IC_31	109	61	0.250395	0.385136	0.559633
CONSENSUS_IC_69	105	68	0.00341479	0.417233	0.647619		Consensus_IC_53	Consensus_IC_121	117	72	0.01623	0.36091	0.615385
CONSENSUS_IC_135	100	70	9.61927e-05	0.415045	0.7		Consensus_IC_19	Consensus_IC_17	123	72	0.0713349	0.35889	0.585366
CONSENSUS_IC_220	104	64	0.0241123	0.411413	0.615385		Consensus_IC_162	Consensus_IC_148	108	60	0.289839	0.3417	0.555556
CONSENSUS_IC_216	80	50	0.033648	0.398571	0.625		Consensus_IC_121	Consensus_IC_123	131	75	0.115796	0.330332	0.572519
CONSENSUS_IC_59	98	63	0.00638333	0.393017	0.642857		Consensus_IC_119	Consensus_IC_103	105	69	0.00179091	0.317126	0.657143
CONSENSUS_IC_56	105	64	0.0317949	0.392633	0.609524		Consensus_IC_48	Consensus_IC_44	121	52	0.145795	0.307712	0.429752
CONSENSUS_IC_88	96	56	0.125786	0.373365	0.583333		Consensus_IC_62	Consensus_IC_77	125	58	0.474274	0.293614	0.464
CONSENSUS_IC_121	92	58	0.0164887	0.372807	0.630435		Consensus_IC_83	Consensus_IC_137	109	55	1	0.23592	0.504587
CONSENSUS_IC_35	101	55	0.426015	0.341651	0.544554		Consensus_IC_141	Consensus_IC_136	123	55	0.279251	0.232564	0.447154
CONSENSUS_IC_115	101	60	0.0732826	0.334836	0.594059		Consensus_IC_128	Consensus_IC_189	115	47	0.0621801	0.219945	0.408696
CONSENSUS_IC_148	95	43	0.41177	0.30144	0.452632		Consensus_IC_56	Consensus_IC_27	109	46	0.125394	0.215679	0.422018
CONSENSUS_IC_25	89	45	1	0.27838	0.505618		Consensus_IC_1	Consensus_IC_52	128	42	0.000144289	0.129642	0.328125
CONSENSUS_IC_80	97	49	1	0.260552	0.505155		Consensus_IC_30	Consensus_IC_25	109	30	4.27455e-06	0.128728	0.275229
CONSENSUS_IC_27	100	40	0.0574331	0.229619	0.4
CONSENSUS_IC_189	101	42	0.111371	0.227501	0.415842
CONSENSUS_IC_77	73	27	0.0351401	0.201732	0.369863
CONSENSUS_IC_31	96	34	0.0058571	0.190139	0.354167
CONSENSUS_IC_44	109	38	0.00217638	0.185934	0.348624
CONSENSUS_IC_157	83	26	0.000991499	0.141877	0.313253
CONSENSUS_IC_125	90	35	0.0452014	0.133433	0.388889
CONSENSUS_IC_180	96	29	0.000159177	0.12535	0.302083
CONSENSUS_IC_52	89	23	8.50777e-06	0.100141	0.258427
CONSENSUS_IC_171	95	19	9.16613e-09	0.0784281	0.2

## Sheet: Fig3 Activity Score Panel
PANEL A STAGE 2 PRIMARY DATASET
Group	TC208	TC117	TC202	TC149	TC21	TC189	TC148	TC80	TC55	TC61	TC111	TC18	TC116	TC153	TC131	TC113	TC123	TC58	TC136	TC17	TC22	TC77	TC44	TC56	TC65	TC126	TC171	TC31	TC69	TC135	TC103	TC157	TC35	TC74	TC25	TC59	TC125	TC121	TC212	TC5	TC137	TC88	TC52	TC106	TC27	TC38	TC180	TC147	TC115
Cluster 5	0.00660111	-0.018332	0.0280957	-0.0199854	-0.0121326	-0.00605107	-0.0218845	-0.0718504	-0.018512	-0.0127656	0.0173123	-0.0199037	0.0176981	-0.0143411	-0.0180982	-0.0689029	-0.0881949	0.0220639	-0.0261072	-0.0423037	-0.317529	0.0133993	-0.0306237	-0.0208623	0.0072829	0.00801152	-0.0276242	-0.0322325	-4.11e-06	-0.0244047	0.0122692	-0.13829	-0.0394367	-0.0572636	-0.0213355	-0.0172087	-0.0410195	-0.030078	0.00798121	0.00154682	-0.0412022	-0.0368718	-0.0189565	-0.0466195	-0.0226216	-0.00807002	-0.197018	-0.00408306	-0.0182075
Cluster 9	-0.005071	-0.00465422	0.0724496	0.155284	0.0324749	0.220829	0.179165	-0.00456969	0.0635268	0.0243819	0.023146	-0.021161	0.00389454	-0.041743	0.0359714	-0.0537206	-0.0464606	0.026338	-0.0264635	0.0254159	-0.302538	0.00225595	0.0570264	0.0277694	0.0104639	0.0930224	0.0185912	0.0109049	0.043417	0.0562939	0.0639509	0.207365	0.0427532	-0.0506042	0.0239873	0.111432	-0.0318097	0.0624691	0.0628842	0.0259282	0.0112097	0.0710311	0.0211679	-0.0356209	0.0328002	0.0478204	0.279865	0.446271	-0.00896111
PANEL B STAGE 2 SECONDARY DATASET
Group	TC208	TC117	TC202	TC149	TC21	TC189	TC148	TC80	TC55	TC61	TC111	TC18	TC116	TC153	TC131	TC113	TC123	TC58	TC136	TC17	TC22	TC77	TC44	TC56	TC65	TC126	TC171	TC31	TC69	TC135	TC103	TC157	TC35	TC74	TC25	TC59	TC125	TC121	TC212	TC5	TC137	TC88	TC52	TC106	TC27	TC38	TC180	TC147	TC115
Cluster 1	0.0184963	-0.0106643	0.0509762	0.025064	-0.0119882	0.0472401	0.0209441	-0.0685224	-0.0157188	-0.00898571	0.0174233	-0.0172308	-0.00351194	-0.0172382	-0.0315401	-0.0488918	-0.0739843	0.0309847	-0.0191594	-0.0397043	-0.32186	0.00387966	-0.0245754	-0.0195325	0.0211929	0.0167576	-0.0282574	-0.0290139	-0.000646688	-0.0271319	0.00978135	-0.108611	-0.0326194	-0.0690679	-0.0162376	-0.0158433	-0.0366553	-0.0208903	0.0253848	0.00223379	-0.0327409	-0.0461474	-0.0189187	-0.0455114	-0.0186849	-0.0113285	-0.148903	-0.0196527	-0.0148684
Cluster 8	0.0225976	-0.00418811	0.0779171	0.0872165	0.0240925	0.11568	0.0941651	-0.0117425	0.0663619	0.00433218	0.0190155	-0.0245215	-0.042554	-0.0485032	0.0641359	-0.0431004	-0.0702067	0.0366266	-0.0170478	0.0170673	-0.291865	-0.00945378	0.0646046	0.0144781	0.0171477	0.103173	0.00059185	0.0252272	0.0431769	0.0544536	0.0709937	-0.0307001	0.0390763	-0.0489814	0.0239592	0.138996	-0.0255189	0.064229	-0.0939194	0.0278596	0.0051856	0.0649289	0.0226022	-0.0385333	0.0200769	0.0600704	-0.0983841	0.229188	-0.0165909

## Sheet: Fig3 Survival 
PANEL A. STAGE 2 PRIMARY													PANEL B. STAGE 2 SECONDARY
	DFS_EVENT	DFS_YRS	cluster_2	cluster_3	cluster_4	cluster_5	cluster_6	cluster_7	cluster_8	cluster_9	cluster_10			DFS_EVENT	DFS_YRS	cluster_2	cluster_3	cluster_4	cluster_5	cluster_6	cluster_7	cluster_8	cluster_9	cluster_10
GSM358385	0	0.19	1	1	1	1	1	1	1	1	1		GSM358385	0	0.19	1	1	1	1	1	1	1	1	1
GSM358386	1	0.5	1	1	1	2	2	2	2	2	2		GSM358386	1	0.5	2	2	2	2	2	2	2	2	2
GSM358388	1	1.18	2	2	2	3	3	3	3	3	3		GSM358388	1	1.18	1	1	1	1	3	3	3	3	3
GSM358390	0	1.25	1	1	1	1	1	1	1	1	1		GSM358390	0	1.25	1	1	1	3	4	4	4	4	4
GSM358391	0	1.31	1	1	1	1	1	1	1	1	1		GSM358391	0	1.31	1	1	1	3	4	4	4	4	4
GSM358392	0	1.5	1	1	1	1	1	1	1	1	1		GSM358392	0	1.5	1	1	1	3	4	4	4	4	4
GSM358393	0	1.52	1	1	1	1	1	1	1	1	1		GSM358393	0	1.52	1	1	1	1	1	1	1	1	1
GSM358394	1	1.61	1	1	1	2	2	2	2	2	2		GSM358394	1	1.61	1	1	1	3	4	4	4	4	4
GSM358395	0	1.84	1	1	1	1	1	1	1	1	1		GSM358395	0	1.84	1	1	1	3	4	4	4	4	4
GSM358396	1	1.87	1	1	1	2	2	2	2	2	2		GSM358396	1	1.87	2	2	2	2	2	2	2	2	2
GSM358397	1	1.87	1	1	1	2	2	2	2	2	2		GSM358397	1	1.87	1	1	1	3	4	4	4	4	4
GSM358398	0	2.02	1	1	1	1	1	1	1	1	1		GSM358398	0	2.02	1	1	1	3	4	4	4	4	4
GSM358399	1	2.1	1	1	1	1	1	1	1	1	1		GSM358399	1	2.1	1	1	1	3	4	4	4	4	4
GSM358400	0	2.1	1	1	1	1	1	1	1	1	1		GSM358400	0	2.1	1	1	1	3	4	4	4	4	4
GSM358401	0	2.13	1	1	1	1	1	1	1	1	1		GSM358401	0	2.13	1	1	1	3	4	4	4	4	4
GSM358402	0	2.21	1	1	1	1	1	1	1	1	1		GSM358402	0	2.21	1	1	1	3	4	4	4	4	4
GSM358403	0	2.22	1	1	1	1	1	1	1	1	1		GSM358403	0	2.22	1	1	1	1	1	1	1	1	1
GSM358404	0	2.24	1	1	1	2	2	2	2	2	2		GSM358404	0	2.24	1	1	1	3	4	4	4	4	4
GSM358405	0	2.26	1	1	1	2	2	2	2	2	2		GSM358405	0	2.26	1	1	1	1	1	1	1	1	1
GSM358406	1	2.3	1	1	1	1	1	1	1	1	1		GSM358406	1	2.3	1	1	1	3	4	4	4	4	4
GSM358407	0	2.39	1	1	1	1	1	1	1	1	1		GSM358407	0	2.39	1	1	1	3	4	4	4	4	4
GSM358408	0	2.41	1	1	1	1	1	1	1	1	1		GSM358408	0	2.41	1	1	1	3	4	4	4	4	4
GSM358409	0	2.44	1	1	1	1	1	1	1	1	1		GSM358409	0	2.44	1	1	1	3	4	4	4	4	4
GSM358410	0	2.59	1	1	1	1	1	1	1	1	1		GSM358410	0	2.59	1	1	1	3	4	4	4	4	4
GSM358411	0	2.77	1	1	1	1	1	1	1	1	1		GSM358411	0	2.77	1	1	1	1	1	1	1	1	1
GSM358412	0	2.81	1	1	1	1	1	1	1	1	1		GSM358412	0	2.81	1	1	1	3	4	4	4	4	4
GSM358413	0	2.99	1	1	1	2	2	2	2	2	2		GSM358413	0	2.99	1	1	1	1	1	1	1	1	1
GSM358414	0	3.06	1	1	1	1	1	1	1	1	1		GSM358414	0	3.06	1	1	1	1	1	1	1	1	1
GSM358415	1	3.11	1	1	1	1	1	1	1	1	1		GSM358415	1	3.11	1	1	1	3	4	4	4	4	4
GSM358416	0	3.11	1	1	1	1	1	1	1	1	1		GSM358416	0	3.11	1	1	1	1	1	1	1	1	1
GSM358417	0	3.27	1	1	1	2	2	2	2	2	2		GSM358417	0	3.27	2	2	2	2	2	2	2	2	2
GSM358418	0	3.75	1	1	1	1	1	1	1	1	1		GSM358418	0	3.75	1	1	1	3	4	4	4	4	4
GSM358419	0	3.89	1	1	1	1	1	1	1	1	1		GSM358419	0	3.89	1	1	1	3	4	4	4	4	4
GSM358420	0	3.99	1	1	1	1	1	1	1	1	1		GSM358420	0	3.99	1	1	1	3	4	4	4	4	4
GSM358421	0	4.15	1	1	1	1	1	1	1	1	1		GSM358421	0	4.15	1	1	1	3	4	4	4	4	4
GSM358422	0	4.35	1	1	1	1	1	1	1	1	1		GSM358422	0	4.35	1	1	1	3	4	4	4	4	4
GSM358423	0	4.38	1	1	1	1	1	1	1	1	1		GSM358423	0	4.38	1	1	1	3	4	4	4	4	4
GSM358424	0	4.61	1	1	1	1	1	1	1	1	1		GSM358424	0	4.61	1	1	1	3	4	4	4	4	4
GSM358425	0	4.66	2	2	2	3	3	3	3	3	3		GSM358425	0	4.66	1	1	1	1	3	3	3	3	3
GSM358426	0	4.84	1	1	1	1	1	1	1	1	1		GSM358426	0	4.84	1	1	1	3	4	4	4	4	4
GSM358427	0	4.97	1	1	1	1	1	1	1	1	1		GSM358427	0	4.97	1	1	1	3	4	4	4	4	4
GSM358428	0	5	1	3	3	4	4	4	4	4	4		GSM358428	0	5	1	1	1	3	4	4	4	4	4
GSM358429	0	5.27	1	1	1	1	1	1	1	1	1		GSM358429	0	5.27	1	1	1	3	4	4	4	4	4
GSM358430	0	5.41	1	1	1	1	1	1	1	1	1		GSM358430	0	5.41	1	1	1	1	1	1	1	1	1
GSM358431	0	5.89	1	1	1	1	1	1	1	1	1		GSM358431	0	5.89	1	1	1	1	1	1	1	1	1
GSM358432	0	6.34	1	1	1	1	1	1	1	1	1		GSM358432	0	6.34	1	1	1	1	1	1	1	1	1
GSM358433	0	6.59	1	1	1	1	1	1	1	1	1		GSM358433	0	6.59	1	1	1	3	4	4	4	4	4
GSM358434	0	6.69	1	1	1	1	1	1	1	1	1		GSM358434	0	6.69	1	1	1	3	4	4	4	4	4
GSM358435	0	7.11	1	1	1	1	1	1	1	1	1		GSM358435	0	7.11	1	1	1	3	4	4	4	4	4
GSM358436	0	7.2	1	1	1	1	1	1	1	1	1		GSM358436	0	7.2	1	1	1	3	4	4	4	4	4
GSM358437	0	7.42	1	1	1	1	1	1	1	1	1		GSM358437	0	7.42	1	1	1	3	4	4	4	4	4
GSM358439	0	8.91	1	1	1	1	1	1	1	1	1		GSM358439	0	8.91	1	1	1	1	1	1	1	1	1
GSM358440	0	9.23	1	1	1	1	1	1	1	1	1		GSM358440	0	9.23	1	1	1	1	1	1	1	1	1
GSM358469	0	4.87	1	1	1	1	1	1	1	1	1		GSM358469	0	4.87	1	1	1	3	4	4	4	4	4
GSM358470	0	3.02	1	1	1	1	1	1	1	1	1		GSM358470	0	3.02	1	1	1	3	4	4	4	4	4
GSM358471	0	3.78	1	1	1	1	1	1	1	1	1		GSM358471	0	3.78	1	1	1	1	1	1	1	1	1
GSM358472	0	4.24	1	1	1	2	2	2	2	2	2		GSM358472	0	4.24	1	1	1	3	4	4	4	4	4
GSM358473	0	4.66	1	1	1	1	1	1	1	1	1		GSM358473	0	4.66	1	1	1	3	4	4	4	4	4
GSM358475	0	2.82	1	1	1	2	2	2	2	2	2		GSM358475	0	2.82	2	2	2	2	2	2	2	2	2
GSM358476	0	3.17	1	1	1	1	1	1	1	1	1		GSM358476	0	3.17	1	1	1	3	4	4	4	4	4
GSM358477	0	6.18	1	1	1	1	1	1	1	1	1		GSM358477	0	6.18	1	1	1	3	4	4	4	4	4
GSM358478	0	7.08	1	1	1	2	2	2	2	2	2		GSM358478	0	7.08	2	2	2	2	2	2	2	2	2
GSM662634	0	4.64	1	1	4	5	5	5	5	5	5		GSM662634	0	4.64	1	1	1	1	1	1	1	1	1
GSM662635	0	3.32	1	1	4	5	5	5	5	5	5		GSM662635	0	3.32	1	1	1	1	1	1	1	1	1
GSM662636	1	0	2	2	2	3	3	3	3	6	6		GSM662636	1	0	2	2	3	4	5	5	5	5	5
GSM662637	0	5.34	1	1	4	5	5	5	5	5	5		GSM662637	0	5.34	1	1	1	1	1	1	1	1	1
GSM662638	0	4.66	1	1	4	5	5	5	5	5	5		GSM662638	0	4.66	1	1	1	1	1	1	1	1	1
GSM662639	0	4.25	1	1	4	5	5	5	5	5	5		GSM662639	0	4.25	1	1	1	1	1	1	1	1	1
GSM662640	1	0	1	1	4	5	5	5	5	5	5		GSM662640	1	0	1	1	1	1	1	1	1	1	1
GSM662641	0	3.51	1	1	4	5	5	5	5	5	5		GSM662641	0	3.51	1	1	1	1	1	1	1	1	1
GSM662642	0	4.6	1	1	4	5	5	5	5	5	5		GSM662642	0	4.6	1	1	1	1	1	1	1	1	1
GSM662643	1	0	1	1	4	5	5	5	5	5	5		GSM662643	1	0	1	1	1	1	1	1	1	1	1
GSM662644	0	7.12	1	1	1	1	1	1	1	1	1		GSM662644	0	7.12	1	1	1	3	4	4	4	4	4
GSM662645	1	0	2	2	2	3	3	3	3	6	6		GSM662645	1	0	2	2	3	4	5	5	5	5	5
GSM662646	0	5.31	1	1	1	2	2	2	2	2	2		GSM662646	0	5.31	1	1	1	3	4	4	4	4	4
GSM662647	0	4.85	1	1	4	5	5	5	5	5	5		GSM662647	0	4.85	1	1	1	1	1	1	1	1	1
GSM662648	0	4.87	1	1	4	5	5	5	5	5	5		GSM662648	0	4.87	1	1	1	1	1	1	1	1	1
GSM662649	0	4.67	1	1	4	5	5	5	5	5	5		GSM662649	0	4.67	1	1	1	1	1	1	1	1	1
GSM662650	0	4.76	1	1	4	5	5	5	5	5	5		GSM662650	0	4.76	1	1	1	1	1	1	1	1	1
GSM662651	0	3.99	1	1	4	5	5	5	5	5	5		GSM662651	0	3.99	1	1	1	1	1	1	1	1	1
GSM662652	1	1.2	2	2	2	3	3	3	3	6	6		GSM662652	1	1.2	2	2	2	2	2	6	6	6	6
GSM662653	0	4.9	1	1	4	5	5	5	5	5	7		GSM662653	0	4.9	1	1	1	1	1	1	1	1	1
GSM662654	0	5.76	1	1	1	1	1	1	1	1	1		GSM662654	0	5.76	1	1	1	3	4	4	4	4	4
GSM662655	0	4.56	1	1	4	5	5	5	5	5	5		GSM662655	0	4.56	1	1	1	1	1	1	1	1	1
GSM662656	1	1.42	1	1	4	5	5	6	6	7	8		GSM662656	1	1.42	2	2	2	2	2	6	7	7	7
GSM662657	0	6.32	1	1	4	5	5	5	5	5	5		GSM662657	0	6.32	1	1	1	1	1	1	1	1	1
GSM662658	0	3	1	1	4	5	5	5	5	5	5		GSM662658	0	3	1	1	1	1	1	1	1	1	1
GSM662659	0	3.88	1	1	4	5	5	5	5	5	5		GSM662659	0	3.88	1	1	1	1	1	1	1	1	1
GSM662660	0	3.32	1	1	4	5	5	5	5	5	5		GSM662660	0	3.32	1	1	1	1	1	1	1	1	1
GSM662661	0	3.45	1	1	4	5	5	5	5	5	5		GSM662661	0	3.45	1	1	1	1	1	1	1	1	1
GSM662662	0	3.83	1	1	4	5	5	5	5	5	5		GSM662662	0	3.83	1	1	1	1	1	1	1	1	1
GSM662663	0	4.44	1	1	4	5	5	5	5	5	5		GSM662663	0	4.44	1	1	1	1	1	1	1	1	1
GSM662665	0	3.71	1	1	4	5	5	5	5	5	7		GSM662665	0	3.71	1	1	1	1	1	1	1	1	1
GSM662666	0	3.69	1	1	4	5	5	5	5	5	5		GSM662666	0	3.69	1	1	1	1	1	1	1	1	1
GSM662667	0	3.75	1	1	4	5	5	5	5	5	5		GSM662667	0	3.75	1	1	1	1	1	1	1	1	1
GSM662668	0	3.81	1	1	4	5	5	5	5	5	5		GSM662668	0	3.81	1	1	1	1	1	1	1	1	1
GSM662669	0	3.63	1	1	4	5	5	5	5	5	5		GSM662669	0	3.63	1	1	1	1	1	1	1	1	1
GSM662670	0	3.7	1	1	4	5	5	5	5	5	5		GSM662670	0	3.7	1	1	1	1	1	1	1	1	1
GSM662671	0	3.52	1	1	4	5	5	5	5	5	5		GSM662671	0	3.52	1	1	1	1	1	1	1	1	1
GSM662672	0	7.82	1	1	1	1	1	1	1	1	1		GSM662672	0	7.82	1	1	1	1	3	3	3	3	3
GSM662675	0	4.98	2	2	2	3	6	7	7	8	9		GSM662675	0	4.98	1	3	4	5	6	7	8	8	8
GSM662676	0	6.86	1	1	1	1	1	1	1	1	1		GSM662676	0	6.86	1	1	1	1	1	1	1	1	1
GSM662677	0	3.65	1	3	3	4	4	4	4	4	4		GSM662677	0	3.65	1	3	4	5	6	7	8	8	8
GSM662678	1	0.02	1	1	4	5	5	5	5	5	7		GSM662678	1	0.02	1	1	1	1	1	1	1	1	1
GSM662679	0	5.85	1	1	4	5	5	6	6	7	8		GSM662679	0	5.85	1	1	1	1	3	3	3	3	9
GSM662680	0	5.17	1	1	4	5	5	6	6	7	8		GSM662680	0	5.17	1	1	1	1	3	3	3	3	3
GSM662681	1	0	2	2	2	3	3	3	3	6	6		GSM662681	1	0	2	2	3	4	5	5	5	5	5
GSM662682	0	4.68	1	1	1	1	1	1	1	1	1		GSM662682	0	4.68	1	1	1	3	4	4	4	4	4
GSM662683	1	0	2	2	2	3	3	3	3	3	3		GSM662683	1	0	2	2	3	4	5	5	5	5	5
GSM662684	0	3.89	1	1	4	5	5	5	5	5	5		GSM662684	0	3.89	1	1	1	1	1	1	1	1	1
GSM662685	1	0.04	1	1	1	1	1	1	1	1	1		GSM662685	1	0.04	1	1	1	3	4	4	4	4	4
GSM662686	0	4.01	1	1	4	5	5	5	5	5	5		GSM662686	0	4.01	1	1	1	1	1	1	1	1	1
GSM662687	0	15.28	2	2	2	3	3	3	3	3	3		GSM662687	0	15.28	2	2	2	2	2	6	7	7	7
GSM662688	1	0.26	2	2	2	3	3	3	3	6	6		GSM662688	1	0.26	2	2	3	4	5	5	5	5	5
GSM662689	0	6.64	1	1	4	5	5	6	6	7	8		GSM662689	0	6.64	1	1	1	1	3	3	3	3	3
GSM662690	0	16.83	1	1	4	5	5	6	6	7	8		GSM662690	0	16.83	1	1	1	1	1	1	1	1	1
GSM662691	0	5.68	1	1	4	5	5	5	5	5	5		GSM662691	0	5.68	1	1	1	1	1	1	1	1	1
GSM662692	0	7.19	2	2	2	3	3	3	3	6	6		GSM662692	0	7.19	2	2	3	4	5	5	5	5	5
GSM662693	0	15.34	1	1	4	5	5	6	6	7	8		GSM662693	0	15.34	1	1	1	1	1	1	1	1	1
GSM662695	0	13.63	2	2	2	3	3	3	3	3	3		GSM662695	0	13.63	2	2	2	2	2	6	7	7	7
GSM662696	1	0.11	1	1	1	1	1	1	1	1	1		GSM662696	1	0.11	1	1	1	3	4	4	4	4	4
GSM662697	0	3.71	1	1	1	1	1	1	1	1	1		GSM662697	0	3.71	1	1	1	1	1	1	1	1	1
GSM662698	1	2.21	1	3	3	4	4	4	8	9	10		GSM662698	1	2.21	1	3	4	5	6	7	8	8	8
GSM662699	0	8.87	1	1	4	5	5	5	5	5	5		GSM662699	0	8.87	1	1	1	1	1	1	1	1	1
GSM662700	1	4.55	2	2	2	3	3	3	3	6	6		GSM662700	1	4.55	2	2	2	2	2	6	7	7	7
GSM662702	1	4.47	1	1	4	5	5	6	6	7	8		GSM662702	1	4.47	1	1	1	1	3	3	3	3	3
GSM662703	0	11.04	1	1	4	5	5	6	6	7	8		GSM662703	0	11.04	2	2	2	2	2	6	7	7	7
GSM662704	1	9.97	2	2	2	3	3	3	3	6	6		GSM662704	1	9.97	2	2	3	4	5	5	5	5	5
GSM662705	0	10.61	1	1	4	5	5	5	5	5	7		GSM662705	0	10.61	1	1	1	1	1	1	1	1	1
GSM662706	0	10.79	1	1	4	5	5	5	5	5	5		GSM662706	0	10.79	1	1	1	1	1	1	1	1	1
GSM662707	0	8.75	2	2	2	3	3	3	3	3	3		GSM662707	0	8.75	2	2	3	4	5	5	5	5	5
GSM662708	0	8.1	1	1	4	5	5	5	5	5	5		GSM662708	0	8.1	1	1	1	1	1	1	1	1	1
GSM662709	0	7.61	1	3	3	4	4	4	4	4	4		GSM662709	0	7.61	1	3	4	5	6	7	8	9	10
GSM662710	0	3.62	1	1	4	5	5	5	5	5	5		GSM662710	0	3.62	1	1	1	1	1	1	1	1	1
GSM662711	1	1.05	2	2	2	3	3	3	3	6	6		GSM662711	1	1.05	2	2	2	2	2	6	6	6	6
GSM662712	1	0.72	1	1	1	1	1	1	1	1	1		GSM662712	1	0.72	1	1	1	1	1	1	1	1	1
GSM662713	0	7.84	1	1	4	5	5	6	6	7	8		GSM662713	0	7.84	1	1	1	1	3	3	3	3	3
GSM662714	1	3.15	1	1	1	1	1	1	1	1	1		GSM662714	1	3.15	1	1	1	1	1	1	1	1	1
GSM662715	0	5.82	1	1	4	5	5	5	5	5	5		GSM662715	0	5.82	1	1	1	1	1	1	1	1	1
GSM662716	1	3.8	1	1	4	5	5	5	5	5	7		GSM662716	1	3.8	1	1	1	1	1	1	1	1	1
GSM662717	0	5.9	1	1	4	5	5	5	5	5	7		GSM662717	0	5.9	1	1	1	1	1	1	1	1	1
GSM662718	0	3.96	1	1	4	5	5	6	6	7	8		GSM662718	0	3.96	1	1	1	1	3	3	3	3	9
GSM662719	0	6.23	2	2	2	3	3	3	3	6	6		GSM662719	0	6.23	2	2	2	2	2	6	6	6	6
GSM662720	0	5.15	1	1	4	5	5	6	6	7	8		GSM662720	0	5.15	1	1	1	1	3	3	3	3	3
GSM662721	0	5.64	1	1	4	5	5	6	6	7	8		GSM662721	0	5.64	1	1	1	1	3	3	3	3	9
GSM662722	1	0	1	1	1	1	1	1	1	1	1		GSM662722	1	0	1	1	1	1	1	1	1	1	1
GSM734148	0	5.13	1	1	1	1	1	1	1	1	1		GSM734148	0	5.13	1	1	1	3	4	4	4	4	4
GSM782674	0	4.04	1	1	4	5	5	5	5	5	5		GSM782674	0	4.04	1	1	1	1	1	1	1	1	1
GSM784850	0	4.04	1	1	4	5	5	5	5	5	5		GSM784850	0	4.04	1	1	1	1	1	1	1	1	1
GSM784852	1	2.41	1	1	1	1	1	1	1	1	1		GSM784852	1	2.41	1	1	1	3	4	4	4	4	4
GSM784853	0	3.42	1	1	4	5	5	5	5	5	5		GSM784853	0	3.42	1	1	1	1	1	1	1	1	1
GSM784854	0	3.23	1	1	1	1	1	1	1	1	1		GSM784854	0	3.23	1	1	1	1	1	1	1	1	1
GSM784857	0	2.49	1	1	4	5	5	5	5	5	7		GSM784857	0	2.49	1	1	1	1	1	1	1	1	1
GSM784858	0	3.19	1	1	4	5	5	5	5	5	5		GSM784858	0	3.19	1	1	1	1	1	1	1	1	1
GSM784860	0	3	2	2	2	3	3	3	3	3	3		GSM784860	0	3	2	2	2	2	2	6	6	6	6
GSM784867	0	3.34	1	1	4	5	5	6	6	7	8		GSM784867	0	3.34	1	1	1	3	4	4	4	4	4
GSM784871	0	3.03	1	1	4	5	5	5	5	5	5		GSM784871	0	3.03	1	1	1	1	1	1	1	1	1
GSM784884	0	3.05	1	1	4	5	5	5	5	5	5		GSM784884	0	3.05	1	1	1	1	1	1	1	1	1
GSM784887	0	2.21	1	1	4	5	5	5	5	5	5		GSM784887	0	2.21	2	2	2	2	2	2	2	2	2
GSM784888	1	0.53	1	1	4	5	5	5	5	5	5		GSM784888	1	0.53	1	1	1	1	1	1	1	1	1
GSM784890	0	8.41	1	1	4	5	5	5	5	5	5		GSM784890	0	8.41	1	1	1	1	1	1	1	1	1
GSM784892	0	3.18	1	1	4	5	5	5	5	5	5		GSM784892	0	3.18	1	1	1	1	1	1	1	1	1
GSM784893	0	8.27	1	1	4	5	5	6	6	7	8		GSM784893	0	8.27	1	1	1	1	1	1	1	1	1
GSM784894	0	2.75	1	1	4	5	5	5	5	5	7		GSM784894	0	2.75	1	1	1	1	1	1	1	1	1
GSM784902	1	0.38	1	1	4	5	5	5	5	5	5		GSM784902	1	0.38	1	1	1	1	1	1	1	1	1
GSM784903	0	6.93	1	1	4	5	5	5	5	5	5		GSM784903	0	6.93	1	1	1	1	1	1	1	1	1
GSM784905	0	8.07	1	1	4	5	5	6	6	7	8		GSM784905	0	8.07	2	2	2	2	2	6	6	6	6
GSM820048	0	5.48	1	1	4	5	5	6	6	7	8		GSM820048	0	5.48	2	2	2	2	2	2	2	2	2
GSM820049	0	0.38	1	1	4	5	5	5	5	5	5		GSM820049	0	0.38	1	1	1	1	1	1	1	1	1
GSM820050	0	0.17	1	1	4	5	5	6	6	7	8		GSM820050	0	0.17	1	1	1	1	1	1	1	1	1
GSM820051	1	2.28	1	1	4	5	5	6	6	7	8		GSM820051	1	2.28	1	1	1	1	1	1	1	1	1
GSM820052	0	3.22	1	1	4	5	5	5	5	5	5		GSM820052	0	3.22	1	1	1	1	1	1	1	1	1
GSM820053	0	4.22	1	1	4	5	5	6	6	7	8		GSM820053	0	4.22	2	2	2	2	2	2	2	2	2
GSM820054	0	4.42	1	1	4	5	5	6	6	7	8		GSM820054	0	4.42	1	1	1	1	1	1	1	1	1
GSM820055	0	2.05	1	1	4	5	5	6	6	7	8		GSM820055	0	2.05	1	1	1	1	1	1	1	1	1
GSM820056	0	4.23	1	1	4	5	5	6	6	7	8		GSM820056	0	4.23	1	1	1	1	3	3	3	3	9
GSM820057	0	3.22	1	1	4	5	5	6	6	7	8		GSM820057	0	3.22	2	2	2	2	2	2	2	2	2
GSM820058	1	1.8	1	1	4	5	5	5	5	5	5		GSM820058	1	1.8	1	1	1	1	1	1	1	1	1
GSM820059	0	3.11	2	2	2	3	3	3	3	6	6		GSM820059	0	3.11	2	2	3	4	5	5	5	5	5
GSM820060	0	1.37	2	2	2	3	3	3	3	3	3		GSM820060	0	1.37	2	2	2	2	2	2	2	2	2
GSM820061	0	4.02	2	2	2	3	3	3	3	3	3		GSM820061	0	4.02	2	2	3	4	5	5	5	5	5
GSM820062	0	3.92	1	1	4	5	5	5	5	5	5		GSM820062	0	3.92	1	1	1	1	1	1	1	1	1
GSM820063	0	7.69	1	1	4	5	5	5	5	5	5		GSM820063	0	7.69	1	1	1	1	1	1	1	1	1
GSM820064	0	7.85	1	1	4	5	5	5	5	5	5		GSM820064	0	7.85	1	1	1	1	1	1	1	1	1
GSM820065	0	4.86	1	1	4	5	5	6	6	7	8		GSM820065	0	4.86	2	2	2	2	2	2	2	2	2
GSM820066	0	5.28	1	1	4	5	5	5	5	5	5		GSM820066	0	5.28	1	1	1	1	1	1	1	1	1
GSM820067	1	2.9	1	1	4	5	5	6	6	7	8		GSM820067	1	2.9	1	1	1	1	3	3	3	3	9
GSM820068	0	2.54	1	1	4	5	5	5	5	5	5		GSM820068	0	2.54	1	1	1	1	1	1	1	1	1
GSM820069	0	9.72	1	1	4	5	5	5	5	5	5		GSM820069	0	9.72	1	1	1	1	1	1	1	1	1
GSM820070	0	3.64	1	1	4	5	5	5	5	5	5		GSM820070	0	3.64	1	1	1	1	1	1	1	1	1
GSM820071	1	0.56	1	1	4	5	5	6	6	7	8		GSM820071	1	0.56	1	1	1	1	1	1	1	1	1
GSM820072	1	0.98	2	2	2	3	3	3	3	6	6		GSM820072	1	0.98	2	2	3	4	5	5	5	5	5
GSM820073	0	2.72	1	1	4	5	5	5	5	5	5		GSM820073	0	2.72	1	1	1	1	1	1	1	1	1
GSM820074	0	3.87	1	1	4	5	5	6	6	7	8		GSM820074	0	3.87	1	1	1	1	1	1	1	1	1
GSM820075	0	5.91	1	1	4	5	5	5	5	5	5		GSM820075	0	5.91	1	1	1	1	1	1	1	1	1
GSM820076	0	5.41	2	2	2	3	3	3	3	6	6		GSM820076	0	5.41	2	2	3	4	5	5	5	5	5
GSM820077	0	4.95	2	2	2	3	3	3	3	3	3		GSM820077	0	4.95	2	2	3	4	5	5	5	5	5
GSM820078	0	1.22	1	1	4	5	5	5	5	5	5		GSM820078	0	1.22	1	1	1	1	1	1	1	1	1
GSM820079	0	5.09	1	1	1	1	1	1	1	1	1		GSM820079	0	5.09	1	1	1	1	1	1	1	1	1
GSM820080	0	6.22	1	1	4	5	5	5	5	5	5		GSM820080	0	6.22	1	1	1	1	1	1	1	1	1
GSM820081	0	5.36	1	1	4	5	5	6	6	7	8		GSM820081	0	5.36	2	2	2	2	2	6	7	7	7
GSM820082	1	3.5	1	1	4	5	5	5	5	5	5		GSM820082	1	3.5	1	1	1	1	1	1	1	1	1
GSM820083	1	0.74	2	2	2	3	3	3	3	6	6		GSM820083	1	0.74	2	2	3	4	5	5	5	5	5
GSM820084	0	9.73	1	1	4	5	5	5	5	5	5		GSM820084	0	9.73	2	2	2	2	2	2	2	2	2
GSM820085	0	9.85	1	1	4	5	5	6	6	7	8		GSM820085	0	9.85	2	2	2	2	2	2	2	2	2
GSM820086	0	2.67	1	1	4	5	5	5	5	5	5		GSM820086	0	2.67	1	1	1	1	1	1	1	1	1
GSM820087	0	4.03	1	1	4	5	5	6	6	7	8		GSM820087	0	4.03	1	1	1	1	1	1	1	1	1
GSM820088	1	1.22	1	1	4	5	5	6	6	7	8		GSM820088	1	1.22	1	1	1	1	1	1	1	1	1
GSM820089	0	0.65	1	1	4	5	5	5	5	5	5		GSM820089	0	0.65	1	1	1	1	1	1	1	1	1
GSM820090	1	0.91	2	2	2	3	3	3	3	6	6		GSM820090	1	0.91	2	2	3	4	5	5	5	5	5
GSM820091	1	1.2	2	2	2	3	3	3	3	3	3		GSM820091	1	1.2	2	2	2	2	2	6	6	6	6
GSM820092	1	1.2	1	1	1	2	2	2	2	2	2		GSM820092	1	1.2	1	1	1	3	4	4	4	4	4
GSM820093	0	2.75	1	1	4	5	5	5	5	5	5		GSM820093	0	2.75	1	1	1	1	1	1	1	1	1
GSM820094	0	2.2	1	1	1	1	1	1	1	1	1		GSM820094	0	2.2	2	2	2	2	2	2	2	2	2
GSM820095	0	6.61	1	1	4	5	5	5	5	5	5		GSM820095	0	6.61	1	1	1	1	1	1	1	1	1
GSM820096	0	3.21	1	1	4	5	5	6	6	7	8		GSM820096	0	3.21	1	1	1	1	3	3	3	3	3
GSM820097	1	1.07	1	1	4	5	5	6	6	7	8		GSM820097	1	1.07	2	2	2	2	2	2	2	2	2
GSM820098	0	8.39	1	1	4	5	5	5	5	5	7		GSM820098	0	8.39	1	1	1	1	1	1	1	1	1
GSM820099	0	1.3	2	2	2	3	3	3	3	3	3		GSM820099	0	1.3	2	2	3	4	5	5	5	5	5
GSM820100	0	1.25	1	1	4	5	5	6	6	7	8		GSM820100	0	1.25	1	1	1	1	3	3	3	3	9
GSM820101	0	3.45	1	1	4	5	5	5	5	5	5		GSM820101	0	3.45	1	1	1	1	1	1	1	1	1
GSM820102	0	0.15	2	2	2	3	3	3	3	3	3		GSM820102	0	0.15	2	2	2	2	2	6	6	6	6
GSM820103	0	5.43	1	1	4	5	5	5	5	5	5		GSM820103	0	5.43	1	1	1	1	1	1	1	1	1
GSM820104	0	4.56	2	2	2	3	3	3	3	3	3		GSM820104	0	4.56	2	2	3	4	5	5	5	5	5
GSM820105	0	5.86	1	1	4	5	5	5	5	5	7		GSM820105	0	5.86	1	1	1	1	1	1	1	1	1
GSM820106	0	3.51	1	1	4	5	5	5	5	5	5		GSM820106	0	3.51	1	1	1	1	1	1	1	1	1
GSM820107	1	1.12	1	1	1	2	2	2	2	2	2		GSM820107	1	1.12	2	2	2	2	2	2	2	2	2
GSM820108	0	0.15	1	1	4	5	5	5	5	5	5		GSM820108	0	0.15	2	2	2	2	2	2	2	2	2
GSM820109	0	4.49	2	2	2	3	3	3	3	6	6		GSM820109	0	4.49	2	2	3	4	5	5	5	5	5
GSM820110	0	2.66	1	1	4	5	5	5	5	5	7		GSM820110	0	2.66	1	1	1	1	1	1	1	1	1
GSM820111	0	2.56	1	1	4	5	5	5	5	5	5		GSM820111	0	2.56	1	1	1	1	1	1	1	1	1
GSM820112	0	3.24	2	2	2	3	3	3	3	6	6		GSM820112	0	3.24	2	2	3	4	5	5	5	5	5
GSM820113	0	4.89	1	1	4	5	5	5	5	5	5		GSM820113	0	4.89	1	1	1	1	1	1	1	1	1
GSM820114	0	5.03	1	1	4	5	5	5	5	5	5		GSM820114	0	5.03	1	1	1	1	1	1	1	1	1
GSM820115	0	5.05	1	1	4	5	5	5	5	5	5		GSM820115	0	5.05	1	1	1	1	1	1	1	1	1
GSM820116	1	0.75	1	1	4	5	5	5	5	5	7		GSM820116	1	0.75	1	1	1	1	1	1	1	1	1
GSM820117	1	1.47	1	1	4	5	5	6	6	7	8		GSM820117	1	1.47	2	2	2	2	2	2	2	2	2
GSM820118	0	4.4	1	1	4	5	5	5	5	5	5		GSM820118	0	4.4	1	1	1	1	1	1	1	1	1
GSM820119	1	1.74	2	2	2	3	3	3	3	3	3		GSM820119	1	1.74	2	2	2	2	2	6	6	6	6
GSM820120	0	2.02	1	1	4	5	5	5	5	5	5		GSM820120	0	2.02	1	1	1	1	1	1	1	1	1
GSM820121	0	3.77	1	1	4	5	5	6	6	7	8		GSM820121	0	3.77	2	2	2	2	2	2	2	2	2
GSM820122	0	4.33	1	1	1	1	1	1	1	1	1		GSM820122	0	4.33	1	1	1	3	4	4	4	4	4
GSM820123	1	1.22	1	1	4	5	5	6	6	7	8		GSM820123	1	1.22	2	2	2	2	2	2	2	2	2
GSM820124	0	3.55	1	1	4	5	5	6	6	7	8		GSM820124	0	3.55	1	1	1	1	1	1	1	1	1
GSM820125	0	2.44	1	1	4	5	5	6	6	7	8		GSM820125	0	2.44	2	2	2	2	2	2	2	2	2
GSM820126	0	3.34	1	1	4	5	5	6	6	7	8		GSM820126	0	3.34	1	1	1	1	1	1	1	1	1
GSM820127	1	0.55	2	2	2	3	3	3	3	6	6		GSM820127	1	0.55	2	2	3	4	5	5	5	5	5
GSM820128	0	3.61	1	1	4	5	5	6	6	7	8		GSM820128	0	3.61	1	1	1	1	3	3	3	3	9
GSM820129	0	0.94	1	1	4	5	5	6	6	7	8		GSM820129	0	0.94	2	2	2	2	2	2	2	2	2
GSM820130	0	3.37	1	1	4	5	5	5	5	5	5		GSM820130	0	3.37	1	1	1	1	1	1	1	1	1
GSM820131	0	3.14	2	2	2	3	3	3	3	3	3		GSM820131	0	3.14	1	1	1	1	3	3	3	3	9
GSM820132	0	2.85	1	1	4	5	5	5	5	5	5		GSM820132	0	2.85	1	1	1	1	1	1	1	1	1
GSM820133	0	3	1	1	4	5	5	6	6	7	8		GSM820133	0	3	2	2	2	2	2	2	2	2	2
GSM820134	0	2.9	1	1	4	5	5	5	5	5	5		GSM820134	0	2.9	1	1	1	1	1	1	1	1	1
GSM820136	0	3.92	1	1	4	5	5	6	6	7	8		GSM820136	0	3.92	1	1	1	1	3	3	3	3	9
GSM820137	0	3.91	1	1	4	5	5	5	5	5	5		GSM820137	0	3.91	1	1	1	1	1	1	1	1	1
GSM929510	0	0.98	1	1	1	1	1	1	1	1	1		GSM929510	0	0.98	1	1	1	1	1	1	1	1	1
GSM929514	0	5.94	1	1	1	1	1	1	1	1	1		GSM929514	0	5.94	1	1	1	3	4	4	4	4	4
GSM929515	0	5.31	1	1	4	5	5	5	5	5	5		GSM929515	0	5.31	1	1	1	1	1	1	1	1	1
GSM929529	0	3	1	1	1	1	1	1	1	1	1		GSM929529	0	3	1	1	1	3	4	4	4	4	4
GSM929544	0	2.75	1	1	4	5	5	6	6	7	8		GSM929544	0	2.75	1	1	1	1	1	1	1	1	1
GSM929548	0	6.65	1	1	4	5	5	6	6	7	8		GSM929548	0	6.65	2	2	2	2	2	6	6	6	6
GSM929549	0	7.27	2	2	2	3	3	3	3	6	6		GSM929549	0	7.27	2	2	2	2	2	6	6	6	6
GSM929556	0	1.28	1	1	4	5	5	5	5	5	5		GSM929556	0	1.28	1	1	1	1	1	1	1	1	1
GSM929557	0	2.46	1	1	4	5	5	5	5	5	7		GSM929557	0	2.46	1	1	1	1	1	1	1	1	1
GSM929559	0	0.05	2	2	2	3	3	3	3	6	6		GSM929559	0	0.05	2	2	3	4	5	5	5	5	5
GSM929560	0	2.83	1	1	4	5	5	5	5	5	7		GSM929560	0	2.83	1	1	1	1	1	1	1	1	1
GSM929561	0	0.11	1	1	1	1	1	1	1	1	1		GSM929561	0	0.11	1	1	1	3	4	4	4	4	4
GSM929562	0	2.2	2	2	2	3	3	3	3	6	6		GSM929562	0	2.2	2	2	2	2	2	6	6	6	6
GSM929563	0	2.23	1	1	4	5	5	5	5	5	5		GSM929563	0	2.23	1	1	1	1	1	1	1	1	1
GSM929564	0	1.62	1	1	4	5	5	5	5	5	5		GSM929564	0	1.62	1	1	1	1	1	1	1	1	1
GSM929565	0	4.64	1	1	4	5	5	6	6	7	8		GSM929565	0	4.64	1	1	1	1	3	3	3	3	3
GSM929567	0	4.17	1	1	1	1	1	1	1	1	1		GSM929567	0	4.17	1	1	1	1	1	1	1	1	1
GSM929568	0	4.23	1	1	1	1	1	1	1	1	1		GSM929568	0	4.23	1	1	1	1	1	1	1	1	1
GSM929571	0	4.2	1	1	1	1	1	1	1	1	1		GSM929571	0	4.2	1	1	1	1	1	1	1	1	1
GSM929579	0	4.61	1	1	1	1	1	1	1	1	1		GSM929579	0	4.61	1	1	1	1	1	1	1	1	1
GSM929585	1	2.3	1	1	1	1	1	1	1	1	1		GSM929585	1	2.3	1	1	1	3	4	4	4	4	4
GSM929586	1	2.06	1	1	4	5	5	5	5	5	5		GSM929586	1	2.06	1	1	1	1	1	1	1	1	1
GSM929616	0	0.44	1	1	4	5	5	6	6	7	8		GSM929616	0	0.44	1	1	1	1	3	3	3	3	3
GSM950454	0	0.95	1	1	4	5	5	5	5	5	5		GSM950454	0	0.95	1	1	1	1	1	1	1	1	1
GSM950479	0	1.74	1	1	4	5	5	6	6	7	8		GSM950479	0	1.74	1	1	1	1	1	1	1	1	1
GSM950481	0	4.7	1	1	4	5	5	5	5	5	7		GSM950481	0	4.7	1	1	1	1	1	1	1	1	1
GSM950487	1	1.22	1	1	4	5	5	6	6	7	8		GSM950487	1	1.22	2	2	2	2	2	2	2	2	2
GSM950490	0	4.42	1	1	4	5	5	6	6	7	8		GSM950490	0	4.42	1	1	1	1	1	1	1	1	1
GSM950495	0	0.77	2	2	2	3	3	3	3	6	6		GSM950495	0	0.77	2	2	3	4	5	5	5	5	5
GSM950497	0	0.36	1	1	4	5	5	5	5	5	7		GSM950497	0	0.36	1	1	1	1	1	1	1	1	1
GSM950500	0	1.69	1	1	4	5	5	6	6	7	8		GSM950500	0	1.69	1	1	1	1	1	1	1	1	1
GSM950506	0	0.7	1	1	4	5	5	5	5	5	5		GSM950506	0	0.7	1	1	1	1	1	1	1	1	1
GSM950507	0	0.8	1	1	4	5	5	6	6	7	8		GSM950507	0	0.8	1	1	1	1	1	1	1	1	1
GSM955442	1	0.34	1	1	1	1	1	1	1	1	1		GSM955442	1	0.34	1	1	1	3	4	4	4	4	4
GSM955448	1	1.42	2	2	2	3	3	3	3	3	3		GSM955448	1	1.42	2	2	2	2	2	2	2	2	2
GSM955453	0	2.75	1	1	4	5	5	5	5	5	5		GSM955453	0	2.75	1	1	1	1	1	1	1	1	1
GSM955457	1	7.74	1	1	1	2	2	2	2	2	2		GSM955457	1	7.74	2	2	3	4	5	5	5	5	5
GSM955462	0	3.83	1	1	4	5	5	5	5	5	7		GSM955462	0	3.83	1	1	1	1	1	1	1	1	1
GSM955465	0	3	1	1	4	5	5	5	5	5	5		GSM955465	0	3	1	1	1	1	1	1	1	1	1
GSM955468	0	4.41	1	1	4	5	5	5	5	5	7		GSM955468	0	4.41	2	2	2	2	2	6	7	7	7
GSM955470	0	4	1	1	4	5	5	6	6	7	8		GSM955470	0	4	1	1	1	1	1	1	1	1	1
GSM955473	1	0.42	1	1	4	5	5	5	5	5	7		GSM955473	1	0.42	1	1	1	1	1	1	1	1	1
GSM955475	0	5.66	1	3	3	4	4	4	4	4	4		GSM955475	0	5.66	1	1	1	3	4	4	4	4	4
GSM955476	0	5.66	1	1	4	5	5	6	6	7	8		GSM955476	0	5.66	2	2	2	2	2	2	2	2	2
GSM955480	0	4.58	1	1	4	5	5	6	6	7	8		GSM955480	0	4.58	1	1	1	3	4	4	4	4	4
GSM955482	0	1.67	1	1	1	1	1	1	1	1	1		GSM955482	0	1.67	1	1	1	1	1	1	1	1	1
GSM955483	0	4.66	1	1	4	5	5	5	5	5	5		GSM955483	0	4.66	1	1	1	1	1	1	1	1	1
GSM955484	0	3.58	1	1	4	5	5	6	6	7	8		GSM955484	0	3.58	1	1	1	1	1	1	1	1	1
GSM955486	0	2.08	1	1	1	1	1	1	1	1	1		GSM955486	0	2.08	1	1	1	1	1	1	1	1	1
GSM955508	0	7.58	1	1	4	5	5	5	5	5	7		GSM955508	0	7.58	1	1	1	1	1	1	1	1	1
GSM955509	1	1.17	1	1	4	5	5	6	6	7	8		GSM955509	1	1.17	2	2	2	2	2	6	7	7	7
GSM972046	1	1.75	2	2	2	3	3	3	3	6	6		GSM972046	1	1.75	2	2	2	2	2	6	6	6	6
GSM972057	0	2.17	1	1	1	1	1	1	1	1	1		GSM972057	0	2.17	1	1	1	3	4	4	4	4	4
GSM972076	0	12.75	1	1	4	5	5	6	6	7	8		GSM972076	0	12.75	1	1	1	1	3	3	3	3	9
GSM972081	0	2.17	1	1	1	1	1	1	1	1	1		GSM972081	0	2.17	1	1	1	3	4	4	4	4	4
GSM972135	1	0.33	1	3	3	4	4	4	4	4	4		GSM972135	1	0.33	1	1	1	3	4	4	4	4	4
GSM972137	1	0.75	1	3	3	4	4	4	4	4	4		GSM972137	1	0.75	1	1	1	3	4	4	4	4	4
GSM972138	1	3.75	1	3	3	4	4	4	4	4	4		GSM972138	1	3.75	1	1	1	3	4	4	4	4	4
GSM972140	1	4.67	2	2	2	3	6	7	7	8	9		GSM972140	1	4.67	2	2	3	4	5	5	5	5	5
GSM972143	0	12.83	1	1	1	1	1	1	1	1	1		GSM972143	0	12.83	1	1	1	3	4	4	4	4	4
GSM972144	0	10.08	1	3	3	4	4	4	4	4	4		GSM972144	0	10.08	1	1	1	3	4	4	4	4	4
GSM972147	0	11.67	1	1	4	5	5	5	5	5	7		GSM972147	0	11.67	1	1	1	1	1	1	1	1	1
GSM972149	0	11	1	3	3	4	4	4	4	4	4		GSM972149	0	11	1	1	1	3	4	4	4	4	4
GSM972153	0	5.5	1	1	1	1	1	1	1	1	1		GSM972153	0	5.5	1	1	1	1	1	1	1	1	1
GSM972160	1	3.25	1	3	3	4	4	4	4	4	4		GSM972160	1	3.25	1	1	1	3	4	4	4	4	4
GSM972161	1	0.75	1	3	3	4	4	4	4	4	4		GSM972161	1	0.75	1	1	1	3	4	4	4	4	4
GSM972163	0	3.42	1	1	1	1	1	1	1	1	1		GSM972163	0	3.42	1	1	1	3	4	4	4	4	4
GSM972165	1	3	1	1	1	1	1	1	1	1	1		GSM972165	1	3	1	1	1	1	3	3	3	3	3
GSM972167	1	3	1	1	1	1	1	1	1	1	1		GSM972167	1	3	1	1	1	3	4	4	4	4	4
GSM972169	0	13.67	1	3	3	4	4	4	4	4	4		GSM972169	0	13.67	1	1	1	3	4	4	4	4	4
GSM972172	1	0.33	1	3	3	4	4	4	8	9	10		GSM972172	1	0.33	1	3	4	5	6	7	8	8	8
GSM972173	1	1.25	1	3	3	4	4	4	8	9	10		GSM972173	1	1.25	1	3	4	5	6	7	8	8	8
GSM972177	1	1.67	1	3	3	4	4	4	8	9	10		GSM972177	1	1.67	1	3	4	5	6	7	8	8	8
GSM972179	1	1.42	1	3	3	4	4	4	8	9	10		GSM972179	1	1.42	1	3	4	5	6	7	8	8	8
GSM972180	1	1.58	1	3	3	4	4	4	8	9	10		GSM972180	1	1.58	1	3	4	5	6	7	8	8	8
GSM972182	1	1.92	1	3	3	4	4	4	8	9	10		GSM972182	1	1.92	1	3	4	5	6	7	8	8	8
GSM972184	1	0.33	2	2	2	3	6	7	7	8	9		GSM972184	1	0.33	2	2	3	4	5	5	5	5	5
GSM972187	1	0.75	1	1	1	1	1	1	1	1	1		GSM972187	1	0.75	2	2	2	2	2	6	6	6	6
GSM972190	0	9	1	3	3	4	4	4	4	4	4		GSM972190	0	9	1	1	1	3	4	4	4	4	4
GSM972192	0	13.17	1	3	3	4	4	4	4	4	4		GSM972192	0	13.17	1	1	1	3	4	4	4	4	4
GSM972195	0	10	1	3	3	4	4	4	4	4	4		GSM972195	0	10	1	3	4	5	6	7	8	8	8
GSM972196	0	6.08	1	3	3	4	4	4	4	4	4		GSM972196	0	6.08	1	1	1	3	4	4	4	4	4
GSM972197	0	4.17	1	3	3	4	4	4	4	4	4		GSM972197	0	4.17	1	1	1	3	4	4	4	4	4
GSM972200	0	4.5	1	3	3	4	4	4	4	4	4		GSM972200	0	4.5	1	1	1	3	4	4	4	4	4
GSM972204	1	0.33	1	1	1	2	2	2	2	2	2		GSM972204	1	0.33	2	2	2	2	2	6	6	6	6
GSM972205	1	0.58	1	1	1	1	1	1	1	1	1		GSM972205	1	0.58	1	1	1	3	4	4	4	4	4
GSM972206	1	0	1	1	1	1	1	1	1	1	1		GSM972206	1	0	1	3	4	5	6	7	8	9	10
GSM972221	0	5.42	1	1	4	5	5	5	5	5	5		GSM972221	0	5.42	1	1	1	1	1	1	1	1	1
GSM972222	0	4.75	1	1	1	1	1	1	1	1	1		GSM972222	0	4.75	1	1	1	3	4	4	4	4	4
GSM972223	0	2.75	1	1	1	1	1	1	1	1	1		GSM972223	0	2.75	1	1	1	3	4	4	4	4	4
GSM972225	0	3.08	1	1	1	1	1	1	1	1	1		GSM972225	0	3.08	1	1	1	3	4	4	4	4	4
GSM972226	0	1.67	1	1	1	1	1	1	1	1	1		GSM972226	0	1.67	1	1	1	3	4	4	4	4	4
GSM972228	0	0.08	1	1	1	1	1	1	1	1	1		GSM972228	0	0.08	1	1	1	3	4	4	4	4	4
GSM972229	0	0	1	1	4	5	5	5	5	5	7		GSM972229	0	0	1	1	1	1	1	1	1	1	1
GSM972233	0	1.25	1	1	1	1	1	1	1	1	1		GSM972233	0	1.25	1	1	1	3	4	4	4	4	4
GSM972239	0	1.17	1	1	1	1	1	1	1	1	1		GSM972239	0	1.17	1	1	1	1	1	1	1	1	1
GSM972241	0	1.42	1	1	1	1	1	1	1	1	1		GSM972241	0	1.42	1	1	1	3	4	4	4	4	4
GSM972243	0	0.17	1	1	1	1	1	1	1	1	1		GSM972243	0	0.17	1	1	1	3	4	4	4	4	4
GSM972247	0	0.5	1	3	3	4	4	4	4	4	4		GSM972247	0	0.5	1	1	1	3	4	4	4	4	4
GSM972248	0	1.17	1	3	3	4	4	4	4	4	4		GSM972248	0	1.17	1	1	1	3	4	4	4	4	4
GSM972255	0	0.42	1	1	4	5	5	6	6	7	8		GSM972255	0	0.42	2	2	2	2	2	6	7	7	7
GSM972257	1	1.58	1	3	3	4	4	4	4	4	4		GSM972257	1	1.58	1	3	4	5	6	7	8	8	8
GSM972258	0	0	1	3	3	4	4	4	4	4	4		GSM972258	0	0	1	1	1	3	4	4	4	4	4
GSM972259	0	2.42	1	3	3	4	4	4	4	4	4		GSM972259	0	2.42	1	1	1	3	4	4	4	4	4
GSM972262	0	0.42	2	2	2	3	3	3	3	3	3		GSM972262	0	0.42	2	2	3	4	5	5	5	5	5
GSM972264	0	6.08	1	1	4	5	5	5	5	5	5		GSM972264	0	6.08	1	1	1	1	1	1	1	1	1
GSM972267	0	5.58	1	1	1	1	1	1	1	1	1		GSM972267	0	5.58	1	1	1	3	4	4	4	4	4
GSM972270	0	5.42	1	1	1	1	1	1	1	1	1		GSM972270	0	5.42	1	1	1	1	1	1	1	1	1
GSM972275	1	0.25	1	1	4	5	5	5	5	5	7		GSM972275	1	0.25	1	1	1	1	3	3	3	3	3
GSM972277	0	4.25	1	1	1	1	1	1	1	1	1		GSM972277	0	4.25	1	1	1	1	1	1	1	1	1
GSM972280	0	3.83	1	1	1	1	1	1	1	1	1		GSM972280	0	3.83	1	1	1	1	1	1	1	1	1
GSM972283	0	4.25	1	1	4	5	5	5	5	5	7		GSM972283	0	4.25	1	1	1	1	1	1	1	1	1
GSM972285	0	0.17	1	1	1	1	1	1	1	1	1		GSM972285	0	0.17	1	1	1	1	1	1	1	1	1
GSM972286	0	3.08	1	1	1	1	1	1	1	1	1		GSM972286	0	3.08	1	1	1	3	4	4	4	4	4
GSM972287	0	3.58	1	1	4	5	5	5	5	5	7		GSM972287	0	3.58	1	1	1	1	3	3	3	3	3
GSM972292	0	2.08	1	1	1	1	1	1	1	1	1		GSM972292	0	2.08	1	1	1	1	1	1	1	1	1
GSM972294	0	2.08	1	1	4	5	5	5	5	5	7		GSM972294	0	2.08	1	1	1	3	4	4	4	4	4
GSM972298	0	0.75	1	1	4	5	5	5	5	5	7		GSM972298	0	0.75	1	1	1	1	1	1	1	1	1
GSM972304	0	2.5	1	1	4	5	5	5	5	5	5		GSM972304	0	2.5	1	1	1	1	1	1	1	1	1
GSM972310	0	8.83	1	1	4	5	5	5	5	5	5		GSM972310	0	8.83	1	1	1	1	1	1	1	1	1
GSM972312	0	8.08	1	1	4	5	5	5	5	5	5		GSM972312	0	8.08	1	1	1	1	1	1	1	1	1
GSM972316	0	6.92	1	1	4	5	5	5	5	5	5		GSM972316	0	6.92	1	1	1	1	1	1	1	1	1
GSM972317	1	0.42	1	1	4	5	5	5	5	5	7		GSM972317	1	0.42	1	1	1	1	1	1	1	1	1
GSM972330	0	7.17	1	1	4	5	5	5	5	5	5		GSM972330	0	7.17	1	1	1	1	1	1	1	1	1
GSM972332	0	7.25	1	1	4	5	5	5	5	5	7		GSM972332	0	7.25	1	1	1	1	1	1	1	1	1
GSM972338	0	6.17	1	1	4	5	5	5	5	5	5		GSM972338	0	6.17	1	1	1	1	1	1	1	1	1
GSM972344	0	6.25	1	1	4	5	5	5	5	5	5		GSM972344	0	6.25	1	1	1	1	1	1	1	1	1
GSM972347	0	0.58	1	1	4	5	5	5	5	5	5		GSM972347	0	0.58	1	1	1	1	1	1	1	1	1
GSM972348	0	5.17	1	1	4	5	5	5	5	5	5		GSM972348	0	5.17	1	1	1	1	1	1	1	1	1
GSM972351	0	2	1	1	4	5	5	5	5	5	7		GSM972351	0	2	1	1	1	1	1	1	1	1	1
GSM972353	0	11.08	1	1	4	5	5	5	5	5	7		GSM972353	0	11.08	1	1	1	1	1	1	1	1	1
GSM972391	1	3.58	1	3	3	4	4	4	8	9	10		GSM972391	1	3.58	1	3	4	5	6	7	8	8	8
GSM972392	1	1.75	1	3	3	4	4	4	8	9	10		GSM972392	1	1.75	1	3	4	5	6	7	8	8	8
GSM972393	1	0.42	1	3	3	4	4	4	8	9	10		GSM972393	1	0.42	1	3	4	5	6	7	8	8	8
GSM972396	0	8.92	1	1	1	1	1	1	1	1	1		GSM972396	0	8.92	1	1	1	1	1	1	1	1	1
GSM972397	0	8.75	1	1	1	1	1	1	1	1	1		GSM972397	0	8.75	1	1	1	3	4	4	4	4	4
GSM972398	0	5.33	1	1	1	1	1	1	1	1	1		GSM972398	0	5.33	1	1	1	1	1	1	1	1	1
GSM972408	0	2.67	1	1	4	5	5	5	5	5	7		GSM972408	0	2.67	1	1	1	1	1	1	1	1	1
GSM972414	0	4.42	1	1	1	1	1	1	1	1	1		GSM972414	0	4.42	1	1	1	3	4	4	4	4	4
GSM972416	1	0.42	2	2	2	3	6	7	7	8	9		GSM972416	1	0.42	1	3	4	5	6	7	8	9	10
GSM972417	0	12.17	1	3	3	4	4	4	4	4	4		GSM972417	0	12.17	1	3	4	5	6	7	8	8	8
GSM972418	0	5.83	1	3	3	4	4	4	4	4	4		GSM972418	0	5.83	1	1	1	3	4	4	4	4	4
GSM972422	1	1.08	2	2	2	3	6	7	7	8	9		GSM972422	1	1.08	2	2	3	4	5	5	5	5	5
GSM972423	1	1.08	1	3	3	4	4	4	8	9	10		GSM972423	1	1.08	1	1	1	3	4	4	4	4	4
GSM972424	0	8.67	1	3	3	4	4	4	8	9	10		GSM972424	0	8.67	1	3	4	5	6	7	8	8	8
GSM972426	0	6.75	1	3	3	4	4	4	8	9	10		GSM972426	0	6.75	1	3	4	5	6	7	8	8	8
GSM972427	0	4.42	1	3	3	4	4	4	4	4	4		GSM972427	0	4.42	1	3	4	5	6	7	8	9	10
GSM972430	0	4.42	1	1	1	1	1	1	1	1	1		GSM972430	0	4.42	1	1	1	3	4	4	4	4	4
GSM972434	1	1.58	1	1	1	1	1	1	1	1	1		GSM972434	1	1.58	1	1	1	1	1	1	1	1	1
GSM972436	1	0.17	1	1	1	1	1	1	1	1	1		GSM972436	1	0.17	1	1	1	1	1	1	1	1	1
GSM972440	0	4.33	2	2	2	3	3	3	3	3	3		GSM972440	0	4.33	2	2	3	4	5	5	5	5	5
GSM972443	0	4	1	1	1	1	1	1	1	1	1		GSM972443	0	4	1	1	1	1	1	1	1	1	1
GSM972445	0	2.92	1	1	4	5	5	5	5	5	5		GSM972445	0	2.92	1	1	1	1	1	1	1	1	1
GSM972447	0	2.58	1	1	4	5	5	5	5	5	7		GSM972447	0	2.58	1	1	1	1	1	1	1	1	1
GSM972450	1	1.58	1	1	1	1	1	1	1	1	1		GSM972450	1	1.58	1	1	1	1	1	1	1	1	1
GSM972451	0	8.08	1	1	4	5	5	5	5	5	5		GSM972451	0	8.08	1	1	1	1	1	1	1	1	1
GSM972456	0	0	1	1	4	5	5	5	5	5	5		GSM972456	0	0	1	1	1	1	1	1	1	1	1
GSM972458	0	1.42	1	1	4	5	5	5	5	5	5		GSM972458	0	1.42	1	1	1	1	1	1	1	1	1
GSM972461	0	8	1	1	4	5	5	5	5	5	5		GSM972461	0	8	1	1	1	1	1	1	1	1	1
GSM972465	0	7	1	1	4	5	5	5	5	5	5		GSM972465	0	7	1	1	1	1	1	1	1	1	1
GSM972468	0	2	1	1	4	5	5	5	5	5	5		GSM972468	0	2	1	1	1	1	1	1	1	1	1
GSM972470	0	7.08	1	1	4	5	5	6	6	7	8		GSM972470	0	7.08	2	2	2	2	2	2	2	2	2
GSM972472	0	6.67	1	1	4	5	5	5	5	5	5		GSM972472	0	6.67	1	1	1	1	1	1	1	1	1
GSM972473	1	3.75	1	1	4	5	5	5	5	5	7		GSM972473	1	3.75	1	1	1	1	1	1	1	1	1
GSM972475	0	7.25	1	1	4	5	5	5	5	5	5		GSM972475	0	7.25	1	1	1	1	1	1	1	1	1
GSM972477	0	6.75	1	1	4	5	5	5	5	5	7		GSM972477	0	6.75	1	1	1	1	1	1	1	1	1
GSM972478	0	5.75	1	1	4	5	5	5	5	5	5		GSM972478	0	5.75	1	1	1	1	1	1	1	1	1
GSM972480	0	5.75	1	1	4	5	5	5	5	5	5		GSM972480	0	5.75	1	1	1	1	1	1	1	1	1
GSM972482	0	3.5	1	1	4	5	5	5	5	5	7		GSM972482	0	3.5	1	1	1	1	1	1	1	1	1
GSM972483	1	1.92	1	1	4	5	5	5	5	5	5		GSM972483	1	1.92	1	1	1	1	1	1	1	1	1
GSM972484	0	6.33	1	1	4	5	5	5	5	5	5		GSM972484	0	6.33	1	1	1	1	1	1	1	1	1
GSM972485	0	6.25	1	1	1	1	1	1	1	1	1		GSM972485	0	6.25	1	1	1	1	1	1	1	1	1
GSM972486	0	2.75	1	1	4	5	5	5	5	5	5		GSM972486	0	2.75	1	1	1	1	1	1	1	1	1
GSM972487	0	5.58	1	1	4	5	5	5	5	5	5		GSM972487	0	5.58	1	1	1	1	1	1	1	1	1
GSM972488	0	4.08	1	1	4	5	5	5	5	5	7		GSM972488	0	4.08	1	1	1	1	1	1	1	1	1
GSM972489	0	6.17	1	1	4	5	5	5	5	5	5		GSM972489	0	6.17	1	1	1	1	1	1	1	1	1
GSM972490	0	6.17	1	1	4	5	5	5	5	5	5		GSM972490	0	6.17	1	1	1	1	1	1	1	1	1
GSM972491	0	5.83	1	1	4	5	5	5	5	5	5		GSM972491	0	5.83	1	1	1	1	1	1	1	1	1
GSM972493	0	4.92	1	1	4	5	5	5	5	5	5		GSM972493	0	4.92	1	1	1	1	1	1	1	1	1
GSM972502	0	10.92	1	1	4	5	5	5	5	5	7		GSM972502	0	10.92	1	1	1	3	4	4	4	4	4
GSM972503	0	12.17	1	1	1	1	1	1	1	1	1		GSM972503	0	12.17	2	2	2	2	2	2	2	2	2
GSM972505	0	12	1	3	3	4	4	4	4	4	4		GSM972505	0	12	1	3	4	5	6	7	8	8	8
GSM972506	0	11.75	1	1	1	1	1	1	1	1	1		GSM972506	0	11.75	1	1	1	3	4	4	4	4	4
GSM972510	0	7.17	1	1	4	5	5	5	5	5	5		GSM972510	0	7.17	1	1	1	1	1	1	1	1	1
GSM972515	0	9.83	1	1	4	5	5	5	5	5	5		GSM972515	0	9.83	1	1	1	1	1	1	1	1	1
GSM972516	0	5.5	1	1	4	5	5	5	5	5	5		GSM972516	0	5.5	1	1	1	1	1	1	1	1	1
GSM972517	1	2.67	1	1	4	5	5	5	5	5	7		GSM972517	1	2.67	1	1	1	1	1	1	1	1	1
GSM972519	1	0.92	1	3	3	4	4	4	8	9	10		GSM972519	1	0.92	1	3	4	5	6	7	8	8	8
GSM972521	0	6.33	1	1	1	1	1	1	1	1	1		GSM972521	0	6.33	1	1	1	1	1	1	1	1	1
GSM972522	0	8.25	1	1	1	1	1	1	1	1	1		GSM972522	0	8.25	1	1	1	1	1	1	1	1	1

## Sheet: Fig 4 CRC#2 mapping
	tissue	row	col	imagerow	imagecol
AAACAATCTACTAGCA-1_1_1_1_1_1_1_1_1	1	3	43	2245	5701
AAACAGCTTTCAGAAG-1_1_1_1_1_1_1_1_1	1	43	9	7264	3241
AAACAGGGTCTATATT-1_1_1_1_1_1_1_1_1	1	47	13	7767	3529
AAACCGGGTAGGTACC-1_1_1_1_1_1_1_1_1	1	42	28	7141	4612
AAACCGTTCGTCCAGG-1_1_1_1_1_1_1_1_1	1	52	42	8398	5621
AAACCTCATGAAGTTG-1_1_1_1_1_1_1_1_1	1	37	19	6512	3963
AAACGAGACGGTTGAT-1_1_1_1_1_1_1_1_1	1	35	79	6266	8294
AAACTGCTGGCTCCAA-1_1_1_1_1_1_1_1_1	1	45	67	7521	7426
AAACTTGCAAACGTAT-1_1_1_1_1_1_1_1_1	1	45	19	7516	3962
AAAGACCCAAGTCGCG-1_1_1_1_1_1_1_1_1	1	10	48	3124	6060
AAAGACTGGGCGCTTT-1_1_1_1_1_1_1_1_1	1	29	15	5507	3676
AAAGGCTACGGACCAT-1_1_1_1_1_1_1_1_1	1	62	54	9654	6485
AAAGGCTCTCGCGCCG-1_1_1_1_1_1_1_1_1	1	55	55	8776	6558
AAAGGGATGTAGCAAG-1_1_1_1_1_1_1_1_1	1	24	62	4883	7069
AAAGGGCAGCTTGAAT-1_1_1_1_1_1_1_1_1	1	24	26	4880	4470
AAAGTAGCATTGCTCA-1_1_1_1_1_1_1_1_1	1	51	27	8271	4538
AAAGTCACTGATGTAA-1_1_1_1_1_1_1_1_1	1	10	52	3124	6349
AAAGTCGACCCTCAGT-1_1_1_1_1_1_1_1_1	1	37	15	6511	3675
AAAGTGTGATTTATCT-1_1_1_1_1_1_1_1_1	1	44	94	7398	9375
AAAGTTGACTCCCGTA-1_1_1_1_1_1_1_1_1	1	42	96	7147	9519
AAATACCTATAAGCAT-1_1_1_1_1_1_1_1_1	1	47	69	7772	7570
AAATAGGGTGCTATTG-1_1_1_1_1_1_1_1_1	1	53	79	8527	8291
AAATCGTGTACCACAA-1_1_1_1_1_1_1_1_1	1	44	56	7394	6632
AAATGCTCGTTACGTT-1_1_1_1_1_1_1_1_1	1	16	24	3875	4327
AAATGGCATGTCTTGT-1_1_1_1_1_1_1_1_1	1	13	69	3503	7575
AAATGGCCCGTGCCCT-1_1_1_1_1_1_1_1_1	1	49	17	8019	3817
AAATGGTCAATGTGCC-1_1_1_1_1_1_1_1_1	1	33	51	6012	6273
AAATGTATCTTATCCC-1_1_1_1_1_1_1_1_1	1	26	0	5129	2594
AAATGTGGGTGCTCCT-1_1_1_1_1_1_1_1_1	1	2	54	2120	6495
AAATTAACGGGTAGCT-1_1_1_1_1_1_1_1_1	1	34	58	6139	6778
AAATTAATAAGCGCGA-1_1_1_1_1_1_1_1_1	1	32	4	5883	2881
AAATTACACGACTCTG-1_1_1_1_1_1_1_1_1	1	14	86	3630	8802
AAATTACCTATCGATG-1_1_1_1_1_1_1_1_1	1	26	94	5137	9378
AAATTGATAGTCCTTT-1_1_1_1_1_1_1_1_1	1	55	31	8773	4826
AAATTGCGGCGGTTCT-1_1_1_1_1_1_1_1_1	1	5	19	2493	3968
AAATTTGCGGGTGTGG-1_1_1_1_1_1_1_1_1	1	47	33	7769	4972
AACAACTGGTAGTTGC-1_1_1_1_1_1_1_1_1	1	28	42	5384	5625
AACAATACATTGTCGA-1_1_1_1_1_1_1_1_1	1	61	37	9527	5258
AACAATTACTCTACGC-1_1_1_1_1_1_1_1_1	1	29	25	5508	4397
AACACACGCTCGCCGC-1_1_1_1_1_1_1_1_1	1	51	93	8277	9301
AACACGAGACGCGGCC-1_1_1_1_1_1_1_1_1	1	45	21	7517	4106
AACACGCGGCCGCGAA-1_1_1_1_1_1_1_1_1	1	6	34	2620	5051
AACAGCTGTGTGGCAA-1_1_1_1_1_1_1_1_1	1	59	31	9276	4826
AACAGGAAATCGAATA-1_1_1_1_1_1_1_1_1	1	15	67	3754	7431
AACAGGATGGGCCGCG-1_1_1_1_1_1_1_1_1	1	29	31	5508	4830
AACATATCAACTGGTG-1_1_1_1_1_1_1_1_1	1	27	99	5263	9738
AACATTGGTCAGCCGT-1_1_1_1_1_1_1_1_1	1	3	17	2242	3824
AACATTGTGACTCGAG-1_1_1_1_1_1_1_1_1	1	64	52	9905	6340
AACCAAGACTTCTCTG-1_1_1_1_1_1_1_1_1	1	36	24	6387	4324
AACCATGGGATCGCTA-1_1_1_1_1_1_1_1_1	1	14	30	3625	4761
AACCCAGAGACGGAGA-1_1_1_1_1_1_1_1_1	1	15	39	3751	5410
AACCCTACTGTCAATA-1_1_1_1_1_1_1_1_1	1	40	96	6896	9520
AACCGAGCTTGGTCAT-1_1_1_1_1_1_1_1_1	1	24	70	4884	7646
AACCGCTAAGGGATGC-1_1_1_1_1_1_1_1_1	1	46	92	7649	9230
AACCGTTGTGTTTGCT-1_1_1_1_1_1_1_1_1	1	12	64	3377	7215
AACCTTTAAATACGGT-1_1_1_1_1_1_1_1_1	1	54	68	8651	7497
AACGATAATGCCGTAG-1_1_1_1_1_1_1_1_1	1	53	73	8526	7858
AACGATAGAAGGGCCG-1_1_1_1_1_1_1_1_1	1	15	53	3752	6420
AACGATATGTCAACTG-1_1_1_1_1_1_1_1_1	1	24	76	4885	8079
AACGCGAACGGCAACA-1_1_1_1_1_1_1_1_1	1	8	22	2870	4184
AACGCGGTCTCCAGCC-1_1_1_1_1_1_1_1_1	1	23	65	4758	7285
AACGGACGTACGTATA-1_1_1_1_1_1_1_1_1	1	50	92	8151	9229
AACGGCCATCTCCGGT-1_1_1_1_1_1_1_1_1	1	47	39	7769	5405
AACGTACTGTGGGTAC-1_1_1_1_1_1_1_1_1	1	48	42	7895	5621
AACGTAGTCTACCCAT-1_1_1_1_1_1_1_1_1	1	1	41	1993	5557
AACGTCAGACTAGTGG-1_1_1_1_1_1_1_1_1	1	24	40	4881	5481
AACGTGATGAAGGACA-1_1_1_1_1_1_1_1_1	1	9	83	3002	8586
AACGTGCGAAAGTCTC-1_1_1_1_1_1_1_1_1	1	36	74	6391	7933
AACGTTATCAGCACCT-1_1_1_1_1_1_1_1_1	1	22	10	4627	3316
AACTAGCGTATCGCAC-1_1_1_1_1_1_1_1_1	1	4	48	2371	6061
AACTAGGCTTGGGTGT-1_1_1_1_1_1_1_1_1	1	55	61	8776	6991
AACTCAAGTTAATTGC-1_1_1_1_1_1_1_1_1	1	38	44	6640	5767
AACTCGATGGCGCAGT-1_1_1_1_1_1_1_1_1	1	11	27	3248	4545
AACTCTCAATAGAGCG-1_1_1_1_1_1_1_1_1	1	35	93	6267	9304
AACTCTCAGTGTGCTC-1_1_1_1_1_1_1_1_1	1	53	41	8523	5548
AACTGATATTAGGCCT-1_1_1_1_1_1_1_1_1	1	16	66	3879	7358
AACTGGGTCCCGACGT-1_1_1_1_1_1_1_1_1	1	20	66	4381	7358
AACTGGTGTGGGCCTT-1_1_1_1_1_1_1_1_1	1	7	49	2747	6133
AACTTCTGCGTCTATC-1_1_1_1_1_1_1_1_1	1	18	18	4126	3894
AACTTGCCCGTATGCA-1_1_1_1_1_1_1_1_1	1	29	27	5508	4542
AACTTGCGTTCTCGCG-1_1_1_1_1_1_1_1_1	1	14	20	3624	4039
AACTTTACGGGAGCTT-1_1_1_1_1_1_1_1_1	1	31	7	5757	3098
AACTTTAGCTGCTGAG-1_1_1_1_1_1_1_1_1	1	5	49	2496	6133
AAGAAGGATCAGTTAG-1_1_1_1_1_1_1_1_1	1	13	25	3499	4400
AAGACCCAACTGAACA-1_1_1_1_1_1_1_1_1	1	60	54	9403	6485
AAGACTAACCCGTTGT-1_1_1_1_1_1_1_1_1	1	5	27	2494	4546
AAGACTGCAAGCTACT-1_1_1_1_1_1_1_1_1	1	36	68	6391	7500
AAGAGATGAATCGGTA-1_1_1_1_1_1_1_1_1	1	27	27	5257	4542
AAGAGCTCTTTATCGG-1_1_1_1_1_1_1_1_1	1	35	77	6266	8149
AAGAGGATGTACGCGA-1_1_1_1_1_1_1_1_1	1	39	29	6764	4685
AAGAGGCATGGATCGC-1_1_1_1_1_1_1_1_1	1	36	80	6392	8366
AAGATGGCACCGGACC-1_1_1_1_1_1_1_1_1	1	59	39	9276	5403
AAGATTGGCGGAACGT-1_1_1_1_1_1_1_1_1	1	26	90	5137	9089
AAGCACCCTGCGTATC-1_1_1_1_1_1_1_1_1	1	59	73	9279	7857
AAGCATACTCTCCTGA-1_1_1_1_1_1_1_1_1	1	53	69	8526	7569
AAGCGTCCCTCATCGA-1_1_1_1_1_1_1_1_1	1	57	35	9025	5115
AAGCTAGATCGAGTAA-1_1_1_1_1_1_1_1_1	1	50	68	8149	7497
AAGCTCGTGCCAAGTC-1_1_1_1_1_1_1_1_1	1	35	73	6266	7861
AAGCTCTTTCATGGTG-1_1_1_1_1_1_1_1_1	1	57	81	9029	8434
AAGGAGAACTTATAAG-1_1_1_1_1_1_1_1_1	1	3	57	2246	6711
AAGGAGCGGTTGGTGC-1_1_1_1_1_1_1_1_1	1	28	48	5384	6058
AAGGATGAGGGACCTC-1_1_1_1_1_1_1_1_1	1	27	87	5262	8872
AAGGCGCGTAAAGCTT-1_1_1_1_1_1_1_1_1	1	24	38	4881	5336
AAGGCTGTGCTCATCG-1_1_1_1_1_1_1_1_1	1	30	46	5635	5913
AAGGGACAGATTCTGT-1_1_1_1_1_1_1_1_1	1	26	92	5137	9233
AAGGGACTATGCATTC-1_1_1_1_1_1_1_1_1	1	60	26	9401	4465
AAGGTATCCTAATATA-1_1_1_1_1_1_1_1_1	1	25	81	5011	8440
AAGGTGATAAACCAGC-1_1_1_1_1_1_1_1_1	1	44	92	7398	9230
AAGTAAGCTTCCAAAC-1_1_1_1_1_1_1_1_1	1	0	40	1868	5485
AAGTAGAAGACCGGGT-1_1_1_1_1_1_1_1_1	1	19	47	4254	5987
AAGTAGTGACGCGAGG-1_1_1_1_1_1_1_1_1	1	33	31	6011	4830
AAGTCTTCTGTGGCCT-1_1_1_1_1_1_1_1_1	1	39	3	6762	2808
AAGTGACGACCGAATT-1_1_1_1_1_1_1_1_1	1	41	25	7015	4396
AAGTGAGTCGGGTTTA-1_1_1_1_1_1_1_1_1	1	62	48	9654	6052
AAGTGCAAAGGTAGAC-1_1_1_1_1_1_1_1_1	1	28	10	5381	3315
AAGTGCGTTAGAATCT-1_1_1_1_1_1_1_1_1	1	49	27	8019	4539
AAGTGTTTGGAGACGG-1_1_1_1_1_1_1_1_1	1	52	80	8401	8363
AAGTTCACTCCAAGCT-1_1_1_1_1_1_1_1_1	1	57	85	9029	8723
AAGTTCGGCCAACAGG-1_1_1_1_1_1_1_1_1	1	46	34	7643	5044
AATAACAACGCTCGGC-1_1_1_1_1_1_1_1_1	1	36	30	6387	4757
AATAACACTAGAACAA-1_1_1_1_1_1_1_1_1	1	52	38	8397	5332
AATACAATGTTTCAGG-1_1_1_1_1_1_1_1_1	1	23	19	4754	3965
AATAGAACAGAGTGGC-1_1_1_1_1_1_1_1_1	1	52	46	8398	5909
AATAGAATCTGTTTCA-1_1_1_1_1_1_1_1_1	1	48	86	7899	8797
AATAGTCCGTCCCGAC-1_1_1_1_1_1_1_1_1	1	57	57	9027	6702
AATAGTCGCGAGTCGG-1_1_1_1_1_1_1_1_1	1	25	7	5004	3099
AATATCAAGGTCGGAT-1_1_1_1_1_1_1_1_1	1	8	42	2872	5628
AATATCGAGGGTTCTC-1_1_1_1_1_1_1_1_1	1	27	101	5264	9883
AATATTGGAGTATTGA-1_1_1_1_1_1_1_1_1	1	36	22	6387	4180
AATCAGACTGCAGGAC-1_1_1_1_1_1_1_1_1	1	5	23	2494	4257
AATCCAAGGGCCTGAG-1_1_1_1_1_1_1_1_1	1	13	47	3501	5988
AATCCATGCAAGGGTG-1_1_1_1_1_1_1_1_1	1	8	26	2871	4473
AATCGCCTCAGCGCCA-1_1_1_1_1_1_1_1_1	1	39	79	6769	8293
AATCTCTACTGTGGTT-1_1_1_1_1_1_1_1_1	1	38	10	6637	3313
AATCTGCGTTGGGACG-1_1_1_1_1_1_1_1_1	1	32	92	5891	9232
AATCTGGCTTTCTAGT-1_1_1_1_1_1_1_1_1	1	51	15	8270	3672
AATGACAGCAATGTCT-1_1_1_1_1_1_1_1_1	1	48	30	7894	4755
AATGACGTAGGATGTC-1_1_1_1_1_1_1_1_1	1	44	78	7396	8220
AATGACTGTCAGCCGG-1_1_1_1_1_1_1_1_1	1	23	47	4756	5986
AATGAGTTCGCATATG-1_1_1_1_1_1_1_1_1	1	15	21	3749	4111
AATGATGATACGCTAT-1_1_1_1_1_1_1_1_1	1	23	93	4761	9306
AATGATGCGACTCCTG-1_1_1_1_1_1_1_1_1	1	25	101	5012	9883
AATGCAACCGGGTACC-1_1_1_1_1_1_1_1_1	1	25	59	5009	6852
AATGCACCAAGCAATG-1_1_1_1_1_1_1_1_1	1	19	97	4259	9595
AATGGTCCACCGTTCA-1_1_1_1_1_1_1_1_1	1	30	16	5633	3748
AATGGTTCTCACAAGC-1_1_1_1_1_1_1_1_1	1	19	35	4253	5121
AATGTGCCCGAGGTGT-1_1_1_1_1_1_1_1_1	1	55	27	8773	4538
AATTAAAGGTCGGCGT-1_1_1_1_1_1_1_1_1	1	40	50	6891	6200
AATTAACGGATTTCCA-1_1_1_1_1_1_1_1_1	1	58	66	9153	7352
AATTACTCGTACGCTC-1_1_1_1_1_1_1_1_1	1	10	8	3120	3174
AATTAGCGCTGCAGCG-1_1_1_1_1_1_1_1_1	1	51	63	8274	7136
AATTCATAAGGGATCT-1_1_1_1_1_1_1_1_1	1	23	91	4760	9162
AATTCTAGAGTTAGGC-1_1_1_1_1_1_1_1_1	1	49	63	8023	7137
AATTGAACGCTCTGGT-1_1_1_1_1_1_1_1_1	1	45	83	7522	8581
AATTTGGTTCCAAAGA-1_1_1_1_1_1_1_1_1	1	11	67	3251	7431
ACAAATCGCACCGAAT-1_1_1_1_1_1_1_1_1	1	50	82	8150	8508
ACAAATGGTAGTGTTT-1_1_1_1_1_1_1_1_1	1	44	84	7397	8653
ACAACAGCATGAGCTA-1_1_1_1_1_1_1_1_1	1	32	72	5889	7789
ACAACGGTCCCTGCGA-1_1_1_1_1_1_1_1_1	1	22	30	4629	4759
ACAAGCAGTGCCTAGC-1_1_1_1_1_1_1_1_1	1	30	26	5633	4469
ACAAGCTATATGGAAG-1_1_1_1_1_1_1_1_1	1	37	1	6510	2664
ACAAGGAAATCCGCCC-1_1_1_1_1_1_1_1_1	1	49	75	8024	8003
ACAAGGACAAGAGGTT-1_1_1_1_1_1_1_1_1	1	29	37	5509	5264
ACAAGGGCAGGCTCTG-1_1_1_1_1_1_1_1_1	1	44	76	7396	8076
ACAATAGTCGTACGTT-1_1_1_1_1_1_1_1_1	1	42	20	7140	4035
ACAATCCATTTAAACC-1_1_1_1_1_1_1_1_1	1	36	32	6387	4902
ACAATGAATACGGAGA-1_1_1_1_1_1_1_1_1	1	57	31	9024	4826
ACAATTTAGGAGGCTC-1_1_1_1_1_1_1_1_1	1	31	9	5757	3242
ACAATTTGAGCAGTGG-1_1_1_1_1_1_1_1_1	1	28	82	5387	8511
ACACAAAGACGGGTGG-1_1_1_1_1_1_1_1_1	1	24	56	4883	6636
ACACACCAGGACCAGT-1_1_1_1_1_1_1_1_1	1	44	90	7397	9086
ACACACTTTCTACACG-1_1_1_1_1_1_1_1_1	1	14	64	3628	7214
ACACATTGACGCAACA-1_1_1_1_1_1_1_1_1	1	8	8	2869	3174
ACACCCAGCATGCAGC-1_1_1_1_1_1_1_1_1	1	24	50	4882	6203
ACACCCGAGAAATCCG-1_1_1_1_1_1_1_1_1	1	19	39	4253	5409
ACACCGAGCGCTCTTT-1_1_1_1_1_1_1_1_1	1	15	5	3748	2956
ACACCTTAAGTAGGGC-1_1_1_1_1_1_1_1_1	1	25	43	5007	5697
ACACGAGACTCCTTCT-1_1_1_1_1_1_1_1_1	1	31	71	5763	7717
ACACGGGAACTTAGGG-1_1_1_1_1_1_1_1_1	1	27	71	5261	7718
ACACTCCAATGTCACT-1_1_1_1_1_1_1_1_1	1	17	17	4000	3822
ACACTGATCAAGGTGT-1_1_1_1_1_1_1_1_1	1	52	48	8398	6054
ACAGAACTGAGAACAA-1_1_1_1_1_1_1_1_1	1	52	24	8396	4322
ACAGATTAGGTTAGTG-1_1_1_1_1_1_1_1_1	1	7	57	2748	6710
ACAGCATAGAGCCAGT-1_1_1_1_1_1_1_1_1	1	10	58	3125	6782
ACAGCGCACCCGCAGC-1_1_1_1_1_1_1_1_1	1	10	80	3127	8370
ACAGGCTTGCCCGACT-1_1_1_1_1_1_1_1_1	1	53	87	8527	8868
ACAGGTGGAGGTGAGG-1_1_1_1_1_1_1_1_1	1	51	39	8272	5404
ACAGGTGTGTTGTTGC-1_1_1_1_1_1_1_1_1	1	38	0	6636	2592
ACAGTAATACAACTTG-1_1_1_1_1_1_1_1_1	1	46	14	7642	3601
ACATAATAAGGCGGTG-1_1_1_1_1_1_1_1_1	1	21	63	4507	7141
ACATCAGCTGGGACGC-1_1_1_1_1_1_1_1_1	1	32	12	5883	3459
ACATCCCGGCCATACG-1_1_1_1_1_1_1_1_1	1	55	57	8776	6703
ACATCGATCGTTTACC-1_1_1_1_1_1_1_1_1	1	42	62	7144	7066
ACATCGGTCAGCCGCG-1_1_1_1_1_1_1_1_1	1	41	37	7016	5262
ACATCGTATGCAATGG-1_1_1_1_1_1_1_1_1	1	45	81	7522	8436
ACATGGCTCAATTTAG-1_1_1_1_1_1_1_1_1	1	8	14	2870	3607
ACATTAGTTTATATCC-1_1_1_1_1_1_1_1_1	1	51	61	8274	6992
ACCAACGCTTATTTAT-1_1_1_1_1_1_1_1_1	1	53	49	8524	6126
ACCAAGAACGCGTGTC-1_1_1_1_1_1_1_1_1	1	17	49	4003	6131
ACCAATATGCAAGTTA-1_1_1_1_1_1_1_1_1	1	56	78	8903	8218
ACCACAAGTTTCTATC-1_1_1_1_1_1_1_1_1	1	30	54	5636	6490
ACCACGTGCAGCTATA-1_1_1_1_1_1_1_1_1	1	48	76	7898	8075
ACCACTGTTCAAGAAG-1_1_1_1_1_1_1_1_1	1	10	6	3120	3029
ACCAGACCATAACAAC-1_1_1_1_1_1_1_1_1	1	38	4	6636	2880
ACCAGGAGTGTGATCT-1_1_1_1_1_1_1_1_1	1	3	55	2246	6567
ACCAGTGCGGGAGACG-1_1_1_1_1_1_1_1_1	1	48	94	7900	9374
ACCATATCCGCAATAA-1_1_1_1_1_1_1_1_1	1	38	56	6641	6633
ACCATCCGCCAACTAG-1_1_1_1_1_1_1_1_1	1	44	12	7390	3457
ACCATCGTATATGGTA-1_1_1_1_1_1_1_1_1	1	42	42	7142	5622
ACCATTAAGGGTGTCA-1_1_1_1_1_1_1_1_1	1	13	5	3497	2957
ACCCAACGCCCGTGGC-1_1_1_1_1_1_1_1_1	1	30	86	5639	8800
ACCCACCTACATGCTC-1_1_1_1_1_1_1_1_1	1	25	25	5006	4398
ACCCATCTTGAGGGTA-1_1_1_1_1_1_1_1_1	1	37	37	6514	5262
ACCCGAGCGAAATTAC-1_1_1_1_1_1_1_1_1	1	61	29	9527	4681
ACCCGGAAACTCCCAG-1_1_1_1_1_1_1_1_1	1	57	65	9028	7280
ACCCGGATGACGCATC-1_1_1_1_1_1_1_1_1	1	38	100	6645	9809
ACCCGGTTACACTTCC-1_1_1_1_1_1_1_1_1	1	42	48	7142	6055
ACCCGTGTCATCAGTA-1_1_1_1_1_1_1_1_1	1	58	54	9152	6486
ACCCTATAGGACTGAG-1_1_1_1_1_1_1_1_1	1	12	20	3373	4039
ACCCTATGCCATATCG-1_1_1_1_1_1_1_1_1	1	56	40	8900	5476
ACCCTCCCTTGCTATT-1_1_1_1_1_1_1_1_1	1	48	84	7899	8652
ACCCTTCATCTGCGAA-1_1_1_1_1_1_1_1_1	1	13	65	3502	7287
ACCGAAAGGGCCCTGC-1_1_1_1_1_1_1_1_1	1	9	53	2999	6421
ACCGACACATCTCCCA-1_1_1_1_1_1_1_1_1	1	61	67	9530	7423
ACCGACTGAGTCCCAC-1_1_1_1_1_1_1_1_1	1	28	66	5386	7357
ACCGATGGTAGCATCG-1_1_1_1_1_1_1_1_1	1	36	92	6393	9232
ACCGCAATAACTGCCT-1_1_1_1_1_1_1_1_1	1	51	79	8275	8291
ACCGGGCCTTTGTTGA-1_1_1_1_1_1_1_1_1	1	46	98	7649	9663
ACCGTGACCACGTGGG-1_1_1_1_1_1_1_1_1	1	61	39	9527	5403
ACCTAAGTACCTTTCA-1_1_1_1_1_1_1_1_1	1	50	30	8145	4755
ACCTAATCGACTTCCT-1_1_1_1_1_1_1_1_1	1	32	30	5885	4758
ACCTGCGTGTCATGTT-1_1_1_1_1_1_1_1_1	1	46	18	7642	3890
ACGAAATGGGCGGCAC-1_1_1_1_1_1_1_1_1	1	32	24	5884	4325
ACGACTGGTCATACTC-1_1_1_1_1_1_1_1_1	1	64	34	9904	5041
ACGAGAACCCATCACG-1_1_1_1_1_1_1_1_1	1	8	34	2872	5050
ACGAGGATACCACTCT-1_1_1_1_1_1_1_1_1	1	50	18	8144	3889
ACGATACATAGAACTA-1_1_1_1_1_1_1_1_1	1	22	80	4634	8368
ACGATACCTATCCTGA-1_1_1_1_1_1_1_1_1	1	33	1	6008	2665
ACGATCATACATAGAG-1_1_1_1_1_1_1_1_1	1	25	63	5009	7141
ACGATCATCTTGTAAA-1_1_1_1_1_1_1_1_1	1	36	102	6394	9953
ACGATGCATATGTTAT-1_1_1_1_1_1_1_1_1	1	37	43	6514	5695
ACGCAAACTAATAGAT-1_1_1_1_1_1_1_1_1	1	63	47	9779	5980
ACGCATTCGTGAGTAC-1_1_1_1_1_1_1_1_1	1	33	61	6013	6995
ACGCCAGATGATTTCT-1_1_1_1_1_1_1_1_1	1	17	73	4005	7864
ACGCCGCTAGACGACC-1_1_1_1_1_1_1_1_1	1	43	71	7270	7715
ACGCGAAGTCAGACGA-1_1_1_1_1_1_1_1_1	1	49	59	8022	6848
ACGCGCTACACAGGGT-1_1_1_1_1_1_1_1_1	1	41	31	7015	4829
ACGCGGGCCAAGGACA-1_1_1_1_1_1_1_1_1	1	34	62	6139	7067
ACGCGTTTCTTAAGAG-1_1_1_1_1_1_1_1_1	1	29	5	5506	2954
ACGCTAGTGATACACT-1_1_1_1_1_1_1_1_1	1	28	100	5389	9810
ACGCTGTGAGGCGTAG-1_1_1_1_1_1_1_1_1	1	39	13	6762	3530
ACGGAATTTAGCAAAT-1_1_1_1_1_1_1_1_1	1	15	27	3750	4544
ACGGACTCTCAAAGCG-1_1_1_1_1_1_1_1_1	1	61	75	9531	8001
ACGGATGGTGCGGATA-1_1_1_1_1_1_1_1_1	1	57	79	9029	8290
ACGGCACTTGCTTGGG-1_1_1_1_1_1_1_1_1	1	52	60	8399	6920
ACGGCCAACATGGACT-1_1_1_1_1_1_1_1_1	1	53	55	8524	6559
ACGGCGACGATGGGAA-1_1_1_1_1_1_1_1_1	1	49	77	8024	8147
ACGGCGGGTTGCCCTG-1_1_1_1_1_1_1_1_1	1	5	31	2495	4834
ACGGGAGTGTCGGCCC-1_1_1_1_1_1_1_1_1	1	47	25	7768	4395
ACGGGTCATGTGACTT-1_1_1_1_1_1_1_1_1	1	15	9	3748	3245
ACGTACAGATTTCTCT-1_1_1_1_1_1_1_1_1	1	10	66	3126	7359
ACGTAGATTGCTGATG-1_1_1_1_1_1_1_1_1	1	33	67	6014	7428
ACGTATTACTCCGATC-1_1_1_1_1_1_1_1_1	1	41	97	7021	9592
ACGTCTCGTTCCGGGA-1_1_1_1_1_1_1_1_1	1	44	6	7390	3024
ACGTGCGCCTCGTGCA-1_1_1_1_1_1_1_1_1	1	17	63	4004	7142
ACGTTAATGTCGAAGA-1_1_1_1_1_1_1_1_1	1	41	69	7019	7571
ACGTTAGATTTGCCCG-1_1_1_1_1_1_1_1_1	1	39	39	6765	5406
ACGTTATTGGTCACTC-1_1_1_1_1_1_1_1_1	1	19	13	4251	3533
ACGTTCCGCGCTCCGT-1_1_1_1_1_1_1_1_1	1	8	54	2873	6494
ACGTTCGTTCAGGAAA-1_1_1_1_1_1_1_1_1	1	60	44	9402	5764
ACGTTTAGTTGTGATC-1_1_1_1_1_1_1_1_1	1	14	68	3628	7503
ACTACCAGCTCTCTGG-1_1_1_1_1_1_1_1_1	1	25	41	5007	5553
ACTACGCGTTAGAATT-1_1_1_1_1_1_1_1_1	1	60	56	9403	6630
ACTATCGCCGGCTAAA-1_1_1_1_1_1_1_1_1	1	13	1	3496	2668
ACTATTCGTCCGTGGT-1_1_1_1_1_1_1_1_1	1	14	74	3629	7936
ACTATTTCCGGGCCCA-1_1_1_1_1_1_1_1_1	1	59	41	9277	5547
ACTCAACGAATGTATT-1_1_1_1_1_1_1_1_1	1	7	33	2746	4978
ACTCAATAAAGGCACG-1_1_1_1_1_1_1_1_1	1	25	69	5010	7574
ACTCAGACCTGCTTCT-1_1_1_1_1_1_1_1_1	1	9	43	2998	5700
ACTCCAATATCATCAT-1_1_1_1_1_1_1_1_1	1	63	29	9778	4681
ACTCCCATTCCTAAAG-1_1_1_1_1_1_1_1_1	1	47	17	7767	3817
ACTCCCGAATTCGTTT-1_1_1_1_1_1_1_1_1	1	32	104	5892	10098
ACTCCCTAATGCTAAA-1_1_1_1_1_1_1_1_1	1	57	69	9028	7568
ACTCCCTAGAATAGTA-1_1_1_1_1_1_1_1_1	1	48	70	7898	7642
ACTCGATGTATTTCAT-1_1_1_1_1_1_1_1_1	1	18	10	4125	3317
ACTCGTAACCCGTCCT-1_1_1_1_1_1_1_1_1	1	49	23	8019	4250
ACTCGTCAGTAATCCC-1_1_1_1_1_1_1_1_1	1	36	78	6392	8221
ACTCTAAACCTGGGAT-1_1_1_1_1_1_1_1_1	1	27	1	5254	2666
ACTCTCTGACTTAGGT-1_1_1_1_1_1_1_1_1	1	42	78	7145	8220
ACTCTCTTATACACGA-1_1_1_1_1_1_1_1_1	1	8	84	2876	8659
ACTCTTGTATAGTAAC-1_1_1_1_1_1_1_1_1	1	36	70	6391	7644
ACTGAATGGCGAAAGT-1_1_1_1_1_1_1_1_1	1	47	83	7773	8580
ACTGCCGTCGTAACTC-1_1_1_1_1_1_1_1_1	1	16	70	3879	7647
ACTGTACGATACACAT-1_1_1_1_1_1_1_1_1	1	30	78	5638	8222
ACTGTAGCACTTTGGA-1_1_1_1_1_1_1_1_1	1	27	39	5258	5408
ACTGTATACGCGAGCA-1_1_1_1_1_1_1_1_1	1	10	36	3123	5194
ACTGTCCAGGATTATA-1_1_1_1_1_1_1_1_1	1	33	55	6013	6562
ACTGTCTTCTTTAGAA-1_1_1_1_1_1_1_1_1	1	30	64	5637	7212
ACTGTGCTAGTAGATC-1_1_1_1_1_1_1_1_1	1	13	31	3499	4833
ACTGTTTAGTGTAGGC-1_1_1_1_1_1_1_1_1	1	3	59	2246	6855
ACTTACGCATCCACGC-1_1_1_1_1_1_1_1_1	1	58	78	9154	8218
ACTTAGTACGACAAGA-1_1_1_1_1_1_1_1_1	1	14	32	3625	4905
ACTTATACTTACCCGG-1_1_1_1_1_1_1_1_1	1	36	90	6393	9087
ACTTATCTGATCTATA-1_1_1_1_1_1_1_1_1	1	0	32	1867	4907
ACTTATTAGGATCGGT-1_1_1_1_1_1_1_1_1	1	38	52	6640	6345
ACTTATTTATGTGCCA-1_1_1_1_1_1_1_1_1	1	46	90	7649	9086
ACTTCAGGCTGATCCC-1_1_1_1_1_1_1_1_1	1	51	81	8276	8435
ACTTCGCCATACGCAC-1_1_1_1_1_1_1_1_1	1	27	75	5261	8006
ACTTGACTCCCTCTTT-1_1_1_1_1_1_1_1_1	1	42	72	7145	7787
ACTTGGGACCCGGTGG-1_1_1_1_1_1_1_1_1	1	29	49	5510	6130
ACTTGTAGTCCCTTCA-1_1_1_1_1_1_1_1_1	1	44	10	7390	3313
ACTTTCCTATAGCTTC-1_1_1_1_1_1_1_1_1	1	28	62	5386	7068
ACTTTGACTGCATCCT-1_1_1_1_1_1_1_1_1	1	39	11	6762	3386
AGAACGTGGTACATTC-1_1_1_1_1_1_1_1_1	1	27	73	5261	7862
AGAAGAGCGCCGTTCC-1_1_1_1_1_1_1_1_1	1	38	88	6644	8943
AGAAGGTTGCCGAATT-1_1_1_1_1_1_1_1_1	1	42	44	7142	5767
AGAAGTGATTCGTGAT-1_1_1_1_1_1_1_1_1	1	48	28	7894	4611
AGAATAAATCTTCAGG-1_1_1_1_1_1_1_1_1	1	37	11	6511	3386
AGAATTATGGATTCGA-1_1_1_1_1_1_1_1_1	1	32	98	5891	9665
AGAATTGTTTGACATA-1_1_1_1_1_1_1_1_1	1	17	23	4001	4255
AGACAGCTCAGAATCC-1_1_1_1_1_1_1_1_1	1	22	12	4628	3460
AGACATAGATCCTTCC-1_1_1_1_1_1_1_1_1	1	7	47	2747	5989
AGACCATGGGATACAA-1_1_1_1_1_1_1_1_1	1	22	28	4629	4615
AGACCCACCGCTGATC-1_1_1_1_1_1_1_1_1	1	49	65	8023	7281
AGACCCGCCCTCCTCG-1_1_1_1_1_1_1_1_1	1	26	56	5134	6635
AGACCGGGAAACCCTG-1_1_1_1_1_1_1_1_1	1	41	17	7014	3818
AGACGAAGTGCCGGTC-1_1_1_1_1_1_1_1_1	1	49	97	8026	9590
AGACGACGATGCCGCT-1_1_1_1_1_1_1_1_1	1	53	33	8522	4971
AGACTAGCCTTCCAGA-1_1_1_1_1_1_1_1_1	1	28	46	5384	5913
AGACTGTTACCGGGTC-1_1_1_1_1_1_1_1_1	1	63	45	9779	5835
AGAGAACCGTCTAGGA-1_1_1_1_1_1_1_1_1	1	26	88	5137	8945
AGAGAAGGAGTACAAT-1_1_1_1_1_1_1_1_1	1	58	34	9150	5042
AGAGATCTCTAAAGCG-1_1_1_1_1_1_1_1_1	1	40	18	6888	3891
AGAGCAGTTATGAGAC-1_1_1_1_1_1_1_1_1	1	29	19	5507	3964
AGAGCGGGCTAATCAT-1_1_1_1_1_1_1_1_1	1	16	64	3879	7214
AGAGCGTACAAGCTCG-1_1_1_1_1_1_1_1_1	1	24	28	4880	4615
AGAGCTACGAAAGCAT-1_1_1_1_1_1_1_1_1	1	10	16	3121	3751
AGAGGTATCTCGGTCC-1_1_1_1_1_1_1_1_1	1	3	51	2245	6278
AGATAACTTCAGGGCC-1_1_1_1_1_1_1_1_1	1	32	44	5886	5768
AGATACCGGTGTTCAC-1_1_1_1_1_1_1_1_1	1	40	38	6890	5334
AGATACGACTTCATAT-1_1_1_1_1_1_1_1_1	1	15	35	3751	5121
AGATACTCAAGATCGA-1_1_1_1_1_1_1_1_1	1	46	82	7648	8508
AGATCGTGCATAAGAT-1_1_1_1_1_1_1_1_1	1	21	97	4510	9595
AGATCTCAGGTGTGAT-1_1_1_1_1_1_1_1_1	1	29	75	5512	8006
AGATGACTCGCCCACG-1_1_1_1_1_1_1_1_1	1	21	55	4506	6564
AGATGCAAGACGTGCA-1_1_1_1_1_1_1_1_1	1	58	24	9149	4321
AGATGCTATAACGAGC-1_1_1_1_1_1_1_1_1	1	11	7	3246	3101
AGATTATAGGACGTTT-1_1_1_1_1_1_1_1_1	1	36	54	6389	6489
AGCAAAGGCCGCTAGT-1_1_1_1_1_1_1_1_1	1	60	72	9405	7784
AGCAACATATCTTATT-1_1_1_1_1_1_1_1_1	1	41	93	7021	9303
AGCAACCGAAAGTAAT-1_1_1_1_1_1_1_1_1	1	56	20	8898	4032
AGCACCAGTACTCACG-1_1_1_1_1_1_1_1_1	1	27	65	5260	7285
AGCACTACCGGCCTGT-1_1_1_1_1_1_1_1_1	1	34	20	6135	4036
AGCACTACCTCACCAG-1_1_1_1_1_1_1_1_1	1	53	81	8527	8435
AGCACTTAAGGACGCC-1_1_1_1_1_1_1_1_1	1	31	35	5760	5119
AGCAGCCAGATGAATA-1_1_1_1_1_1_1_1_1	1	56	58	8901	6775
AGCATATCAATATGCT-1_1_1_1_1_1_1_1_1	1	51	95	8277	9446
AGCATCATTTCGAAAG-1_1_1_1_1_1_1_1_1	1	53	19	8521	3961
AGCATCGTCGATAATT-1_1_1_1_1_1_1_1_1	1	22	52	4631	6347
AGCCAAGCTTTGTGTC-1_1_1_1_1_1_1_1_1	1	64	58	9906	6773
AGCCACTCCCGTGCTT-1_1_1_1_1_1_1_1_1	1	23	81	4760	8440
AGCCCATACATGTAAG-1_1_1_1_1_1_1_1_1	1	42	26	7140	4468
AGCCCGGTAGCCTGTA-1_1_1_1_1_1_1_1_1	1	61	49	9528	6124
AGCCCTAAGCGAAGTT-1_1_1_1_1_1_1_1_1	1	15	65	3753	7286
AGCCGCAAATTCAAAT-1_1_1_1_1_1_1_1_1	1	37	3	6510	2808
AGCCGTGGCTAAATGT-1_1_1_1_1_1_1_1_1	1	50	22	8145	4178
AGCCTAATACCCACGT-1_1_1_1_1_1_1_1_1	1	50	14	8144	3600
AGCCTTAAAGCGGAAG-1_1_1_1_1_1_1_1_1	1	21	15	4502	3677
AGCGACAGGAACGGTC-1_1_1_1_1_1_1_1_1	1	51	37	8272	5260
AGCGACATCCCATTCA-1_1_1_1_1_1_1_1_1	1	17	59	4004	6853
AGCGACCAACGATATT-1_1_1_1_1_1_1_1_1	1	25	55	5008	6563
AGCGCATAATGAATCG-1_1_1_1_1_1_1_1_1	1	57	55	9027	6558
AGCGCGGGTGCCAATG-1_1_1_1_1_1_1_1_1	1	24	92	4886	9234
AGCGGACACTTCGTAG-1_1_1_1_1_1_1_1_1	1	62	62	9655	7062
AGCGGGAAGGGTCCAT-1_1_1_1_1_1_1_1_1	1	13	37	3500	5266
AGCGTACGAGAGCTAG-1_1_1_1_1_1_1_1_1	1	8	24	2871	4329
AGCGTAGCGCTAGACC-1_1_1_1_1_1_1_1_1	1	3	25	2243	4402
AGCGTCTGAACCCGCA-1_1_1_1_1_1_1_1_1	1	6	36	2621	5195
AGCGTGGTATTCTACT-1_1_1_1_1_1_1_1_1	1	45	71	7521	7715
AGCTAACAAGCAATGT-1_1_1_1_1_1_1_1_1	1	61	33	9527	4970
AGCTAGAAGCAGAAGT-1_1_1_1_1_1_1_1_1	1	21	99	4510	9739
AGCTATTTAATCCAAC-1_1_1_1_1_1_1_1_1	1	16	74	3880	7936
AGCTCCTTCGCACATC-1_1_1_1_1_1_1_1_1	1	52	86	8402	8796
AGCTCTAGACGTTCCA-1_1_1_1_1_1_1_1_1	1	38	76	6643	8077
AGCTCTTCCCAGTGCA-1_1_1_1_1_1_1_1_1	1	18	88	4132	8946
AGCTCTTTACTCAGTT-1_1_1_1_1_1_1_1_1	1	41	45	7017	5839
AGCTGAAGTAAACCAA-1_1_1_1_1_1_1_1_1	1	20	84	4383	8657
AGCTGTAACCTCAATC-1_1_1_1_1_1_1_1_1	1	54	28	8647	4610
AGCTTATAGAGACCTG-1_1_1_1_1_1_1_1_1	1	5	47	2496	5989
AGCTTGATCTTAACTT-1_1_1_1_1_1_1_1_1	1	41	23	7015	4251
AGGAAAGCCTCTGATG-1_1_1_1_1_1_1_1_1	1	5	13	2493	3535
AGGAAGCTGTCCGCCG-1_1_1_1_1_1_1_1_1	1	61	65	9530	7279
AGGACAGTCGAATCCC-1_1_1_1_1_1_1_1_1	1	43	85	7271	8725
AGGACATCGCACGTCG-1_1_1_1_1_1_1_1_1	1	16	38	3877	5338
AGGACGACCCATTAGA-1_1_1_1_1_1_1_1_1	1	43	45	7268	5839
AGGACTTATAGGAGAA-1_1_1_1_1_1_1_1_1	1	13	3	3497	2812
AGGATAAAGTCGGGAT-1_1_1_1_1_1_1_1_1	1	53	65	8525	7280
AGGATATAGGGATTTA-1_1_1_1_1_1_1_1_1	1	46	96	7649	9519
AGGATCACGCGATCTG-1_1_1_1_1_1_1_1_1	1	48	16	7893	3745
AGGCAAAGAGGAATCA-1_1_1_1_1_1_1_1_1	1	1	39	1993	5412
AGGCAGATGCGTAAAC-1_1_1_1_1_1_1_1_1	1	26	86	5137	8800
AGGCAGGGAGCGTACT-1_1_1_1_1_1_1_1_1	1	59	49	9277	6125
AGGCCACCCGTTATGA-1_1_1_1_1_1_1_1_1	1	28	38	5383	5336
AGGCCCAGTGACTGGT-1_1_1_1_1_1_1_1_1	1	9	15	2995	3679
AGGCCCATTGTACAGG-1_1_1_1_1_1_1_1_1	1	15	55	3753	6565
AGGCCCTAGAACGCCA-1_1_1_1_1_1_1_1_1	1	45	25	7517	4395
AGGCTATGGTTAGCTT-1_1_1_1_1_1_1_1_1	1	26	30	5132	4759
AGGCTTCCCGAAGAAG-1_1_1_1_1_1_1_1_1	1	50	42	8146	5621
AGGCTTGCTAGACACC-1_1_1_1_1_1_1_1_1	1	24	18	4879	3893
AGGGACAGCACGGCGG-1_1_1_1_1_1_1_1_1	1	4	46	2370	5917
AGGGACTCTACGCGAC-1_1_1_1_1_1_1_1_1	1	55	53	8775	6414
AGGGCGAGCAGCTGAT-1_1_1_1_1_1_1_1_1	1	44	20	7391	4034
AGGGCGTGATCGGCTA-1_1_1_1_1_1_1_1_1	1	17	45	4003	5843
AGGGCTGCAGTTACAG-1_1_1_1_1_1_1_1_1	1	35	65	6265	7283
AGGGTCGATGCGAACT-1_1_1_1_1_1_1_1_1	1	37	97	6519	9592
AGGGTGCTCTCGAGGG-1_1_1_1_1_1_1_1_1	1	34	92	6142	9232
AGGGTGGATAGTGCAT-1_1_1_1_1_1_1_1_1	1	29	11	5507	3387
AGGGTTCCCTTTGGTT-1_1_1_1_1_1_1_1_1	1	30	88	5639	8944
AGGGTTTAGTTCGGGA-1_1_1_1_1_1_1_1_1	1	33	63	6014	7139
AGGTAACCTCCTATTC-1_1_1_1_1_1_1_1_1	1	13	41	3500	5555
AGGTAGGTACAAAGCT-1_1_1_1_1_1_1_1_1	1	35	31	6262	4830
AGGTCAGGTGAGAGTG-1_1_1_1_1_1_1_1_1	1	46	20	7642	4034
AGGTCGCCACTTCGGT-1_1_1_1_1_1_1_1_1	1	3	27	2243	4546
AGGTGGTGACCTTCGC-1_1_1_1_1_1_1_1_1	1	64	56	9906	6629
AGGTGTATCGCCATGA-1_1_1_1_1_1_1_1_1	1	37	17	6512	3819
AGGTTGAGGCACGCTT-1_1_1_1_1_1_1_1_1	1	22	74	4633	7935
AGGTTTCACACACCTT-1_1_1_1_1_1_1_1_1	1	41	67	7019	7427
AGTAATGTCTTGCCGC-1_1_1_1_1_1_1_1_1	1	16	60	3879	6925
AGTACGGCCCGTATCG-1_1_1_1_1_1_1_1_1	1	35	11	6260	3386
AGTACGGGCACCTGGC-1_1_1_1_1_1_1_1_1	1	25	79	5010	8295
AGTACTCTTATGCCCA-1_1_1_1_1_1_1_1_1	1	56	88	8904	8940
AGTAGGTAACATACAT-1_1_1_1_1_1_1_1_1	1	13	51	3501	6276
AGTATAATACTAGGCA-1_1_1_1_1_1_1_1_1	1	25	33	5006	4975
AGTATACACAGCGACA-1_1_1_1_1_1_1_1_1	1	64	48	9905	6052
AGTATCCATAATAACG-1_1_1_1_1_1_1_1_1	1	4	24	2368	4329
AGTATGCTGGAGACCA-1_1_1_1_1_1_1_1_1	1	58	26	9150	4465
AGTATTTGGCACGACC-1_1_1_1_1_1_1_1_1	1	58	52	9152	6341
AGTCAACACCACCATC-1_1_1_1_1_1_1_1_1	1	41	47	7017	5983
AGTCAAGATGACACTT-1_1_1_1_1_1_1_1_1	1	48	90	7900	9085
AGTCACTCCGCCTCAT-1_1_1_1_1_1_1_1_1	1	6	30	2620	4762
AGTCAGCCACCGCCTG-1_1_1_1_1_1_1_1_1	1	16	28	3876	4616
AGTCCAGCGGGTACGT-1_1_1_1_1_1_1_1_1	1	4	20	2368	4041
AGTCCATTGGCTGATG-1_1_1_1_1_1_1_1_1	1	42	100	7147	9808
AGTCGACGGTCTCAAG-1_1_1_1_1_1_1_1_1	1	38	90	6644	9087
AGTCGGCCCAAACGAC-1_1_1_1_1_1_1_1_1	1	25	39	5007	5408
AGTCGGCTCAACTTTA-1_1_1_1_1_1_1_1_1	1	47	23	7768	4250
AGTCGTGGGCATTACG-1_1_1_1_1_1_1_1_1	1	51	29	8271	4683
AGTCTCACAAGACTAC-1_1_1_1_1_1_1_1_1	1	54	30	8648	4754
AGTCTGGACATCCTTG-1_1_1_1_1_1_1_1_1	1	18	20	4126	4038
AGTCTTCTCCTCAAAT-1_1_1_1_1_1_1_1_1	1	24	66	4884	7357
AGTGACCTACTTTACG-1_1_1_1_1_1_1_1_1	1	44	52	7394	6344
AGTGAGACTTCCAGTA-1_1_1_1_1_1_1_1_1	1	35	87	6267	8871
AGTGAGCCTCGCCGCC-1_1_1_1_1_1_1_1_1	1	29	103	5515	10027
AGTGATATGAGTAGTT-1_1_1_1_1_1_1_1_1	1	45	49	7519	6127
AGTGATTCAAGCAGGA-1_1_1_1_1_1_1_1_1	1	33	87	6016	8871
AGTGCGTAGCTCGTAA-1_1_1_1_1_1_1_1_1	1	46	42	7644	5622
AGTGCTTGCACGAATA-1_1_1_1_1_1_1_1_1	1	41	89	7021	9014
AGTGGCGGCAATTTGA-1_1_1_1_1_1_1_1_1	1	24	94	4886	9378
AGTGGCTCCGTCGGCC-1_1_1_1_1_1_1_1_1	1	40	12	6888	3458
AGTGGTTGCGTATAGG-1_1_1_1_1_1_1_1_1	1	35	7	6260	3097
AGTGTATTGCGCATTG-1_1_1_1_1_1_1_1_1	1	17	95	4007	9451
AGTGTGCTAAGATCGC-1_1_1_1_1_1_1_1_1	1	14	10	3623	3317
AGTGTGGTCTATTGTG-1_1_1_1_1_1_1_1_1	1	21	23	4503	4254
AGTTAAACACTTGCGA-1_1_1_1_1_1_1_1_1	1	40	44	6891	5767
AGTTAAGCGGTCCCGG-1_1_1_1_1_1_1_1_1	1	16	80	3880	8369
AGTTAAGTCAACCGCT-1_1_1_1_1_1_1_1_1	1	51	25	8270	4394
AGTTACCCTTAAGACT-1_1_1_1_1_1_1_1_1	1	24	8	4878	3171
AGTTACCGCACATGGT-1_1_1_1_1_1_1_1_1	1	26	14	5130	3604
AGTTCACCGGTTGGAC-1_1_1_1_1_1_1_1_1	1	20	8	4376	3172
AGTTCCTACAGAATTA-1_1_1_1_1_1_1_1_1	1	30	50	5636	6202
AGTTCCTATTTATGTT-1_1_1_1_1_1_1_1_1	1	43	65	7270	7282
AGTTCTGCGTTGTATC-1_1_1_1_1_1_1_1_1	1	13	19	3498	3967
AGTTGACATCGGCTGG-1_1_1_1_1_1_1_1_1	1	10	26	3122	4473
AGTTGCTGACTGATAT-1_1_1_1_1_1_1_1_1	1	16	18	3875	3894
AGTTTCGCAGGTCGGA-1_1_1_1_1_1_1_1_1	1	12	62	3376	7070
AGTTTGCACCTGCCTC-1_1_1_1_1_1_1_1_1	1	58	74	9154	7929
AGTTTGGCCAGACCTA-1_1_1_1_1_1_1_1_1	1	47	31	7769	4828
ATAAACCATTGGACGG-1_1_1_1_1_1_1_1_1	1	3	45	2245	5845
ATAAACGGACCCGTAA-1_1_1_1_1_1_1_1_1	1	47	61	7771	6993
ATAAAGGCTCGGTCGT-1_1_1_1_1_1_1_1_1	1	34	50	6138	6201
ATAAATATTAGCAGCT-1_1_1_1_1_1_1_1_1	1	38	28	6638	4613
ATAACGCCGGAGGGTC-1_1_1_1_1_1_1_1_1	1	35	81	6266	8438
ATAACGGAGTCCAACG-1_1_1_1_1_1_1_1_1	1	25	75	5010	8007
ATAAGGTGGAGAACAT-1_1_1_1_1_1_1_1_1	1	50	72	8149	7786
ATAAGTTACCGCGACG-1_1_1_1_1_1_1_1_1	1	46	52	7645	6343
ATAATACCGTTAGCCG-1_1_1_1_1_1_1_1_1	1	16	16	3875	3750
ATAATAGCTGTTGAAT-1_1_1_1_1_1_1_1_1	1	47	63	7772	7137
ATAATAGTGTAGGGAC-1_1_1_1_1_1_1_1_1	1	18	30	4127	4760
ATAATCTTGGAGAACC-1_1_1_1_1_1_1_1_1	1	61	77	9531	8145
ATACAGGCCCTCCAAT-1_1_1_1_1_1_1_1_1	1	56	72	8903	7785
ATACCACGGGCAACTT-1_1_1_1_1_1_1_1_1	1	35	29	6262	4685
ATACCAGCAAATTGCT-1_1_1_1_1_1_1_1_1	1	4	60	2372	6927
ATACCAGGCTAATAGA-1_1_1_1_1_1_1_1_1	1	9	55	2999	6566
ATACCAGGTGAGCGAT-1_1_1_1_1_1_1_1_1	1	1	55	1994	6567
ATACCTAACCAAGAAA-1_1_1_1_1_1_1_1_1	1	58	64	9153	7207
ATACGCCGATCTACCG-1_1_1_1_1_1_1_1_1	1	1	31	1992	4835
ATACGCCGGCGAAACC-1_1_1_1_1_1_1_1_1	1	40	78	6894	8221
ATACGGAACGTCGTTT-1_1_1_1_1_1_1_1_1	1	56	22	8898	4177
ATACGGGTTTCGATTG-1_1_1_1_1_1_1_1_1	1	22	82	4634	8512
ATACGGTGAAGATGCA-1_1_1_1_1_1_1_1_1	1	33	11	6009	3386
ATACGTACTTAGCCAC-1_1_1_1_1_1_1_1_1	1	55	77	8778	8146
ATACGTCCACTCCTGT-1_1_1_1_1_1_1_1_1	1	47	93	7774	9302
ATACGTTATGCACGGA-1_1_1_1_1_1_1_1_1	1	63	63	9781	7134
ATACTAGCATGACCCT-1_1_1_1_1_1_1_1_1	1	21	61	4507	6997
ATACTCTCGCCACTCT-1_1_1_1_1_1_1_1_1	1	9	25	2996	4401
ATACTTGTTCTCGAGC-1_1_1_1_1_1_1_1_1	1	30	10	5632	3315
ATAGACAACGGGACCT-1_1_1_1_1_1_1_1_1	1	28	92	5388	9233
ATAGACGAAGAGAAAG-1_1_1_1_1_1_1_1_1	1	33	45	6012	5840
ATAGAGTACTGGGACA-1_1_1_1_1_1_1_1_1	1	26	48	5133	6058
ATAGAGTTATCAACTT-1_1_1_1_1_1_1_1_1	1	27	93	5263	9305
ATAGCCTCAGTACCCA-1_1_1_1_1_1_1_1_1	1	18	14	4125	3605
ATAGCTGCTCTTGTTA-1_1_1_1_1_1_1_1_1	1	16	10	3874	3317
ATAGGCGGCTATAGAA-1_1_1_1_1_1_1_1_1	1	43	33	7267	4973
ATAGGCTAGCTTCGCA-1_1_1_1_1_1_1_1_1	1	25	97	5012	9594
ATAGGGATATCCTTGA-1_1_1_1_1_1_1_1_1	1	21	71	4507	7719
ATAGGTTGGGCAGATG-1_1_1_1_1_1_1_1_1	1	28	64	5386	7212
ATAGTGAAGCGTTCTC-1_1_1_1_1_1_1_1_1	1	41	57	7018	6705
ATAGTTCCACCCACTC-1_1_1_1_1_1_1_1_1	1	38	102	6645	9953
ATATAAAGCGCTCGTG-1_1_1_1_1_1_1_1_1	1	58	68	9153	7496
ATATAAATGTAGCTGC-1_1_1_1_1_1_1_1_1	1	54	74	8652	7930
ATATCTCCCTCGTTAA-1_1_1_1_1_1_1_1_1	1	19	87	4258	8874
ATATCTTAGGGCCTTC-1_1_1_1_1_1_1_1_1	1	35	61	6265	6995
ATATGTCTCCCTAGCC-1_1_1_1_1_1_1_1_1	1	35	97	6268	9593
ATATTCAGTTAAACCT-1_1_1_1_1_1_1_1_1	1	44	40	7393	5478
ATATTCCACATAGTGA-1_1_1_1_1_1_1_1_1	1	51	77	8275	8147
ATATTCCCACAGGTCA-1_1_1_1_1_1_1_1_1	1	11	59	3251	6854
ATATTGCTGTCAAAGT-1_1_1_1_1_1_1_1_1	1	18	32	4127	4904
ATATTTAACCCTCAAG-1_1_1_1_1_1_1_1_1	1	31	55	5762	6562
ATCAAACGAAGGTTTG-1_1_1_1_1_1_1_1_1	1	49	33	8020	4972
ATCAATCTGGGCTGCA-1_1_1_1_1_1_1_1_1	1	33	65	6014	7284
ATCACATTAGAATATC-1_1_1_1_1_1_1_1_1	1	20	82	4383	8513
ATCACGTGCTAATTAA-1_1_1_1_1_1_1_1_1	1	46	36	7644	5189
ATCACTTCATCCTCGC-1_1_1_1_1_1_1_1_1	1	21	67	4507	7430
ATCAGACGGCACGCCG-1_1_1_1_1_1_1_1_1	1	44	42	7393	5622
ATCAGCTCGTCCACTA-1_1_1_1_1_1_1_1_1	1	49	15	8018	3673
ATCAGTAGGCAGGGAT-1_1_1_1_1_1_1_1_1	1	23	87	4760	8873
ATCATCCAATATTTGT-1_1_1_1_1_1_1_1_1	1	39	59	6767	6850
ATCCAACGCAGTCATA-1_1_1_1_1_1_1_1_1	1	25	37	5007	5264
ATCCAATGGAGGGTCC-1_1_1_1_1_1_1_1_1	1	43	27	7266	4540
ATCCAATGGTACCGAA-1_1_1_1_1_1_1_1_1	1	36	6	6385	3025
ATCCACATCGACAGAA-1_1_1_1_1_1_1_1_1	1	62	72	9656	7784
ATCCAGAGCAACAACC-1_1_1_1_1_1_1_1_1	1	50	52	8147	6343
ATCCAGGATTCGTGAA-1_1_1_1_1_1_1_1_1	1	40	46	6891	5911
ATCCTACCTAAGCTCT-1_1_1_1_1_1_1_1_1	1	44	48	7394	6055
ATCCTGAATCGCTGCG-1_1_1_1_1_1_1_1_1	1	38	26	6638	4468
ATCCTGCGTGGAATGG-1_1_1_1_1_1_1_1_1	1	45	47	7519	5983
ATCCTGCTGCAGATAG-1_1_1_1_1_1_1_1_1	1	6	44	2621	5772
ATCGACCCAATACAGA-1_1_1_1_1_1_1_1_1	1	43	63	7269	7138
ATCGACTCTTTCCGTT-1_1_1_1_1_1_1_1_1	1	23	61	4758	6997
ATCGCACGATTGTTCA-1_1_1_1_1_1_1_1_1	1	7	17	2744	3824
ATCGCACGCCGGGAGA-1_1_1_1_1_1_1_1_1	1	25	57	5008	6708
ATCGGAGACAGACGGC-1_1_1_1_1_1_1_1_1	1	52	76	8401	8074
ATCGGCAAGCAGTCCA-1_1_1_1_1_1_1_1_1	1	20	96	4384	9523
ATCGGTTACCTAGTAA-1_1_1_1_1_1_1_1_1	1	34	8	6134	3170
ATCGTATTCCGAGAAC-1_1_1_1_1_1_1_1_1	1	29	3	5506	2810
ATCGTCCAATCGAGTC-1_1_1_1_1_1_1_1_1	1	9	13	2995	3535
ATCTAATATCCTACGG-1_1_1_1_1_1_1_1_1	1	55	67	8777	7424
ATCTCCCTGCAATCTA-1_1_1_1_1_1_1_1_1	1	16	72	3880	7792
ATCTGACATGGAAGGA-1_1_1_1_1_1_1_1_1	1	63	41	9779	5547
ATCTGATAGTGTCTTA-1_1_1_1_1_1_1_1_1	1	16	12	3874	3461
ATCTGCACCTCTGCGA-1_1_1_1_1_1_1_1_1	1	29	101	5515	9882
ATCTGGGCTGTTCTTG-1_1_1_1_1_1_1_1_1	1	61	69	9530	7568
ATCTGGTTAAGACTGT-1_1_1_1_1_1_1_1_1	1	26	76	5136	8079
ATCTGTAATTGTACCC-1_1_1_1_1_1_1_1_1	1	15	57	3753	6709
ATCTTGACCTGCAACG-1_1_1_1_1_1_1_1_1	1	26	44	5133	5769
ATGAAGCCAAGGAGCC-1_1_1_1_1_1_1_1_1	1	22	46	4631	5914
ATGAAGTGGACCCAGC-1_1_1_1_1_1_1_1_1	1	30	4	5631	2882
ATGACGCCGGCTCTAA-1_1_1_1_1_1_1_1_1	1	16	58	3878	6781
ATGACGCGTTCTATCC-1_1_1_1_1_1_1_1_1	1	52	30	8396	4755
ATGACTATCAGCTGTG-1_1_1_1_1_1_1_1_1	1	63	43	9779	5691
ATGACTATGCGACATT-1_1_1_1_1_1_1_1_1	1	48	88	7900	8941
ATGAGGAGTGTTAATC-1_1_1_1_1_1_1_1_1	1	25	35	5006	5120
ATGATCGGGAATAGAC-1_1_1_1_1_1_1_1_1	1	16	54	3878	6492
ATGATGCAATGGTACA-1_1_1_1_1_1_1_1_1	1	44	50	7394	6199
ATGCACCTTCCTTAAT-1_1_1_1_1_1_1_1_1	1	20	6	4376	3028
ATGCACTACCGCATTG-1_1_1_1_1_1_1_1_1	1	27	45	5258	5841
ATGCATGATCCAGGAT-1_1_1_1_1_1_1_1_1	1	25	65	5009	7285
ATGCATTCCGTGATGG-1_1_1_1_1_1_1_1_1	1	4	52	2371	6350
ATGCCATTTGCGACCA-1_1_1_1_1_1_1_1_1	1	43	91	7272	9158
ATGCCGGTCTTGCATA-1_1_1_1_1_1_1_1_1	1	31	75	5764	8006
ATGCCGGTTGATGGGA-1_1_1_1_1_1_1_1_1	1	19	83	4257	8585
ATGCGACAGTCCCATT-1_1_1_1_1_1_1_1_1	1	35	71	6265	7716
ATGCTCAGTGTTGCAT-1_1_1_1_1_1_1_1_1	1	21	29	4504	4687
ATGCTCTGGCGCGGTA-1_1_1_1_1_1_1_1_1	1	60	76	9405	8073
ATGGAGCAGGCCGTGA-1_1_1_1_1_1_1_1_1	1	36	66	6391	7355
ATGGATCCGGCGTCCG-1_1_1_1_1_1_1_1_1	1	19	79	4257	8296
ATGGATTGACCAAACG-1_1_1_1_1_1_1_1_1	1	27	61	5260	6996
ATGGCAGCCGAGAAAC-1_1_1_1_1_1_1_1_1	1	33	9	6009	3242
ATGGGACCTGCTGAAC-1_1_1_1_1_1_1_1_1	1	61	31	9527	4825
ATGGGCCTCGGCCTCT-1_1_1_1_1_1_1_1_1	1	45	91	7523	9158
ATGGTCGCGTGGTTTC-1_1_1_1_1_1_1_1_1	1	45	85	7523	8725
ATGGTGCTCAAAGCCA-1_1_1_1_1_1_1_1_1	1	1	57	1995	6711
ATGTCATTTCCCATTG-1_1_1_1_1_1_1_1_1	1	18	4	4125	2884
ATGTGAAAGCCTAATG-1_1_1_1_1_1_1_1_1	1	46	22	7642	4178
ATGTGCATCCGACGCA-1_1_1_1_1_1_1_1_1	1	23	57	4757	6708
ATGTGGACATCTTGAT-1_1_1_1_1_1_1_1_1	1	47	71	7772	7714
ATGTTACGAGCAATAC-1_1_1_1_1_1_1_1_1	1	15	29	3750	4688
ATGTTCCTGCCCACCT-1_1_1_1_1_1_1_1_1	1	16	8	3874	3173
ATGTTCGTCGACCCAC-1_1_1_1_1_1_1_1_1	1	34	14	6135	3603
ATGTTGTAGTCTGTTT-1_1_1_1_1_1_1_1_1	1	65	47	10031	5979
ATTAAACATGCGGACC-1_1_1_1_1_1_1_1_1	1	43	59	7269	6849
ATTAACACCTGAGATA-1_1_1_1_1_1_1_1_1	1	19	1	4250	2667
ATTAATACTACGCGGG-1_1_1_1_1_1_1_1_1	1	22	66	4633	7358
ATTAATGAACCAGTCG-1_1_1_1_1_1_1_1_1	1	23	79	4759	8296
ATTAATTCGGTCACTC-1_1_1_1_1_1_1_1_1	1	14	66	3628	7359
ATTACGCGCTGGCAGG-1_1_1_1_1_1_1_1_1	1	40	30	6890	4757
ATTACTAGCCTCTTGC-1_1_1_1_1_1_1_1_1	1	18	44	4128	5770
ATTACTTACTGGGCAT-1_1_1_1_1_1_1_1_1	1	22	100	4636	9811
ATTAGATTGATAGCGG-1_1_1_1_1_1_1_1_1	1	19	49	4254	6131
ATTAGGCGATGCTTTC-1_1_1_1_1_1_1_1_1	1	37	71	6517	7716
ATTATACTTTGCTCGT-1_1_1_1_1_1_1_1_1	1	18	78	4131	8224
ATTATGCCATAGGGAG-1_1_1_1_1_1_1_1_1	1	21	53	4506	6419
ATTATTATGTCCGTCA-1_1_1_1_1_1_1_1_1	1	59	37	9276	5259
ATTCACTGATGTTGGA-1_1_1_1_1_1_1_1_1	1	56	68	8902	7496
ATTCAGGACCTATTTC-1_1_1_1_1_1_1_1_1	1	20	98	4384	9667
ATTCAGTAGCAGGGTC-1_1_1_1_1_1_1_1_1	1	27	25	5257	4398
ATTCATATACTGTCCA-1_1_1_1_1_1_1_1_1	1	46	60	7646	6921
ATTCCCACATAAACAA-1_1_1_1_1_1_1_1_1	1	26	24	5131	4326
ATTCCTCCGCCAGTGC-1_1_1_1_1_1_1_1_1	1	23	39	4756	5409
ATTCCTTCCAGGCGGT-1_1_1_1_1_1_1_1_1	1	10	24	3122	4328
ATTCGACGCCGGGCCT-1_1_1_1_1_1_1_1_1	1	36	26	6387	4469
ATTCTCGTCTCTTTAG-1_1_1_1_1_1_1_1_1	1	11	51	3250	6277
ATTGAAGATCTTAGTG-1_1_1_1_1_1_1_1_1	1	31	49	5761	6129
ATTGATAGCAACGAGA-1_1_1_1_1_1_1_1_1	1	12	22	3373	4184
ATTGATGAGTCCTAAC-1_1_1_1_1_1_1_1_1	1	33	99	6017	9737
ATTGCTGCTCCTCCAT-1_1_1_1_1_1_1_1_1	1	35	43	6263	5696
ATTGGGAATATCTTGG-1_1_1_1_1_1_1_1_1	1	12	52	3376	6349
ATTGGTAGGATCCGCT-1_1_1_1_1_1_1_1_1	1	25	3	5003	2810
ATTGTACAACTCGGCT-1_1_1_1_1_1_1_1_1	1	35	103	6268	10026
ATTGTCGCAATACCTT-1_1_1_1_1_1_1_1_1	1	15	85	3755	8730
ATTTAACTCGTATTAC-1_1_1_1_1_1_1_1_1	1	14	52	3627	6348
ATTTACAGTTTACTGG-1_1_1_1_1_1_1_1_1	1	30	38	5635	5336
ATTTCATTATTTCGCG-1_1_1_1_1_1_1_1_1	1	14	78	3629	8225
ATTTCCGGGTTCTGCG-1_1_1_1_1_1_1_1_1	1	55	35	8774	5115
ATTTGCGCGAGTAGCT-1_1_1_1_1_1_1_1_1	1	53	31	8522	4827
ATTTGTCTTGGGAGCT-1_1_1_1_1_1_1_1_1	1	40	84	6895	8654
ATTTGTTCCAGGGCTC-1_1_1_1_1_1_1_1_1	1	19	71	4256	7719
CAAACCAGGTCTGCAT-1_1_1_1_1_1_1_1_1	1	36	0	6385	2592
CAAACGAGTATCGCAG-1_1_1_1_1_1_1_1_1	1	47	47	7770	5982
CAAACGGTCGCACTTT-1_1_1_1_1_1_1_1_1	1	30	40	5635	5480
CAAAGATTATTGGGCC-1_1_1_1_1_1_1_1_1	1	56	30	8899	4754
CAAAGTCAGGTTAGCT-1_1_1_1_1_1_1_1_1	1	9	11	2995	3390
CAAATCTCTCACAAGG-1_1_1_1_1_1_1_1_1	1	44	24	7391	4323
CAAATGCGGAGTGTTC-1_1_1_1_1_1_1_1_1	1	0	58	1869	6784
CAAATGTCCTTCCGTG-1_1_1_1_1_1_1_1_1	1	45	53	7520	6416
CAAATTGTCAGCAAGC-1_1_1_1_1_1_1_1_1	1	13	67	3502	7431
CAACATGGCCTGATAA-1_1_1_1_1_1_1_1_1	1	6	12	2618	3463
CAACCGCACCTAGACA-1_1_1_1_1_1_1_1_1	1	11	5	3246	2957
CAACGACCCGTTTACA-1_1_1_1_1_1_1_1_1	1	20	50	4380	6203
CAACGGTTCTTGATAC-1_1_1_1_1_1_1_1_1	1	18	38	4128	5337
CAACTATATCGAATGC-1_1_1_1_1_1_1_1_1	1	15	79	3755	8297
CAACTCCTTGATCCCG-1_1_1_1_1_1_1_1_1	1	18	46	4128	5915
CAACTGCTCATCCGAT-1_1_1_1_1_1_1_1_1	1	59	55	9278	6558
CAACTTGTAGTGGGCA-1_1_1_1_1_1_1_1_1	1	9	41	2998	5555
CAAGAGGGCGGAGTAC-1_1_1_1_1_1_1_1_1	1	46	74	7647	7931
CAAGATATTATAACGT-1_1_1_1_1_1_1_1_1	1	45	89	7523	9014
CAAGCAACGTCGGAGT-1_1_1_1_1_1_1_1_1	1	32	38	5886	5335
CAAGCACCAAATGCCT-1_1_1_1_1_1_1_1_1	1	18	66	4130	7358
CAAGCGGCACATAATT-1_1_1_1_1_1_1_1_1	1	54	72	8651	7785
CAAGGATCGCATGTTC-1_1_1_1_1_1_1_1_1	1	40	68	6893	7499
CAAGTGAACTTTGGTT-1_1_1_1_1_1_1_1_1	1	6	54	2622	6494
CAAGTGTGGTTGCAAA-1_1_1_1_1_1_1_1_1	1	40	94	6895	9375
CAATAAACCTTGGCCC-1_1_1_1_1_1_1_1_1	1	26	74	5136	7934
CAATACGCTCTGAGGC-1_1_1_1_1_1_1_1_1	1	40	10	6888	3313
CAATATTCTTGACCTA-1_1_1_1_1_1_1_1_1	1	54	40	8649	5476
CAATATTGGACTAGTG-1_1_1_1_1_1_1_1_1	1	8	18	2870	3896
CAATCCTGCCGTGGAG-1_1_1_1_1_1_1_1_1	1	14	24	3624	4328
CAATGCGAGAAGTATC-1_1_1_1_1_1_1_1_1	1	54	82	8652	8507
CAATGGATCTCTACCA-1_1_1_1_1_1_1_1_1	1	28	86	5388	8800
CAATGGTCGGCCTGGG-1_1_1_1_1_1_1_1_1	1	6	56	2622	6638
CAATTAAGGGTGATGA-1_1_1_1_1_1_1_1_1	1	29	65	5511	7284
CAATTTCGTATAAGGG-1_1_1_1_1_1_1_1_1	1	37	63	6516	7139
CAATTTGACCGGGAAG-1_1_1_1_1_1_1_1_1	1	7	13	2744	3535
CACAATGAGCTGCTAT-1_1_1_1_1_1_1_1_1	1	42	50	7143	6200
CACACAGGGATAGATT-1_1_1_1_1_1_1_1_1	1	25	27	5006	4542
CACACGCGCTGTCTTA-1_1_1_1_1_1_1_1_1	1	33	89	6016	9016
CACAGCACCCACGGCA-1_1_1_1_1_1_1_1_1	1	31	59	5762	6851
CACAGCTAGGGAGTGA-1_1_1_1_1_1_1_1_1	1	20	60	4381	6925
CACAGGGCCGTTGTCA-1_1_1_1_1_1_1_1_1	1	62	60	9655	6918
CACATAAGGCGACCGT-1_1_1_1_1_1_1_1_1	1	1	29	1992	4691
CACATATTAGCAGGAT-1_1_1_1_1_1_1_1_1	1	47	73	7773	7859
CACATCGTGCACGCGC-1_1_1_1_1_1_1_1_1	1	60	38	9402	5331
CACATCTCACCGACGA-1_1_1_1_1_1_1_1_1	1	57	75	9028	8001
CACATGATTCAGCAAC-1_1_1_1_1_1_1_1_1	1	38	64	6642	7211
CACATGTTTGGACATG-1_1_1_1_1_1_1_1_1	1	10	18	3121	3895
CACATTCTTTCGATGG-1_1_1_1_1_1_1_1_1	1	18	90	4132	9090
CACCACGCCACACAGA-1_1_1_1_1_1_1_1_1	1	40	8	6888	3169
CACCATCGGAGGAGAC-1_1_1_1_1_1_1_1_1	1	11	61	3251	6998
CACCCACACGTCACCC-1_1_1_1_1_1_1_1_1	1	17	43	4003	5698
CACCCACGAGGCAATT-1_1_1_1_1_1_1_1_1	1	20	86	4383	8801
CACCCGGTTTGTGACT-1_1_1_1_1_1_1_1_1	1	53	39	8523	5404
CACCCTAACAAGATCT-1_1_1_1_1_1_1_1_1	1	56	80	8903	8362
CACCCTTGGTGAGACC-1_1_1_1_1_1_1_1_1	1	50	16	8144	3745
CACCCTTTCCTCGCTC-1_1_1_1_1_1_1_1_1	1	8	40	2872	5483
CACCGCCAGAAGGTTT-1_1_1_1_1_1_1_1_1	1	27	59	5260	6852
CACCGTTAGGGATCAC-1_1_1_1_1_1_1_1_1	1	53	37	8523	5260
CACCGTTGCGCGATAT-1_1_1_1_1_1_1_1_1	1	47	29	7769	4683
CACCTAATAGAGTCGT-1_1_1_1_1_1_1_1_1	1	17	25	4001	4399
CACCTAATCAGTTTAC-1_1_1_1_1_1_1_1_1	1	20	72	4382	7791
CACCTCGATGGTGGAC-1_1_1_1_1_1_1_1_1	1	18	70	4131	7647
CACCTTGCGAAACTCG-1_1_1_1_1_1_1_1_1	1	24	84	4885	8656
CACGAAAGTTAGTCCC-1_1_1_1_1_1_1_1_1	1	33	29	6010	4686
CACGACTAAAGTTCTG-1_1_1_1_1_1_1_1_1	1	3	49	2245	6134
CACGATTGGTCGTTAA-1_1_1_1_1_1_1_1_1	1	0	50	1868	6206
CACGCACAGCGCAGCT-1_1_1_1_1_1_1_1_1	1	24	72	4884	7790
CACGCAGCGAGGCTTT-1_1_1_1_1_1_1_1_1	1	31	43	5761	5696
CACGCGGAACTGTTGC-1_1_1_1_1_1_1_1_1	1	42	98	7147	9664
CACGGGATTGAGGGTT-1_1_1_1_1_1_1_1_1	1	31	11	5758	3387
CACGTCGGCAACCTCT-1_1_1_1_1_1_1_1_1	1	49	37	8020	5260
CACGTCGGGTTCTAGA-1_1_1_1_1_1_1_1_1	1	15	1	3748	2668
CACGTTCGTGCTCTAG-1_1_1_1_1_1_1_1_1	1	37	81	6518	8438
CACTAAAGTTGCCTAT-1_1_1_1_1_1_1_1_1	1	35	51	6264	6273
CACTCAAGAGCTATGG-1_1_1_1_1_1_1_1_1	1	39	57	6766	6705
CACTCAGCTCTTGAGG-1_1_1_1_1_1_1_1_1	1	11	71	3252	7720
CACTCCTATGTAAGAT-1_1_1_1_1_1_1_1_1	1	56	36	8899	5187
CACTCGAGCTGAACAA-1_1_1_1_1_1_1_1_1	1	48	74	7898	7931
CACTCGGTTAGGAGGA-1_1_1_1_1_1_1_1_1	1	35	13	6260	3530
CACTGTCCAAGTGAGA-1_1_1_1_1_1_1_1_1	1	19	43	4254	5698
CACTTAATCAGACGGA-1_1_1_1_1_1_1_1_1	1	34	48	6138	6057
CACTTCGCCACAGGCT-1_1_1_1_1_1_1_1_1	1	21	31	4504	4832
CACTTCGTCTTATCTC-1_1_1_1_1_1_1_1_1	1	14	14	3623	3606
CAGAACTTAGCCCTCT-1_1_1_1_1_1_1_1_1	1	53	85	8527	8724
CAGACACCGATCGCTG-1_1_1_1_1_1_1_1_1	1	53	51	8524	6270
CAGACCTGTAAGTGTT-1_1_1_1_1_1_1_1_1	1	31	99	5766	9738
CAGACGAACCTGATAC-1_1_1_1_1_1_1_1_1	1	50	50	8147	6198
CAGAGACGGTCACCCA-1_1_1_1_1_1_1_1_1	1	51	57	8273	6703
CAGAGCATGAGCTTGC-1_1_1_1_1_1_1_1_1	1	26	70	5135	7646
CAGAGGCGATGCATGA-1_1_1_1_1_1_1_1_1	1	54	48	8649	6053
CAGATACTAACATAGT-1_1_1_1_1_1_1_1_1	1	26	46	5133	5914
CAGCAGCCCGTTCCTT-1_1_1_1_1_1_1_1_1	1	28	78	5387	8223
CAGCAGTCTGTGCTGC-1_1_1_1_1_1_1_1_1	1	62	74	9656	7929
CAGCCGGGCCCTCTAT-1_1_1_1_1_1_1_1_1	1	11	85	3253	8731
CAGCCTCCTGCAGAGG-1_1_1_1_1_1_1_1_1	1	23	77	4759	8151
CAGCGATTCCCTTCAA-1_1_1_1_1_1_1_1_1	1	53	43	8523	5693
CAGCGCCAACACGATA-1_1_1_1_1_1_1_1_1	1	37	5	6511	2953
CAGCTCACTGAGACAT-1_1_1_1_1_1_1_1_1	1	33	59	6013	6851
CAGCTCGACAAGTTAA-1_1_1_1_1_1_1_1_1	1	28	90	5388	9089
CAGCTCGTGCTTGTGT-1_1_1_1_1_1_1_1_1	1	14	42	3626	5627
CAGCTGGCGTAACCGT-1_1_1_1_1_1_1_1_1	1	48	22	7893	4178
CAGCTTAGTAGGTAGC-1_1_1_1_1_1_1_1_1	1	32	28	5885	4614
CAGGATATATCGTTGT-1_1_1_1_1_1_1_1_1	1	44	60	7395	6921
CAGGATCCGCCCGACC-1_1_1_1_1_1_1_1_1	1	1	49	1994	6134
CAGGCCGTTTGGGTGT-1_1_1_1_1_1_1_1_1	1	39	43	6765	5695
CAGGCGCACGGTGGTC-1_1_1_1_1_1_1_1_1	1	56	28	8899	4610
CAGGCGCCATGCTAGG-1_1_1_1_1_1_1_1_1	1	49	73	8024	7858
CAGTAATCCCTCCCAG-1_1_1_1_1_1_1_1_1	1	21	25	4503	4399
CAGTACCAGTTTACGT-1_1_1_1_1_1_1_1_1	1	48	18	7893	3889
CAGTAGATGATGTCCG-1_1_1_1_1_1_1_1_1	1	17	1	3999	2667
CAGTAGCCCACGCGGT-1_1_1_1_1_1_1_1_1	1	25	91	5012	9161
CAGTAGCGAGGTAGTA-1_1_1_1_1_1_1_1_1	1	4	30	2369	4762
CAGTCGAGGATGCAAT-1_1_1_1_1_1_1_1_1	1	25	99	5012	9739
CAGTCTCTCGGCTAAT-1_1_1_1_1_1_1_1_1	1	6	28	2620	4618
CAGTCTGTATACTGGG-1_1_1_1_1_1_1_1_1	1	42	66	7144	7354
CAGTGAATAAATGACT-1_1_1_1_1_1_1_1_1	1	25	83	5011	8584
CAGTGGTTGCACATGA-1_1_1_1_1_1_1_1_1	1	16	22	3875	4183
CAGTGTCCGCAGAATG-1_1_1_1_1_1_1_1_1	1	15	37	3751	5266
CAGTGTCGGCTGGCCC-1_1_1_1_1_1_1_1_1	1	52	92	8402	9229
CAGTTCAAATTGACAC-1_1_1_1_1_1_1_1_1	1	29	51	5510	6274
CAGTTCCGCGGGTCGA-1_1_1_1_1_1_1_1_1	1	26	26	5131	4470
CATAACGGACAGTCGT-1_1_1_1_1_1_1_1_1	1	36	94	6393	9376
CATAAGAAGCTTGGCT-1_1_1_1_1_1_1_1_1	1	58	72	9154	7785
CATAAGCTCTCCGTCT-1_1_1_1_1_1_1_1_1	1	42	14	7139	3602
CATAATGAGCGGGCGA-1_1_1_1_1_1_1_1_1	1	6	46	2622	5917
CATACAAAGCCGAACC-1_1_1_1_1_1_1_1_1	1	13	35	3500	5122
CATACACGGTTCCCAC-1_1_1_1_1_1_1_1_1	1	61	55	9529	6557
CATACCCGTACCCAGT-1_1_1_1_1_1_1_1_1	1	37	31	6513	4829
CATACGGCGTCTGGGC-1_1_1_1_1_1_1_1_1	1	39	63	6767	7138
CATACGGGTGCATGAT-1_1_1_1_1_1_1_1_1	1	5	17	2493	3824
CATACTATGTAATTGT-1_1_1_1_1_1_1_1_1	1	36	48	6389	6056
CATAGCCGCCCGGGAT-1_1_1_1_1_1_1_1_1	1	26	22	5131	4181
CATAGCGTTGCCCACC-1_1_1_1_1_1_1_1_1	1	54	42	8649	5620
CATAGTACATTGAGAG-1_1_1_1_1_1_1_1_1	1	15	77	3755	8153
CATAGTAGCATAGTAG-1_1_1_1_1_1_1_1_1	1	19	45	4254	5842
CATAGTCCACAAGAAC-1_1_1_1_1_1_1_1_1	1	45	31	7518	4828
CATATAGGTACAGTCA-1_1_1_1_1_1_1_1_1	1	43	55	7269	6560
CATATGTCAGGCTACG-1_1_1_1_1_1_1_1_1	1	48	24	7894	4322
CATCAACACCTACTAA-1_1_1_1_1_1_1_1_1	1	15	7	3748	3101
CATCATCTACCCGGAC-1_1_1_1_1_1_1_1_1	1	11	69	3252	7576
CATCATTACCCTGAGG-1_1_1_1_1_1_1_1_1	1	52	94	8402	9373
CATCCGCAGGCCCGAA-1_1_1_1_1_1_1_1_1	1	15	15	3749	3678
CATCGAATGGATCTCT-1_1_1_1_1_1_1_1_1	1	3	19	2242	3969
CATCGCCCGCGGCCAA-1_1_1_1_1_1_1_1_1	1	14	44	3626	5771
CATCGGACGGGTTAAT-1_1_1_1_1_1_1_1_1	1	42	58	7143	6777
CATCGTCCGGTTACTA-1_1_1_1_1_1_1_1_1	1	23	11	4753	3388
CATCTGCAGGATCATT-1_1_1_1_1_1_1_1_1	1	28	8	5381	3171
CATCTTACACCACCTC-1_1_1_1_1_1_1_1_1	1	37	99	6519	9737
CATGAACCGACATTTG-1_1_1_1_1_1_1_1_1	1	11	43	3249	5699
CATGAGATGCACTCTC-1_1_1_1_1_1_1_1_1	1	59	79	9280	8290
CATGATGCACAATTCT-1_1_1_1_1_1_1_1_1	1	21	69	4507	7574
CATGCCAACTCGCAAA-1_1_1_1_1_1_1_1_1	1	43	21	7265	4107
CATGCGACCAGTTTAA-1_1_1_1_1_1_1_1_1	1	26	98	5138	9666
CATGCGTTAGACAGAA-1_1_1_1_1_1_1_1_1	1	15	63	3753	7142
CATGCTGGCTCCAATT-1_1_1_1_1_1_1_1_1	1	12	60	3376	6926
CATGGCAGGAAGATCG-1_1_1_1_1_1_1_1_1	1	17	57	4004	6709
CATGGCTCCCTATGTC-1_1_1_1_1_1_1_1_1	1	23	1	4752	2666
CATGGGTATGCCTTAT-1_1_1_1_1_1_1_1_1	1	56	82	8904	8507
CATGGGTCGGGTGTGG-1_1_1_1_1_1_1_1_1	1	21	85	4509	8729
CATGGTAAGTAGCGTT-1_1_1_1_1_1_1_1_1	1	45	73	7521	7859
CATGGTCTAGATACCG-1_1_1_1_1_1_1_1_1	1	26	66	5135	7357
CATGTAAGAGACATTT-1_1_1_1_1_1_1_1_1	1	54	90	8653	9084
CATGTCTCATTTATGG-1_1_1_1_1_1_1_1_1	1	49	85	8025	8724
CATTACGTCGGCCCGT-1_1_1_1_1_1_1_1_1	1	19	65	4256	7286
CATTATGCTTGTTGTG-1_1_1_1_1_1_1_1_1	1	26	52	5134	6347
CATTCAGGTCAGTGCG-1_1_1_1_1_1_1_1_1	1	5	21	2494	4113
CATTCCCTAAGTACAA-1_1_1_1_1_1_1_1_1	1	12	18	3372	3895
CATTGCGAAATGGGCG-1_1_1_1_1_1_1_1_1	1	36	12	6386	3458
CATTGTGTGCTAGATC-1_1_1_1_1_1_1_1_1	1	13	15	3498	3678
CATTTAGCGGACCATG-1_1_1_1_1_1_1_1_1	1	25	85	5011	8728
CATTTCTAGCAGACTA-1_1_1_1_1_1_1_1_1	1	16	26	3875	4472
CATTTGAGTGGTACGT-1_1_1_1_1_1_1_1_1	1	50	48	8147	6054
CCAAACAGAACCCTCG-1_1_1_1_1_1_1_1_1	1	22	48	4631	6058
CCAAAGCAGTTGGTTG-1_1_1_1_1_1_1_1_1	1	10	10	3121	3318
CCAAAGTCCCGCTAAC-1_1_1_1_1_1_1_1_1	1	3	37	2244	5268
CCAACGATGCACTGAT-1_1_1_1_1_1_1_1_1	1	31	37	5760	5263
CCAAGAAAGTGGGCGA-1_1_1_1_1_1_1_1_1	1	52	52	8399	6342
CCAAGACTTCTGCGAA-1_1_1_1_1_1_1_1_1	1	20	62	4381	7069
CCAAGCGTAACTCGTA-1_1_1_1_1_1_1_1_1	1	33	71	6014	7717
CCAAGGAACAGAGAGG-1_1_1_1_1_1_1_1_1	1	14	48	3626	6060
CCAAGTTTCTACAGAT-1_1_1_1_1_1_1_1_1	1	14	8	3623	3173
CCAATAGATTTCATCT-1_1_1_1_1_1_1_1_1	1	28	0	5380	2593
CCAATAGTGCCGTCGA-1_1_1_1_1_1_1_1_1	1	34	42	6137	5624
CCAATCGGTAGATCGA-1_1_1_1_1_1_1_1_1	1	14	84	3630	8658
CCAATGTCACAGCAAG-1_1_1_1_1_1_1_1_1	1	37	49	6515	6128
CCAATTACGGGTCGAG-1_1_1_1_1_1_1_1_1	1	19	93	4258	9307
CCAATTGAATGTTAAT-1_1_1_1_1_1_1_1_1	1	20	46	4380	5914
CCACAATGTACGTCTT-1_1_1_1_1_1_1_1_1	1	29	85	5513	8728
CCACACTGAGATATTA-1_1_1_1_1_1_1_1_1	1	39	49	6766	6128
CCACAGCTGAAATCAT-1_1_1_1_1_1_1_1_1	1	8	28	2871	4617
CCACAGTACCCATCCT-1_1_1_1_1_1_1_1_1	1	48	92	7900	9230
CCACCAACTTTACTGT-1_1_1_1_1_1_1_1_1	1	52	40	8397	5476
CCACCCAAGGAAAGTG-1_1_1_1_1_1_1_1_1	1	37	75	6517	8005
CCACGAGAAGAGAATC-1_1_1_1_1_1_1_1_1	1	17	75	4006	8008
CCACGGAGCCATAAGA-1_1_1_1_1_1_1_1_1	1	47	27	7768	4539
CCACTAAACTGAATCG-1_1_1_1_1_1_1_1_1	1	4	18	2368	3896
CCACTGGTGGCTGGTT-1_1_1_1_1_1_1_1_1	1	39	21	6763	4107
CCAGAAAGCAACTCAT-1_1_1_1_1_1_1_1_1	1	52	36	8397	5188
CCAGAGACAAAGCCGG-1_1_1_1_1_1_1_1_1	1	23	21	4754	4110
CCAGATAGTTGAGTGA-1_1_1_1_1_1_1_1_1	1	28	84	5388	8656
CCAGCCTGGACCAATA-1_1_1_1_1_1_1_1_1	1	37	65	6516	7283
CCAGCTACGCCTCATA-1_1_1_1_1_1_1_1_1	1	9	35	2997	5122
CCAGCTCGAACGCATT-1_1_1_1_1_1_1_1_1	1	63	65	9781	7279
CCAGCTGATGGTACTT-1_1_1_1_1_1_1_1_1	1	37	21	6512	4108
CCAGCTTCCGCCCGCA-1_1_1_1_1_1_1_1_1	1	29	17	5507	3820
CCAGGGACGTGGCCTC-1_1_1_1_1_1_1_1_1	1	27	53	5259	6419
CCAGTAGTCTGATCCA-1_1_1_1_1_1_1_1_1	1	27	91	5263	9161
CCAGTCAAATCTCTTA-1_1_1_1_1_1_1_1_1	1	42	8	7139	3169
CCAGTCCATTATTCGA-1_1_1_1_1_1_1_1_1	1	10	22	3122	4184
CCAGTCTAGACGGCGC-1_1_1_1_1_1_1_1_1	1	24	86	4886	8801
CCAGTCTTGTCATAGA-1_1_1_1_1_1_1_1_1	1	59	59	9278	6846
CCATAAACAACCCGAC-1_1_1_1_1_1_1_1_1	1	14	76	3629	8081
CCATACCTTTACTTGT-1_1_1_1_1_1_1_1_1	1	30	102	5640	9954
CCATACTCGCCTCTCC-1_1_1_1_1_1_1_1_1	1	32	0	5882	2593
CCATAGGTTGGCGTGG-1_1_1_1_1_1_1_1_1	1	18	62	4130	7070
CCATAGTCAGTAACCC-1_1_1_1_1_1_1_1_1	1	15	17	3749	3822
CCATATTGGATCATGA-1_1_1_1_1_1_1_1_1	1	11	11	3246	3390
CCATCCATACCAAGTC-1_1_1_1_1_1_1_1_1	1	14	38	3625	5338
CCATCGCAGTTAAACT-1_1_1_1_1_1_1_1_1	1	50	62	8148	7064
CCATCTCACCAGTGAA-1_1_1_1_1_1_1_1_1	1	38	98	6645	9664
CCATCTTGTTCACAAT-1_1_1_1_1_1_1_1_1	1	7	41	2747	5556
CCATGCCTGTTTAGTA-1_1_1_1_1_1_1_1_1	1	35	53	6264	6417
CCATGCTCTGCAGGAA-1_1_1_1_1_1_1_1_1	1	21	43	4505	5698
CCATGGCCCTTGTACC-1_1_1_1_1_1_1_1_1	1	32	22	5884	4180
CCATTAGCGATAATCC-1_1_1_1_1_1_1_1_1	1	32	42	5886	5624
CCATTCCCTGCCCACA-1_1_1_1_1_1_1_1_1	1	33	39	6011	5407
CCATTTCTACCTATTA-1_1_1_1_1_1_1_1_1	1	55	71	8777	7713
CCCAAACATGCTGCTC-1_1_1_1_1_1_1_1_1	1	34	88	6141	8943
CCCAACATACGTCGCG-1_1_1_1_1_1_1_1_1	1	43	35	7267	5117
CCCAAGACAGAGTATG-1_1_1_1_1_1_1_1_1	1	4	50	2371	6206
CCCAATGAGATTTGCA-1_1_1_1_1_1_1_1_1	1	60	40	9402	5475
CCCAATTTCACAACTT-1_1_1_1_1_1_1_1_1	1	39	33	6764	4973
[truncated: 1,790 more rows]

[truncated: 16 more sheets: Fig 4 CRC#2 Activity Scores, Suppl Fig1 Activity Scores, Suppl Fig 1 Survival, Suppl Fig 1 Importance Scores, Suppl Fig2 Activity Scores, Suppl Fig 2 Importance Scores, Suppl Fig 2 Survival, Suppl Fig3a, Suppl Fig3b, Suppl Fig4, Supp5 CRC1 activity scores, Supp5 CRC1 mapping, Supp5 CRC2 activity scores, Supp5 CRC2 mapping, Supp5 CRC3 activity scores, Supp5 CRC3 mapping]
